# Supplementary material for: Metabolic reprogramming and transcriptomic adaptation contribute to glyphosate resistance in potato cultivars
Source: Front Plant Sci. 2026 Feb 12;17:1757471. doi: 10.3389/fpls.2026.1757471 (PMC12935873; doi:10.3389/fpls.2026.1757471)
Supplement: Supplementary Table 1 — Statistical summary of sequencing data quality control metrics. [file Table1.xlsx]

## Sheet: Table S1
Table S1. Statistical analysis of sequencing data
Sample	Total reads number	Q20 (%)	Q30 (%)	GC Content (%)	Alignment_rate (%)
DP_0h_Rep1	50065066	99.21	97.2983	42.3334	88.45
DP_0h_Rep2	55581036	99.1642	97.1352	42.1676	88.06
DP_0h_Rep3	63164656	99.252	97.4376	41.8454	87.04
MA_0h_Rep1	44377290	99.1824	97.2015	42.6852	89.39
MA_0h_Rep2	39572390	99.1673	97.1484	42.2472	89.2
MA_0h_Rep3	44971700	99.1473	97.0796	42.2491	88.91
DP_1h_Rep1	58166786	99.2168	97.31	42.519	84.7
DP_1h_Rep2	60098982	99.2208	97.3397	43.0677	84.93
DP_1h_Rep3	48678936	99.232	97.3813	43.165	87.64
MA_1h_Rep1	51144462	99.1887	97.2268	41.9873	87.85
MA_1h_Rep2	56749134	99.3017	97.5892	42.3424	88.82
MA_1h_Rep3	61525802	99.2863	97.5601	41.8152	87.78
DP_24h_Rep1	56890884	99.1849	97.2017	42.2066	88.51
DP_24h_Rep2	51527010	99.1973	97.2495	42.7656	82.27
DP_24h_Rep3	61587780	99.1807	97.1829	42.7974	81.09
MA_24h_Rep1	43209608	99.2648	97.4624	41.9853	88.3
MA_24h_Rep2	58334246	99.1488	97.089	42.1151	88.43
MA_24h_Rep3	49914208	99.0481	96.9501	41.9314	87.33
DP_72h_Rep1	47848138	99.175	97.158	43.196	85.78
DP_72h_Rep2	46159698	99.2229	97.3147	44.2494	87.31
DP_72h_Rep3	47969752	99.1918	97.2217	41.0579	86.39
MA_72h_Rep1	47257084	99.1759	97.1673	41.7179	89.21
MA_72h_Rep2	41158006	99.2289	97.2977	41.6161	79.89
MA_72h_Rep3	51189768	99.1515	97.0826	41.6705	86.11
DP_120h_Rep1	48389358	99.1901	97.2222	42.442	86.2
DP_120h_Rep2	51160494	99.2364	97.3632	43.4725	84.13
DP_120h_Rep3	56305466	99.2054	97.2516	44.8628	84.86
MA_120h_Rep1	44680518	99.1668	97.1426	41.1183	80.98
MA_120h_Rep2	49344450	99.2014	97.2444	41.2283	84.83
MA_120h_Rep3	50910636	99.1516	97.2735	41.1053	83.17
