# Supplementary material for: Metabolic reprogramming and transcriptomic adaptation contribute to glyphosate resistance in potato cultivars
Source: Front Plant Sci. 2026 Feb 12;17:1757471. doi: 10.3389/fpls.2026.1757471 (PMC12935873; doi:10.3389/fpls.2026.1757471)
Supplement: Supplementary Table 2 — Gene expression profiling across all experimental samples. [file Table2.xlsx]

## Sheet: genes.TPM
Table S2. The gene expression matrix across all samples.
Gene	DP_0h_Rep1	DP_0h_Rep2	DP_0h_Rep3	MA_0h_Rep1	MA_0h_Rep2	MA_0h_Rep3	DP_1h_Rep1	DP_1h_Rep2	DP_1h_Rep3	MA_1h_Rep1	MA_1h_Rep2	MA_1h_Rep3	DP_24h_Rep1	DP_24h_Rep2	DP_24h_Rep3	MA_24h_Rep1	MA_24h_Rep2	MA_24h_Rep3	DP_72h_Rep1	DP_72h_Rep2	DP_72h_Rep3	MA_72h_Rep1	MA_72h_Rep2	MA_72h_Rep3	DP_120h_Rep1	DP_120h_Rep2	DP_120h_Rep3	MA_120h_Rep1	MA_120h_Rep2	MA_120h_Rep3
PGSC0003DMG400021322	14.771	13.766	15.284	13.097	16.066	14.896	21.018	22.249	20.707	14.509	15.611	16.279	17.286	18.254	19.84	12.181	11.078	12.816	6.898	7.528	6.362	6.544	7.293	7.463	7.714	8.894	8.443	6.306	6.298	6.359
PGSC0003DMG400012424	1.692	1.703	1.791	6.568	2.938	3.146	2.218	2.813	2.532	3.783	6.289	5.091	2.094	2.288	2.503	4.245	5.758	4.631	2.471	2.732	2.071	3.688	4.372	3.554	2.319	1.82	2.185	4.121	4.504	3.79
PGSC0003DMG400029618	107.609	129.251	125.477	91.79	77.25	71.089	85.797	82.844	85.393	65.733	72.022	76.37	105.641	114.232	107.71	91.38	87.205	78.374	1755.45	1470.86	1358.06	1109.84	1537.01	1188.11	133.01	213.316	268.342	1946.94	2144.7	1852.41
PGSC0003DMG400018312	1.496	1.053	1.521	0	0.537	1.326	6.88	8.49	7.646	31.488	32.758	17.219	0.109	0.308	7.289	2.151	1.337	3.301	0.115	0	0	0	0.268	0.041	0	0.054	0.129	0.051	0.092	0
PGSC0003DMG400038532	0	0	0	0	0	0	0	0	0	0	0	0	0	0	0	0	0	0	0	0	0	0	0	0	0	0	0	0	0	0
ENSRNA049438970	0	0	0	0	0	0	0	0	0	0	0	0	0	0	0	0	0	0	0	0	0	0	0	0	0	0	0	0	0	0
PGSC0003DMG400015483	11.816	13.385	14.003	21.523	15.223	16.535	15.936	16.534	16.868	18.104	17.516	17.37	13.234	11.217	11.95	13.965	16.672	14.965	11.95	10.754	12.738	13.885	15.388	13.779	12.031	11.549	11.256	12.974	13.118	13.237
PGSC0003DMG400016310	14.513	13.513	14.839	6.185	9.61	9.647	12.85	13.736	14.087	13.501	11.81	13.034	14.262	13.242	12.757	11.584	12.468	14.16	5.305	2.874	5.469	3.69	2.29	2.717	10.428	9.22	9.247	2.434	2.191	1.901
PGSC0003DMG400030911	21.54	24.777	29.914	24.557	24.247	20.261	19.275	22.025	25.975	21.881	21.56	24.863	22.11	18.014	22.607	19.395	23.702	21.747	31.787	53.205	39.88	28.701	36.134	31.238	26.337	31.272	31.96	60.256	57.34	55.351
ENSRNA049455194	22.732	37.827	38.513	14.825	16.282	7.32	36.397	49.084	43.884	18.974	26.771	21.464	27.938	28.206	33.359	12.839	23.838	18.83	8.607	15.496	18.685	3.487	6.888	3.491	10.715	13.763	11.014	12.069	7.83	18.137
PGSC0003DMG400033566	42.83	53.08	41.318	24.256	36.147	66.163	18.333	17.049	14.068	17.775	13.174	23.873	26.89	28.834	16.168	30.637	29.214	35.054	47.03	83.509	48.732	123.872	135.337	176.216	111.815	161.626	98.968	165.874	156.58	118.39
PGSC0003DMG400008327	0	0	0	0	0	0	0	0	0	0	0	0	0	0	0	0	0	0	0	0	0	0	0.44	0	0	0	0	0	0	0
PGSC0003DMG400029914	0.155	0.237	0.073	0	0	0	0.058	0.12	0.073	0	0	0	0.057	0.104	0.143	0	0	0	0	0	0.033	0	0	0	0	0	0	0	0	0
PGSC0003DMG400038287	0	0	0	0	0	0	0	0	0	0	0	0	0	0	0	0	0	0	0	0	0	0	0	0	0	0	0	0	0	0
PGSC0003DMG400002769	0.306	0.334	0.861	0.481	0.497	0.285	0.205	0.17	0.31	0.076	0.163	0.503	0.241	0.146	0.764	0.499	0.206	0.244	0.319	1.25	0.646	0.226	0.714	0.362	0.556	0.535	0.714	1.991	2.03	2.775
PGSC0003DMG401020091	17.751	24.248	24.842	16.38	15.412	14.832	14.08	13.981	15.64	18.044	16.74	19.112	16.955	13.694	20.731	15.898	15.866	17.252	19.93	20.528	23.15	11.774	11.26	10.148	15.56	17.647	20.296	19.719	18.451	21.357
PGSC0003DMG400000247	5.598	3.625	4.985	4.969	5.341	3.206	5.997	7.428	6.204	4.122	2.364	2.723	7.435	6.05	5.713	2.142	2.272	2.625	8.879	5.909	6.234	7.292	7.223	7.924	8.566	7.38	8.466	7.923	5.598	5.446
PGSC0003DMG400012569	1.136	1.76	1.391	2.415	3.254	3.62	0.368	0.495	0.464	1.053	0.806	0.58	1.084	1.225	0.614	3.237	2.034	2.541	6.924	14.745	8.613	12.089	14.961	11.86	2.357	3.042	1.602	6.741	6.468	5.993
PGSC0003DMG400022223	0.219	0.078	0.065	0.391	0.342	0.03	0.206	0.08	0.227	0.142	0.23	0.158	0.05	0.061	0.126	0.313	0.129	0.337	0.839	0.951	0.954	2.04	2.388	1.532	0.285	0.335	0.582	2.496	1.622	2.034
PGSC0003DMG400003100	1.867	0.974	0.669	0.374	0.193	0.738	0.957	0.825	0.804	0.294	0.318	0.698	0.626	0.948	0.313	0	0.961	1.519	0.744	0.347	1.615	2.988	0.463	1.936	0	1.619	1.943	2.876	3.552	3.109
PGSC0003DMG400043042	0	0	0	0	0	0	0	0	0	0	0	0	0	0	0	0	0	0	0	0	0	0	0	0	0	0	0	0	0	0
PGSC0003DMG400042267	0	0	0	0	0	0	0	0	0	0	0	0	0	0	0	0	0	0	0	0	0	0	0	0	0	0	0	0	0	0
PGSC0003DMG400042716	0	0	0	0	0	0	0	0	0	0	0	0	0	0	0	0	0	0	0	0	0	0	0	0	0	0	0	0	0	0
PGSC0003DMG400035965	0	0	0	0	0	0	0	0	0	0	0	0	0	0	0	0	0	0	0	0	0	0	0	0	0	0	0	0	0	0
PGSC0003DMG400035435	0	0	0	0	0	0	0	0	0	0	0	0	0	0	0	0	0	0	0	0	0	0	0	0	0	0	0	0	0	0
PGSC0003DMG400030181	151.386	208.651	171.621	308.708	250.543	209.574	101.504	56.051	58.568	40.442	85.026	100.907	147.273	154.382	153.131	92.34	68.677	76.33	179.143	216.851	132.245	135.06	129.741	94.75	131.606	121.496	96.697	190.172	241.112	196.466
PGSC0003DMG400028325	3.742	3.328	3.439	1.671	1.666	1.474	4.455	3.699	4.806	3.084	2.536	3.862	2.819	2.168	2.049	0.951	1.31	1.892	1.537	2.396	1.502	1.022	1.228	1.057	0.878	0.975	1.259	2.29	2.093	2.897
PGSC0003DMG400043604	0	0	0	0	0	0	0	0	0	0	0	0	0	0	0	0	0	0	0	0	0	0	0	0	0	0	0	0	0	0
PGSC0003DMG400004377	0.15	0.215	0.237	0.248	0.085	0	0.211	0.219	0.355	0.065	0.07	0.247	0.138	0.167	0.138	0.286	0	0.168	0.109	0	0.158	0.31	0.204	0.078	0.173	0.102	0.123	0.293	0	0.162
PGSC0003DMG400012340	2.451	1.432	1.611	0.4	1.291	1.357	1.77	2.029	1.882	1.987	1.295	0.971	2.218	1.952	1.84	2.25	1.521	1.726	1.26	1.021	1.055	0.987	0.928	0.588	0.998	1.113	1.188	0.769	1.451	1.345
PGSC0003DMG400040841	0	0	0	0	0	0	0	0	0	0	0	0	0	0	0	0	0	0	0	0	0	0	0	0	0	0	0	0	0	0
PGSC0003DMG400030788	22.781	25.778	23.294	19.785	24.021	21.244	22.214	17.283	22.141	27.043	25.486	29.138	18.412	16.358	16.609	27.076	27.2	26.219	19.656	18.577	19.552	21.714	22.633	26.029	22.45	24.165	22.01	23.429	23.441	25.153
PGSC0003DMG400003076	18.498	19.885	25.197	13.945	13.296	18.889	17.575	19.718	22.595	22.171	17.553	20.032	19.549	17.668	19.76	20.235	18.481	20.458	22.165	35.751	29.287	17.292	21.02	16.083	22.577	29.859	26.371	25.564	25.52	29.595
PGSC0003DMG400017607	14.507	18.243	19.614	9.646	13.703	8.118	13.471	14.096	15.497	15.831	14.052	17.505	13.969	14.176	15.516	12.949	16.381	18.106	20.43	23.664	24.366	20.026	22.078	19.915	18.782	24.761	21.535	30.047	28.608	31.531
PGSC0003DMG400029024	3.215	1.844	2.434	0.778	2.121	3.214	1.39	0.937	0.762	1.839	1.142	0.423	0.119	0.072	0.178	0.163	0.364	0.575	0	0.131	0.068	0	0	0.067	0.223	0	0.21	0	0	0.208
PGSC0003DMG400043499	0	0	0	0	0	0	0	0	0	0	0	0	0	0	0	0	0	0	0	0	0	0	0	0	0	0	0	0	0	0
PGSC0003DMG401007274	31.602	22.701	16.664	47.699	44.681	47.301	34.367	24.039	21.5	20.193	28.88	22.796	32.875	36.704	23.962	42.456	41.415	34.532	37.977	21.605	17.94	66.465	54.298	75.062	45.025	33.702	25.102	33.301	34.218	25.773
PGSC0003DMG400000315	14.554	26.971	24.267	16.158	25.997	16.79	92.146	58.676	45.372	67.726	99.577	121.056	64.371	65.727	65.996	70.738	100.127	104.363	24.984	59.791	20.239	49.566	50.835	27.923	9.601	9.391	14.406	65.055	65.745	64.495
PGSC0003DMG400013359	0	0	0.089	0	0	0	0	0	0	0	0	0	0	0	0	0	0	0	0	0	0	0	0	0	0	0	0	0	0	0
PGSC0003DMG400014461	0.353	0.385	0.318	0	0.115	0.055	0.947	0.882	0.955	0.481	0.519	0.622	1.673	2.026	1.347	1.025	0.856	1.24	0.074	0.103	0	0	0	0	0.175	0	0.082	0.197	0	0.054
PGSC0003DMG402014164	0.931	1.23	1.382	0.572	0.498	0.714	1.544	1.809	1.719	1.091	0.538	0.9	0.984	0.306	0.807	0.487	0.388	0.551	0.68	0.504	1.244	0.737	0.784	0.681	2.249	2.088	2.059	1.748	1.464	1.681
PGSC0003DMG400037600	0	0	0	0	0	0	0	0	0	0	0	0	0	0	0	0	0	0	0	0	0	0	0	0	0	0	0	0	0	0
PGSC0003DMG400004792	9.435	11.343	12.108	1.866	2.11	2.329	0.992	1.771	1.515	0.943	0.778	0.605	1.739	1.5	1.326	0.975	0.724	1.001	2.522	3.401	2.67	2.45	2.05	2.221	12.988	13.157	9.31	2.084	2.119	2.239
PGSC0003DMG400025447	37.134	24.059	23.213	16.499	12.516	12.407	7.884	6.281	7.006	1.669	1.286	0.566	6.085	9.983	12.8	2.622	4.803	1.538	1.004	3.657	2.035	0.997	2.438	1.283	16.23	10.679	13.27	0.717	1.119	1.185
PGSC0003DMG400044622	0	0	0	0	0	0	0	0	0	0	0	0	0	0	0	0	0	0	0	0	0	0	0	0	0	0	0	0	0	0
PGSC0003DMG400041064	0	0	0	0	0	0	0	0	0	0	0	0	0	0	0	0	0	0	0	0	0	0	0	0.055	0	0	0	0	0	0
PGSC0003DMG400006529	0.211	0.152	0.167	0.116	0.06	0.23	0.05	0	0.125	0.137	0.198	0.348	0.097	0.177	0	0.201	0.399	0.709	0.077	0	0.112	0.055	0.072	0.219	0.428	0.216	0.173	0.069	0.061	0
PGSC0003DMG400000771	15.351	11.101	11.203	28.908	29.654	12.513	4.871	3.196	3.484	2.031	2.237	2.951	9.234	9.852	10.517	9.881	11.101	10.646	6.915	6.014	5.109	11.456	14.341	14.621	11.648	10.388	10.27	13.446	17.15	13.69
PGSC0003DMG400036890	0	0	0	0	0	0	0.083	0	0	0	0	0	0	0	0	0	0	0	0	0	0.093	0	0.121	0	0	0	0	0	0.103	0
PGSC0003DMG400016919	2.921	2.067	2.412	2.401	2.792	3.048	3.532	2.99	3.438	2.954	3.224	3.476	3.249	3.523	3.176	2.97	2.959	3.877	1.735	1.235	1.482	2.46	2.417	1.999	1.848	2.043	1.306	2.335	2.105	2.245
PGSC0003DMG400029501	37.04	27.323	26.204	67.941	58.185	66.896	15.276	12.942	10.627	13.183	11.976	12.688	40.737	41.139	29.262	38.188	33.815	33.932	33.973	21.686	31.08	33.353	21.164	32.955	48.649	39.386	34.771	18.099	18.469	16.342
PGSC0003DMG400016219	36.043	40.648	38.897	28.783	34.564	33.023	36.657	37.463	37.028	37.821	44.54	40.58	39.341	44.061	44.494	43.788	43.7	41.016	11.972	10.6	10.229	14.209	8.582	11.43	25.271	21.974	23.568	11.2	10.667	10.083
PGSC0003DMG400017999	0.036	0.07	0.029	0.12	0.083	0.238	0.343	0.142	0.216	0.19	0.409	0.24	0.269	0.081	0.303	0.324	0.516	0.286	0.266	0	0	2.492	2.587	2.684	0.127	0	0.06	0.856	1.06	0.943
PGSC0003DMG400041623	0	0	0	0	0	0	0	0	0	0	0	0	0	0	0	0	0	0	0	0	0	0	0	0	0	0	0	0	0	0
PGSC0003DMG400016874	1.029	2.295	1.893	0.252	0.78	2.733	9.239	9.997	7.719	5.45	6.521	2.914	1.475	2.298	4.635	1.162	1.403	1.534	0.167	0	0	0	0	0	0.794	0.467	0.561	0	0	0
PGSC0003DMG400012753	34.056	31.63	32.271	363.709	222.077	109.376	61.054	56.146	68.738	29.24	47.171	60.992	97.3	115.089	124.781	204.397	314.713	201.43	301.129	212.909	280.771	258.76	160.449	248.864	112.604	74.316	108.086	288.597	269.244	243.745
PGSC0003DMG400000715	1.114	1.42	1.23	0.409	0.422	0.726	3.001	3.608	3.783	2.382	1.319	2.321	0.479	0.249	1.232	0.283	0.42	0.581	0.759	0.607	0.471	0.461	0.911	1.001	0.859	0.405	1.822	0.29	1.036	0.96
PGSC0003DMG400001580	3.099	2.249	2.123	2.44	2.342	1.328	2.126	1.89	2.332	2.353	2.01	1.972	2.294	1.718	1.584	1.495	1.324	1.796	3.37	2.174	2.152	2.857	2.653	2.439	1.754	1.695	2.627	4.157	2.945	3.387
PGSC0003DMG400040789	0	0	0	0	0	0	0	0	0	0	0	0	0	0	0	0	0	0	0	0	0	0	0	0	0	0	0	0	0	0
PGSC0003DMG400017276	10.442	12.406	11.977	6.447	8.571	8.581	9.564	9.703	10.019	7.874	9.369	10.691	8.217	7.585	7.197	7.147	8.723	9.731	12.383	13.781	12.258	16.744	16.554	18.314	5.905	6.433	7.479	14.079	14.618	12.939
PGSC0003DMG400039643	0	0	0	0	0	0	0	0	0	0	0	0	0	0	0	0	0	0	0	0	0	0	0	0	0	0	0	0	0	0
PGSC0003DMG400039391	0	0	0	0	0	0	0	0	0	0	0	0	0	0	0	0	0	0	0	0	0	0	0	0	0	0	0	0	0	0
PGSC0003DMG400028899	0.405	0.528	0.639	0.79	0.44	0.44	0.623	0.805	0.807	0.479	0.362	0.424	0.679	0.35	0.628	0.585	0.4	0.309	0.699	1.092	0.837	0.438	0.552	0.324	0.98	0.903	0.994	0.888	0.663	0.754
PGSC0003DMG400038651	0	0.177	0	15.713	14.027	13.25	0.044	0	0	7.996	5.679	8.272	0	0.207	0	12.607	12.031	11.56	0	36.31	13.227	44.489	50.633	59.918	0.107	0	0.152	48.874	49.36	45.737
PGSC0003DMG400042944	0	0	0	0	0	0	0	0	0	0	0	0	0	0	0	0	0	0	0	0	0	0	0	0	0	0	0	0	0	0
PGSC0003DMG400004535	0.787	0.702	0.869	0.058	0.358	1.026	0.542	0.713	0.311	0.955	0.49	0.819	0.773	0.351	0.387	0.8	0.148	0.235	0.613	0.429	0.61	1.792	1.287	0.924	0.121	0.214	0.086	0.137	0.488	0.339
PGSC0003DMG400015878	1.208	0.711	1.136	0.102	0.211	0.252	0.087	0.587	0.22	0.564	0.087	0.229	0.171	0.208	0.171	0	0.219	0.052	0.339	0.285	0.638	0.096	0	0.048	2.849	2.089	1.975	0.182	0.162	0.1
PGSC0003DMG400045838	0	0	0	0	0	0	0	0	0	0	0	0	0	0	0	0	0	0	0	0	0	0	0	0	0	0	0	0	0	0
PGSC0003DMG400024545	2.296	2.432	2.675	1.594	1.624	1.596	2.449	2.934	3.112	2.098	1.973	2.552	1.449	1.594	2.516	2.129	1.952	2.568	1.148	0.888	1.29	0.728	0.592	0.643	1.149	1.381	1.894	1.078	0.769	1.225
PGSC0003DMG400008472	387.242	336.093	320.814	293.205	412.193	465.281	170.598	179.326	162.505	118.969	158.04	158.571	246.227	241.905	233.768	245.581	224.237	241.157	95.149	155.827	118.547	141.801	144.217	160.765	264.628	317.69	264.291	149.436	160.5	126.657
PGSC0003DMG400013205	0	0	0	0	0	0	0	0	0	0.164	0	0	0	0	0	0	0	0	0	0	0	0	0	0	0	0	0	0	0.219	0
PGSC0003DMG400015887	336.037	394.137	330.833	218.115	248.872	396.939	323.377	294.335	314.942	493.018	589.689	372.934	263.706	291.899	371.667	495.978	535.951	439.443	132.036	87.507	125.442	140.496	117.67	146.973	340.937	342.892	293.354	95.893	99.479	101.433
PGSC0003DMG400033592	12.797	10.364	10.034	6.674	8.898	7.021	14.097	12.459	11.817	10.749	9.144	9.73	8.739	7.491	8.051	6.197	6.424	8.332	6.904	5.315	5.677	9.123	8.472	8.595	6.329	6.744	6.396	4.548	4.661	4.852
PGSC0003DMG400045052	0	0	0	0	0	0	0	0	0	0	0	0	0	0	0	0	0	0	0	0	0	0	0	0	0	0	0	0	0	0
PGSC0003DMG400027663	0	0.503	1.328	0.116	0.12	0.114	0	0	0	0	0	0	0.485	0.47	0.194	0.134	0.795	0.118	0	0.215	0.222	0.109	0.144	0.436	0.852	1.577	1.377	0.549	0.856	0.453
PGSC0003DMG400007360	0.721	0.394	0.244	0.227	0.234	0.616	0.581	0.35	0.122	0.759	0.819	0.339	0.095	0.058	0.19	0.262	0.292	0.461	0	0	0	0	0	0	0	0	0	0	0.06	0
PGSC0003DMG400014263	11.476	8.376	9.724	12.416	9.173	10.66	26.197	25.013	26.775	25.507	26.722	22.159	13.866	10.564	13.146	14.879	14.599	16.214	18.571	17.205	16.184	23.039	28.231	23.991	16.551	16.794	16.547	29.103	29.294	27.854
PGSC0003DMG400006790	207.266	240.466	284.871	414.429	424.894	446.442	125.713	112.072	122.043	51.004	64.168	49.059	390.735	496.582	463.485	353.31	376.142	431.569	107.787	134.702	134.268	59.021	31.651	56.56	279.139	322.698	319.135	75.622	61.182	61.845
PGSC0003DMG400010306	5.212	5.095	7.754	6.844	6.468	6.694	4.23	5.524	6.735	6.827	5.483	4.87	4.749	4.299	5.402	5.344	5.31	4.636	5.016	5.087	5.883	3.863	3.876	4.113	7.4	9.842	8.038	3.55	4.337	4.848
PGSC0003DMG400041456	0	0	0	0	0	0	0	0	0	0	0	0	0	0	0	0	0	0	0	0	0	0	0	0	0	0	0	0	0	0
PGSC0003DMG400019455	40.46	51.039	61.306	12.63	21.771	26.603	22.189	24.794	28.257	22.239	25.161	26.602	22.179	18.662	21.213	18.769	19.763	22.836	76.101	118.694	89.843	45.55	51.532	35.542	11.191	17.616	18.426	99.087	105.432	103.444
PGSC0003DMG400038038	0	0	0	0	0	0	0	0	0	0	0	0	0	0	0	0	0	0	0	0	0	0	0	0	0	0	0	0	0	0
PGSC0003DMG400021581	1.357	0.492	1.015	2.678	3.061	2.314	1.407	1.5	0.831	1.359	1.028	1.231	0.647	0.81	1.035	0.892	1.038	1.02	1.811	0.909	1.038	1.986	1.308	1.091	2.003	1.339	1.224	0.366	0.326	0.403
PGSC0003DMG400009031	15.328	18.597	17.14	15.306	15.638	15.144	16.445	17.705	19.681	21.857	21.226	21.067	22.823	18.763	22.494	23.769	22.002	21.965	12.601	12.111	15.689	16.119	14.835	17.471	33.39	37.379	35.626	18.928	17.164	17.982
PGSC0003DMG400017848	1.563	1.299	1.822	0.374	0.155	0.738	0.702	0.792	0.644	0.412	0.508	0.95	0.814	0.303	0.376	0.95	0.705	0.684	0.794	0.695	0.79	0.563	0.649	0.634	0.629	1.111	1.333	0.62	0.711	0.732
PGSC0003DMG400030643	3.975	3.704	4.493	16.95	10.023	8.352	13.696	15.416	15.302	14.786	18.555	19.857	9.617	8.692	9.095	11.491	11.191	11.038	7.256	6.435	6.126	13.168	9.801	12.6	10.385	10.016	10.67	10.23	10.126	11.203
PGSC0003DMG400010894	3.394	4.208	3.893	1.992	2.082	1.677	3.383	4.177	4.776	3.191	2.251	3.231	4.171	3.997	3.828	2.823	2.854	3.335	2.373	2.524	2.543	1.767	2.777	2.644	2.594	1.989	1.951	2.734	2.941	4.453
PGSC0003DMG400028286	4.467	4.07	3.925	5.345	4.673	4.138	5.523	6.001	6.322	5.12	6.645	7.717	3.62	2.712	5.332	5.22	6.763	7.208	27.191	17.414	21.705	29.023	33.034	27.504	14.222	13.274	17.651	39.464	41.022	35.718
PGSC0003DMG400021651	0.585	0.24	0.429	1.749	0.904	0.636	0.314	0.041	0.099	0.29	0.196	0	0.039	0	0.039	0.159	0.237	0.047	0.733	0.428	0.442	0.476	0.456	0.39	0.097	0.171	0.274	2.779	2.139	2.657
PGSC0003DMG400027069	5.484	5.207	5.957	5.711	6.386	5.559	4.738	5.472	6.3	5.778	4.887	6.651	5.31	4.042	4.849	5.186	5.106	5.74	8.144	10.007	8.06	7.723	7.101	7.809	6.473	6.968	6.885	7.989	7.341	7.697
PGSC0003DMG400025536	0	0	0.088	0	0	0	0.104	0.108	0	0	0	0.183	0	0	0	0	0	0	0	0	0	0	0	0	0	0	0	0	0	0
PGSC0003DMG400008198	0	0	0	0	0	0	0	0	0	0	0	0	0	0	0	0	0	0	0	0	0.206	0	0	0	0	0	0	0	0.226	0
PGSC0003DMG400007792	0	0	0	0	0	0.049	0	0	0.054	0	0	0	0	0.051	0.042	0	0	0	0	0	0	0	0	0	0.105	0	0	0	0	0
PGSC0003DMG400030738	35.728	43.665	31.825	30.089	29.429	31.91	59.069	49.976	45.733	35.189	59.497	61.836	54.211	59.387	62.119	53.574	51.778	51.012	15.202	12.585	12.424	18.32	23.086	19.58	13.637	15.764	13.718	15.8	15.552	13.982
PGSC0003DMG400028771	0	0	0	0	0	0	0	0	0	0	0	0	0	0	0	0	0	0	0	0	0	0	0	0	0	0	0	0	0	0
PGSC0003DMG400011453	1.676	1.893	1.562	2.682	1.733	2.483	1.002	0.444	0.541	0.528	1.14	1.629	2.106	1.361	1.825	2.323	2.732	2.214	0.89	0.312	1.449	0.315	0.208	1.263	4.053	2.905	3.737	0.794	0.177	0.328
PGSC0003DMG400026373	19.562	11.143	7.027	20.054	24.006	41.72	18.887	16.534	9.682	17.595	23.369	13.773	12.782	16.234	14.383	13.621	17.766	12.885	3.718	1.507	1.77	4.508	3.106	3.958	10.696	7.574	6.135	1.746	2.103	1.443
PGSC0003DMG400030739	0	0.165	0.136	0	0	0	0	0.168	0.205	0	0	0.142	0	0	0.478	0	0	0	0	0	0	0	0	0	0	0	0	0	0	0
PGSC0003DMG400004863	14.175	13.783	16.789	10.025	12.246	13.977	20.051	21.157	22.39	30.781	24.554	22.754	10.776	10.717	14.318	17.209	21.193	18.956	4.411	5.38	5.766	4.337	4.052	4.039	9.524	10.551	10.435	5.586	5.606	7.503
PGSC0003DMG400004167	9.352	10.164	10.546	10.763	8.9	9.392	9.959	8.984	9.9	10.696	9.844	9.387	10.292	8.578	9.404	10.529	10.102	10.021	7.686	5.818	6.126	7.547	9.068	7.335	8.393	8.526	9.188	8.342	8.805	9.078
PGSC0003DMG400023736	0.231	0.074	0.304	0.255	0	0.084	0.29	0.3	0.274	0.468	0.216	0.127	0	0	0	0.196	0.218	0	0.676	0.158	0.081	0.878	0.315	0.32	0.089	0	0.252	0.201	0.269	0.332
PGSC0003DMG402000410	2.445	2.006	2.785	1.359	1.236	1.422	1.996	2.687	3.247	1.712	1.247	1.828	1.434	1.075	1.707	0.69	1.095	1.298	2.669	2.727	2.949	1.355	2.02	1.049	2.886	2.826	3.715	2.156	2.067	2.58
PGSC0003DMG400012899	14.893	13.33	10.794	20.947	14.162	21.248	15.671	11.649	12.091	14.504	14.358	10.616	12.774	17.338	14.65	14.797	12.59	11.992	53.912	24.519	37.19	47.804	67.628	59.871	21.588	17.037	20.264	43.501	51.602	39.484
PGSC0003DMG402029202	19.085	16.564	26.382	7.219	7.206	5.041	19.549	25.156	31.831	11.708	7.128	11.763	21.491	15.814	19.469	5.505	5.573	7.061	14.145	17.134	17.449	5.881	7.217	6.312	32.081	39.053	38.461	12.782	9.454	12.458
PGSC0003DMG400002795	1.577	0.95	1.261	5.991	3.907	4.649	2.984	1.826	2.354	3.577	4.364	3.837	1.075	1.375	1.592	2.635	2.834	2.657	1.388	2.783	2.1	4.563	4.065	3.762	1.425	0.5	0.954	2.168	3.039	3.025
PGSC0003DMG400007819	49.422	53.474	51.542	25.917	35.589	41.125	16.473	18.291	16.07	15.128	7.84	12.911	23.638	21.235	16.959	15.932	11.292	18.536	4.285	13.716	9.987	8.087	6.079	8.532	14.681	17.908	16.326	9.634	7.752	8.291
PGSC0003DMG400027809	40.08	48.682	43.713	25.564	28.65	29.27	68.546	58.121	63.024	38.617	54.381	52.824	56.501	49.191	53.898	40.445	40.223	44.139	25.036	27.918	24.38	25.856	29.076	27.724	14.049	18.343	14.493	33.236	33.982	32.143
PGSC0003DMG400040494	0	0	0	0	0	0	0	0	0	0	0	0	0	0	0	0	0	0	0	0	0	0	0	0	0	0	0	0	0	0
PGSC0003DMG400043592	1.11	0.973	1.167	0.102	0	0.101	0.304	0.225	0.11	0.04	0	0.038	3.07	2.118	3.282	0	0	0	1.891	0.946	2.64	0.048	0	0	4.549	4.347	5.295	0.301	0.43	0.648
PGSC0003DMG402031533	4.815	2.206	1.995	5.25	6.36	5.956	2.857	2.609	2.076	3.693	3.195	3.248	2.311	3.196	1.983	3.835	2.994	3.25	11.341	5.264	5.745	19.686	17.124	19.388	4.441	2.66	3.157	9.86	12.045	9.727
PGSC0003DMG400040282	0	0	0	0	0	0	0	0	0	0	0	0	0	0	0	0	0	0	0	0	0	0	0	0	0	0	0	0	0	0
PGSC0003DMG402006561	6.572	5.083	4.817	13.494	10.038	12.669	3.732	3.204	2.613	4.328	3.822	3.361	26.327	23.754	17.203	18.237	17.686	19.06	13.192	9.071	10.43	12.285	9.436	14.442	30.09	27.773	21.189	7.324	8.935	7.929
PGSC0003DMG400025388	0.081	0	0	0	0	0.176	0.076	0	0	0	0	0	0	0.09	0.074	0	0	0	0.118	0	0.085	0.084	0	0.084	0	0	0	0	0	0
PGSC0003DMG400022074	0	0	0	0	0	0	0	0	0	0	0	0	0	0	0	0	0	0	0	0	0	0	0	0	0	0	0	0	0	0
PGSC0003DMG400047253	0	0	0	0	0	0	0	0	0	0	0	0	0	0	0	0	0	0	0	0	0	0	0	0	0	0	0	0	0	0
PGSC0003DMG400037566	0	0	0	0.098	0.101	0	0	0	0	0	0	0	0	0	0	0	0	0	0	0	0	0	0.121	0	0	0	0	0.116	0	0
PGSC0003DMG400047287	0	0	0	0	0	0	0	0	0	0	0	0	0	0	0	0	0	0	0	0	0	0	0	0	0	0	0	0	0	0
PGSC0003DMG400020588	0	0	0.075	0.629	1.192	0.518	0	0	0.113	0.165	0.624	0.157	0	0.106	0.088	0.605	0.539	0.426	0	0	0	0.296	0	0.296	0	0	0	0.372	0.332	0.308
PGSC0003DMG400029208	0.166	0	0	0	0	0	0	0	0	0	0	0	0	0	0	0	0	0	0	0	0	0	0	0	0	0	0	0	0	0
PGSC0003DMG400026679	0	0	0	0	0	0	0	0	0	0	0	0	0	0	0	0	0	0	0	0.12	0	0	0	0	0	0	0	0	0	0
PGSC0003DMG400020413	11.881	10.861	11.479	20.513	16.388	17.191	20.308	17.75	14.691	16.671	16.181	16.366	18.207	17.415	19.364	20.761	19.343	22.255	24.184	26.88	27.232	24.525	23.998	23.322	20.877	23.266	21.615	20.71	20.372	17.677
PGSC0003DMG400029782	0.552	0.775	0.947	1.464	0.96	1.129	0.61	0.315	0.73	0.647	0.486	0.694	0.598	0.652	0.478	0.495	0.612	0.435	0.379	0.863	0.754	0.168	0.752	0.437	1.089	1.37	1.857	0.423	0.415	0.384
PGSC0003DMG400040046	78.595	64.722	58.726	38.558	78.076	44.408	262.21	204.907	256.016	19.684	55.818	88.518	72.757	126.896	115.283	135.498	221.254	221.189	5.671	15.193	3.926	42.127	42.709	27.214	12.795	15.985	11.182	11.112	6.477	6.911
PGSC0003DMG400043478	0	0	0	0	0	0	0	0	0	0	0	0	0	0	0	0	0	0	0	0	0	0	0	0	0	0	0	0	0	0
ENSRNA049455382	0	0	0	0	0	0	0	0	0	0	0	0	0	0	0	0	0	0	0	0	0	0	0	0	0	0	0	0	0	0
PGSC0003DMG400039093	0	0	0	0	0	0	0	0	0	0	0	0	0	0	0	0	0	0	0	0	0	0	0	0	0	0	0	0	0	0
PGSC0003DMG400022618	3.162	3.023	3.621	4.982	4.584	4.327	3.032	4.57	3.879	4.397	3.243	4.185	4.439	4.428	4.793	4.549	3.788	4.614	5.673	4.957	6.752	3.789	3.875	4.043	9.769	10.65	11.787	5.795	8.062	6.986
PGSC0003DMG400035881	0	0.161	0.133	0	0	0	0	0.164	0.2	0	0	0	0.934	0.189	0.156	0	0	0	0	0	0.178	0	0	0	0.391	0.23	0	0	0	0
PGSC0003DMG400012372	0	0	0	0	0	0	0	0	0	0	0	0	0	0	0	0	0	0	0	0	0	0	0	0	0	0	0	0	0	0
PGSC0003DMG400015275	0	0	0	0	0	0	0.113	0.176	0.071	0	0	0.05	0	0	0.056	0	0.057	0	0	0.123	0.064	0	0	0.125	0.349	0.657	0.394	0	0.21	0.065
PGSC0003DMG400015977	2.046	2.518	2.4	0.141	0.262	0.111	2.476	3.504	4.242	0.665	0.335	0.799	2.617	2.285	1.555	0.78	0.483	0.715	1.643	3.871	2.379	1.933	3.976	3.897	2.486	4.355	3.722	1.5	1.07	1.846
ENSRNA049459710	0	0	0	0	0	0	0	0	0	0	0	0	0	0	0	0	0	0	0	0	0	0	0	0	0	0	0	0	0	0
PGSC0003DMG400025833	23.195	25.065	27.53	13.874	18.101	23.687	19.903	18.509	19.513	21.951	18.915	20.135	22.258	20.335	19.153	19.509	18.507	16.791	21.765	21.198	24.632	16.532	17.037	14.751	19.252	22.438	22.356	28.841	28.722	29.088
PGSC0003DMG400036566	38.073	25.824	22.172	22.113	53.107	28.81	125.591	95.153	121.208	11.855	31.186	62.9	36.729	65.428	55.619	95.481	132.258	117.061	3.575	8.978	0.981	36.796	41.557	24.502	5.665	5.98	5.522	7.591	3.729	7.093
PGSC0003DMG400031858	0.062	0.177	0.049	0.681	0.633	0.605	0.523	0.782	0.366	0.375	0.405	1.119	0.285	0.415	0.513	0.786	0.759	0.761	1.355	0.127	0.981	4.996	4.556	6.157	0.286	0.253	0.304	0.806	1.079	0.8
PGSC0003DMG400007371	0.449	0.826	0.654	0.875	0.905	1.202	1.105	0.84	0.696	1.468	1.746	1.024	0.51	0.502	0.542	0.659	0.848	0.58	0.858	0.495	0.694	0.787	0.566	0.788	0.28	0.188	0.678	0.856	0.643	1.006
PGSC0003DMG400042033	0.228	0.218	0	0	0.26	0	0	0.222	0	0	0	0	0.21	0	0	0.29	0.431	0	0	0	0	0	0	0	0	0	0	0	0	0
PGSC0003DMG400029874	2.043	1.953	2.368	0.643	0.854	1.042	3.723	5.43	6.669	3.109	2.808	3.738	4.036	2.748	3.228	3.445	2.952	3.917	2.192	2.303	3.129	1.9	3.241	3.026	2.461	2.954	2.455	2.011	1.212	2.65
PGSC0003DMG400012335	1.588	2.107	2.177	1.202	1.558	1.64	0.653	0.637	0.894	1.067	0.631	0.963	1.007	0.976	0.787	1.161	0.712	1.177	1.131	0.65	0.713	1.131	1.191	1.05	0.62	0.865	0.942	0.931	0.808	0.855
PGSC0003DMG400004633	36.291	46.654	44.978	26.02	29.285	28.999	40.238	36.001	37.961	32.697	41.254	32.748	39.013	38.981	39.123	31.977	34.967	31.886	25.651	29.706	31.882	23.413	30.899	24.599	26.733	35.92	31.208	28.948	28.886	27.681
PGSC0003DMG401003373	0	0	0	0	0	0	0	0	0	0	0	0	0	0	0	0	0	0	0	0	0	0	0	0	0	0	0	0	0	0
PGSC0003DMG400045877	0	0	0	0	0	0	0	0	0	0	0	0	0	0	0	0	0	0	0	0	0	0	0	0	0	0	0	0	0	0
PGSC0003DMG400034672	0.11	0.368	0.173	0.06	0.062	0	0.361	0.48	0.391	0	0.051	0	0.354	0.798	0.405	1.117	1.452	0.43	39.636	8.539	22.993	32.365	20.378	19.704	0.953	3.068	6.289	17.256	22.736	16.57
PGSC0003DMG400027291	6.354	7.184	7.359	33.964	21.931	14.403	14.604	11.465	11.053	16.554	22.749	24.543	12.014	14.353	10.639	41.156	41.598	42.712	47.879	26.879	38.063	98.557	109.859	81.815	6.175	12.117	13.24	114.978	113.194	112.394
ENSRNA049454531	0	0	0	0	0	0	0.364	0	0	0	0	0	0	0.432	0	0	0.365	0.433	0	0	0	0	0	0.401	0	0	0	0.504	0	0
PGSC0003DMG400021986	0.932	0.831	0.86	0.678	0.809	0.481	0.728	0.967	0.88	0.603	0.709	0.78	1.063	0.882	0.801	0.622	0.626	0.565	0.715	0.679	0.768	0.998	1.077	0.95	1.261	0.904	0.879	0.268	0.349	0.272
PGSC0003DMG400017893	71.536	75.259	76.888	49.955	47.378	68.505	60.241	58.412	65.63	75.487	72.673	66.503	60.743	60.621	59.468	69.355	67.009	66.301	101.775	137.454	120.438	95.898	106.428	96.214	54.314	78.845	68.585	112.734	118.127	124.009
PGSC0003DMG400013198	5.443	2.482	3.654	2.172	3.663	9.054	1.152	1.897	1.772	6.158	2.506	0.752	2.623	1.624	2.68	1.399	1.176	1.371	0.485	0.467	0.659	0.409	0.312	0.366	18.026	15.904	9.886	0.46	0.459	0.47
PGSC0003DMG400030420	77.039	65.706	71.331	97.713	95.371	104.071	88.858	93.376	72.632	103.234	117.557	84.656	54.453	62.849	84.15	100.8	90.818	80.207	40.624	29.17	36.264	67.086	48.874	66.229	71.833	66.26	50.168	27.392	28.009	26.533
PGSC0003DMG400003719	10.976	8.824	9.909	12.011	10.5	7.383	11.985	12.269	14.53	9.46	9.147	11.302	13.625	11.713	12.07	9.732	9.869	9.584	10.472	9.551	10.287	13.333	12.716	12.73	8.26	8.633	10.286	13.669	13.362	15.769
PGSC0003DMG400044031	0	0	0	0	0	0	0	0	0	0	0	0	0	0	0	0	0	0	0	0	0	0	0	0	0	0	0	0	0	0
PGSC0003DMG400023745	117.074	119.114	129.333	195.88	159.133	173.799	186.976	149.798	186.13	117.29	158.314	127.288	171.821	198.201	184.405	165.225	164.185	161.358	140.594	112.358	130.802	116.473	104.123	97.36	278.259	279.301	230.583	65.566	69.765	64.284
PGSC0003DMG400014401	1.354	1.382	1.116	1.388	0.735	1.806	0.839	0.538	0.911	0.72	0.662	0.784	0.454	0.069	0.198	0.547	0.436	0.172	0.225	0	0.065	0.159	0.168	0.191	0.392	0.377	0.101	0.2	0.215	0.166
PGSC0003DMG400000374	0.076	0.072	0.119	0.083	0	0	0	0	0	0.066	0	0	0.14	0	0	0	0	0	0	0	0.08	0	0	0	0.088	0	0	0	0	0.163
PGSC0003DMG400005112	2.12	5.691	1.029	0.449	0.093	0.355	0.996	2.615	0.869	0.283	0.458	0.067	1.503	13.478	1.503	1.865	2.078	1.094	679.068	258.667	421.602	21.698	35.028	14.961	3.68	6.998	27.205	21.149	20.571	23.101
PGSC0003DMG400028058	153.037	135.402	133.233	53.036	95.013	36.924	95.096	50.481	115.413	74.029	98.446	87.17	107.147	125.377	85.438	96.444	132.791	104.155	28.243	19.882	23.531	10.281	10.121	6.935	45.595	32.04	25.471	17.029	18.227	17.227
PGSC0003DMG400009182	11.991	12.183	14.095	24.545	24.053	21.564	4.6	5.15	6.107	5.674	5.038	6.145	40.448	34.804	23.727	29.999	25.504	26.883	26.014	28.018	26.937	26.778	16.312	30.263	38.504	39.258	32.919	19.742	17.306	16.473
PGSC0003DMG400020033	0.103	0.033	0.054	0	0.118	0.075	0.032	0.067	0.163	0.09	0.064	0.028	0	0.038	0.032	0.044	0	0	0	0	0	0	0	0	0.08	0	0	0	0	0
PGSC0003DMG400020456	0.353	0.608	0.78	4.509	1.286	3.532	0.066	0.069	0.418	0.184	0.462	0.349	0.195	0.158	0.065	0.359	0.667	0	0	0	0	0.146	0	0	0.082	0.096	0	0	0	0
PGSC0003DMG400022392	0	0	0	0	0	0	0	0.159	0	0	0	0	0	0	0.151	0.416	0	0.183	24.598	2.007	7.604	0	0	0	0	0	0.802	0	0.19	0.352
PGSC0003DMG400023291	1.425	1.323	0.694	1.8	1.431	1.732	1.458	2.159	1.341	1.49	1.686	1.241	0.773	0.983	1.507	1.385	0.791	1.172	2.633	2.144	2.88	1.432	2.573	1.869	0.582	0.286	0.823	0.929	0.877	1.039
PGSC0003DMG400006526	2.684	2.917	4.056	1.368	4.757	4.084	0.69	1.043	0.536	1.788	2.061	4.183	2.604	1.136	2.317	3.986	4.907	6.067	0.248	1.502	0.627	0.176	0.077	0.205	1.7	1.924	1.571	0.184	0.066	0.03
PGSC0003DMG400040545	0	0	0	0	0	0	0	0	0	0	0	0	0	0	0	0	0	0	0	0	0	0	0	0	0	0	0	0	0	0
PGSC0003DMG400038340	0	0	0	0	0	0	0	0	0	0	0	0	0	0	0	0	0	0	0	0	0	0	0	0	0	0	0	0	0	0
PGSC0003DMG400041439	0	0	0	0.381	0	0.376	0	0	0	0.15	0.162	0	0	0	0	0	0	0.387	0	0	0	0	0.472	0	0	0	0	0	0	0.186
PGSC0003DMG400002677	0	0	0	0	0	0	0	0	0	0	0	0	0	0	0	0	0	0	0	0	0	0	0	0	0	0	0	0	0	0
PGSC0003DMG400000086	488.623	650.091	582.383	1009.67	585.339	481.863	778.335	715.727	818.87	472.409	708.886	727.526	891.763	889.599	885.16	813.082	873.133	932.312	1413.24	1570.22	1443.85	875.848	1265.03	925.521	1042.28	1238.29	1129.6	1497.96	1486.17	1485.07
PGSC0003DMG400030574	41.922	38.752	28.216	51.075	47.627	33.285	32.945	30.887	27.685	21.698	24.964	28.1	37.417	52.63	50.162	25.054	32.196	28.673	20.947	16.422	21.011	11.295	7.476	7.807	32.485	28.063	31.878	8.589	8.948	9.485
PGSC0003DMG400037679	0	0	0	0	0	0	0	0	0	0	0	0	0	0	0	0	0	0	0	0	0	0	0	0	0	0	0	0	0	0
PGSC0003DMG400023832	0	0.348	0	0.2	0	0	0.171	0.177	0.216	0.158	0.17	0	0.336	2.034	0.168	0.926	0.688	0	18.889	22.354	22.14	10.373	12.172	7.742	0.211	0.248	0.894	9.496	10.8	10.007
PGSC0003DMG401011958	0.985	0.641	0.644	1.014	1.358	0.706	0.965	0.855	1.067	0.999	0.49	0.81	1.101	1.334	0.927	0.719	0.554	0.796	1.989	1.157	1.483	3.145	2.657	3.583	2.012	1.455	1.165	1.856	1.875	1.647
PGSC0003DMG400008291	0.352	1.178	1.388	2.131	1.401	1.722	0.827	0.342	0.417	2.746	1.481	2.316	0.162	0.197	1.784	1.342	1.163	1.181	0	0	0.372	0	0.72	0.182	0.204	0	0.288	0	0.205	0.379
PGSC0003DMG400034321	0	0	0	0	0	0	0	0	0	0	0	0	0	0	0	0	0	0	0	0	0	0	0	0	0	0	0	0	0	0
PGSC0003DMG401024957	60.235	121.584	85.964	45.282	47.981	62.208	96.247	88.261	105.482	48	73.187	61.806	81.981	100.939	118.849	86.663	83.776	90.094	33.315	41.086	15.623	16.875	17.668	17.109	128.375	83.837	115.746	28.068	23.474	24.052
PGSC0003DMG402012197	0	0	0	0	0	0	0	0	0	0	0	0	0	0	0	0	0	0	0	0	0	0	0	0	0	0	0	0	0	0
PGSC0003DMG400036928	0	0	0	0	0	0	0	0	0	0	0	0	0	0	0	0	0	0	0	0	0.14	0	0	0	0	0	0	0	0	0
PGSC0003DMG400024801	15.445	14.08	14.537	20.831	19.261	17.504	12.083	12.6	12.752	12.087	9.848	11.434	13.234	12.836	11.695	12.997	13.251	12.653	19.058	19.087	18.286	28.204	25.416	29.165	16.101	16.145	16.163	19.464	20.018	20.995
PGSC0003DMG400029989	17.781	12.79	15.851	7.798	10.081	13.052	17.818	18.366	20.172	19.864	15.817	15.258	17.956	18.025	15.673	13.936	13.429	15.178	9.22	8.963	8.447	5.157	4.555	5.723	11.191	12.808	9.566	5.586	5.813	6.613
PGSC0003DMG400003879	24.513	21.125	19.005	14.107	16.712	13.525	28.708	28.833	25.686	27.814	36.236	33.268	14.923	11.387	15.723	14.28	22.663	21.688	9.238	2.724	6.773	7.454	7.832	5.608	9.197	6.917	6.397	7.051	7.596	5.559
PGSC0003DMG400003664	12.472	15.782	19.009	28.316	21.111	23.772	28.653	24.472	26.624	8.722	14.482	16.748	38.045	44.208	36.699	60.797	62.666	64.482	60.805	74.798	86.347	62.007	50.695	67.452	71.175	83.228	77.841	57.872	51.131	54.193
PGSC0003DMG400013168	1.247	0.298	0.492	0.48	1.419	2.711	0.996	0.545	0.517	0.649	0.292	0.256	0.402	0.557	0.287	0.634	0.589	0.488	0	0	0	0	0	0.065	0	0	0	0	0	0
PGSC0003DMG400008372	50.857	36.252	30.337	133.93	109.161	119.823	10.119	3.027	5.295	11.446	8.803	11.25	30.274	79.407	25.958	107.66	90.883	49.829	73.383	37.255	44.372	106.569	251.915	150.076	16.532	18.081	17.719	99.375	128.159	87.168
PGSC0003DMG400004952	130.006	154.802	142.774	284.442	220.814	226.754	49.3	41.641	54.465	25.909	25.821	31.295	87.857	108.185	108.511	104.193	139.577	123.635	76.085	93.291	92.358	50.831	38.14	58.482	202.633	168.921	194.344	84.01	85.541	80.426
PGSC0003DMG400037051	0	0	0	0	0	0	0	0	0	0	0	0	0	0	0	0	0	0	0	0	0	0	0	0	0	0	0	0	0	0
PGSC0003DMG400028479	1.314	1.794	1.159	0.379	0.925	0.646	0.705	1.033	0.815	2.033	3.598	3.858	0.432	0.594	0.231	0.954	0.945	1.084	0.228	0.192	0.132	0	0.213	0.195	0.145	0.256	0.102	0	0.036	0.135
PGSC0003DMG400040593	0	0	0	0	0	0	0	0	0	0	0	0	0	0	0	0	0	0	0	0	0	0	0	0	0	0	0	0	0	0
PGSC0003DMG400034873	0	0	0	0	0	0	0	0	0	0	0	0	0	0	0	0	0	0	0	0	0	0	0	0	0	0	0	0	0	0
PGSC0003DMG400009436	18.562	21.4	19.431	16.462	15.052	13.921	13.183	12.216	12.408	9.196	8.83	11.146	13.601	12.188	10.602	8.365	8.384	9.423	68.599	64.746	56.312	52.134	48.731	48.847	20.144	24.663	21.555	62.825	67.251	57.029
PGSC0003DMG400017055	24.859	23.604	23.884	16.18	17.157	19.313	38.632	38.763	39.96	30.126	34.394	35.566	29.185	28.744	30.118	21.464	25.325	26.096	8.651	7.541	7.643	8.546	8.888	8.754	10.596	9.819	9.375	6.386	7.3	6.841
PGSC0003DMG400040356	0	0	0	0	0	0	0	0	0	0	0	0	0	0	0	0	0	0	0	0	0	0	0	0	0	0	0	0	0	0
PGSC0003DMG400038079	10.254	12.904	15.151	5.857	10.04	5.925	13.906	17.909	21.065	12.601	13.717	16.011	18.903	13.625	16.983	12.536	8.942	13.644	24.832	42.206	27.023	17.604	26.372	14.53	18.621	24.046	28.442	35.522	41.795	45.298
PGSC0003DMG400013094	0	0	0	0.026	0.054	0.026	0	0	0	0	0	0	0	0	0	0.03	0	0	0	0	0	0	0.033	0.049	0	0	0	0	0	0
PGSC0003DMG400030959	3.967	2.008	3.129	0.514	0.531	1.014	4.167	6.122	3.87	0	0	0.192	2.796	4.951	3.655	0	0.22	0	2.385	0.477	2.219	0	0.318	0	6.209	2.861	6.487	0	0	0
PGSC0003DMG400044525	0	0.128	0	0	0	0	0	0	0	0	0	0	0	0	0	0.17	0	0	0.587	0.274	1.133	0.139	0.548	0.139	0	0	0.219	0.175	0.156	0.144
PGSC0003DMG400016429	0.79	1.007	0.623	1.16	0.15	0.859	0.371	0.256	2.184	0.571	0.246	0.65	2.914	3.53	2.913	0.67	0.497	0.442	86.755	62.765	63.477	18.273	40.054	21.572	5.486	11.663	15.509	61.453	64.768	53.062
PGSC0003DMG400033339	4.781	15.79	8.342	0	1.483	0.472	6.536	6.758	6.179	18.336	16.531	9.771	38.597	42.069	26.968	42.533	35.553	67.078	0	0.296	0	0	0	0	3.688	1.776	0.474	0	0.337	0
PGSC0003DMG400019543	3.856	2.686	4.258	0.121	0.063	0.239	2.226	3.372	3.393	0.286	0.155	0.589	3.148	2.461	2.487	0.21	0.52	0.862	5.792	3.605	4.657	0.057	0.075	0	6.947	6.528	5.045	0	0.064	0.119
PGSC0003DMG400012202	24.47	10.499	8.021	2.686	8.97	13.774	15.527	9.03	10.194	18.688	13.549	9.238	8.797	14.852	9.198	13.322	7.59	12.037	1.28	1.088	1.257	2.43	1.579	2.66	2.353	1.492	1.638	2.569	1.746	3.303
PGSC0003DMG401001720	11.963	12.593	16.564	16.047	17.787	11.855	9.486	11.069	15.449	7.625	6.211	8.916	20.616	14.22	14.914	10.061	10.004	11.19	15.031	24.602	15.665	17.395	19.073	20.903	19.286	21.959	24.275	41.958	42.718	42.259
PGSC0003DMG400014784	8.653	9.053	8.9	12.792	10.909	10.704	9.893	9.996	10.581	8.952	10.795	11.624	7.222	6.034	8.432	7.905	8.787	8.873	7.133	8.603	7.501	6.172	6.769	6.427	8.165	9.071	8.151	7.483	7.323	8.354
PGSC0003DMG402023760	3.33	2.019	3.011	1.341	1.848	1.942	5.344	3.078	2.694	4.858	3.95	4.275	2.546	2.54	2.994	1.755	2.453	2.998	5.22	6.645	7.898	3.784	5.095	3.62	0.47	0.553	0.93	4.764	4.721	5.337
PGSC0003DMG400015916	0	0.212	0	0	0	0	0.104	0	0	0	0	0	0.51	0.124	0	0	0	0	0.162	0	0	0	0	0	0	0	0	0	0	0
PGSC0003DMG400031104	0.431	0.412	0.425	0.356	0.49	0.586	0.304	0.209	0.383	0	0.101	0.355	0.298	1.685	0.497	0.548	0.916	0.603	4.25	9.699	7.632	8.37	9.701	14.301	0.748	0.147	0.705	25.566	34.959	30.419
PGSC0003DMG400037127	0	0	0	0	0	0	0	0	0	0	0	0	0	0	0	0	0	0	0	0	0	0	0	0	0	0	0	0	0	0
PGSC0003DMG400005346	10.338	8.005	11.551	8.04	9.957	4.569	11.626	15.402	18.043	9.23	8.314	12.582	18.169	11.776	11.018	10.641	8.553	9.325	34.17	46.935	36.855	30.824	36.605	32.147	22.406	24.691	25.302	44.729	37.974	41.608
PGSC0003DMG400012786	0	0	0	0	0	0	0	0	0	0	0	0	0	0	0	0	0	0	0	0	0	0	0	0	0	0	0	0	0	0
PGSC0003DMG400012578	1.769	1.216	1.052	6.112	1.659	1.484	7.669	9.497	4.815	4.142	3.83	4.695	5.863	7.103	7.462	8.911	7.965	9.611	22.837	12.247	14.395	28.493	49.079	33.833	0.682	2.536	3.247	38.939	44.976	41.876
PGSC0003DMG400007157	0.082	0.078	0.064	0.03	0.062	0	0.102	0.053	0.097	0.071	0.102	0.067	0.05	0.121	0.05	0.035	0.026	0.03	0.119	0.167	0.086	0.141	0.148	0.254	0.189	0.185	0.044	0.071	0.095	0.205
PGSC0003DMG400043947	0	0	0	0	0	0	0	0	0	0	0	0	0	0	0	0	0	0	0.068	0	0	0.048	0	0	0	0	0	0	0	0
PGSC0003DMG400021895	2.637	10.714	2.86	22.584	5.25	2.329	3.098	7.847	3.71	1.857	1.696	1.83	11.394	34.696	9.796	39.692	18.122	15.39	1479.5	1454.15	1566.73	586.15	970.596	591.122	25.839	53.436	142.179	977.659	946.204	938.092
PGSC0003DMG400012289	28.823	26.318	24.85	25.25	26.563	18.027	20.475	17.041	19.005	17.5	15.798	18.364	23.247	20.915	21.892	18.141	19.375	19.917	23.479	21.827	18.607	22.592	20.579	22.266	16.713	15.881	14.34	15.769	17.108	16.548
PGSC0003DMG400043928	0	0	0	0	0	0	0	0	0	0	0	0	0	0	0	0	0	0	0	0	0	0	0	0	0	0	0	0	0	0
PGSC0003DMG400042816	0	0	0	0	0	0	0	0	0	0	0	0	0	0	0	0	0	0	0	0	0	0	0	0	0	0	0	0	0	0
PGSC0003DMG400019449	33.137	38.498	28.582	49.991	42.355	53.887	39.423	28.761	33.08	43.085	50.025	50.215	37.465	48.509	44.829	57.567	49.956	54.196	93.343	92.262	87.091	94.954	101.711	91.787	44.082	39.814	46.172	115.969	123.351	108.482
PGSC0003DMG402018219	0	0	0	0	0	0	0	0	0	0	0	0	0	0	0	0	0	0	0	0	0	0	0	0	0	0	0	0	0	0
PGSC0003DMG400002280	0	0	0	0	0	0	0	0	0	0	0	0	0	0	0	0	0	0	0	0	0	0	0	0	0	0	0	0	0	0
PGSC0003DMG400020654	109.896	110.045	79.916	286.641	247.128	176.886	67.204	56.044	48.873	39.734	53.606	63.955	225.706	261.7	128.406	187.02	183.019	148.478	39.527	53.477	39.978	57.734	52.072	60.737	58.523	44.091	63.425	92.207	91.839	98.88
PGSC0003DMG400041082	0	0	0	0	0	0	0	0	0	0	0	0	0	0	0	0	0	0	0	0	0	0	0	0	0	0	0	0	0	0
PGSC0003DMG400009504	0	0	0	0	0	0	0	0	0	0	0	0	0	0	0	0	0	0	0	0	0	0	0	0	0	0	0	0	0	0
PGSC0003DMG400023783	0.169	0	0	0	0	0	0	0.164	0	0	0	0	0	0	0	0	0	0	0	0	0	0	0	0	0	0	0	0	0	0
PGSC0003DMG400007674	0.088	0.084	0.104	0.048	0	0.095	0.288	0.425	0	0.076	0.041	0.18	0.242	0.391	0.161	0.223	0.041	0.049	0.32	0.09	0.093	0	0	0	0.152	0.06	0.072	0	0.051	0
PGSC0003DMG400019088	263.699	409.399	354.083	226.425	184.901	196.418	363.277	387.974	376.677	271.62	283.991	264.151	347.97	417.971	369.367	311.302	357.586	304.279	611.028	458.884	650.821	326.524	396.212	318.304	343.962	390.65	436.363	503.644	499.349	487.453
PGSC0003DMG400028127	251.44	159.583	160.739	69.518	156.08	166.466	78.286	80.242	63.058	114.353	86.344	68.15	99.835	114.12	107.231	132.212	108.606	118.702	124.389	125.452	134.197	179.12	149.525	150.627	216.55	165.292	160.478	129.172	147.359	131.734
PGSC0003DMG400041027	1.187	1.702	0.117	4.571	3.375	1.935	0.418	0.721	0.703	0.771	0.694	0.488	0.684	2.816	1.777	1.32	2.24	1.825	2.6	2.124	1.097	3.839	3.236	4.92	2.059	2.021	1.455	1.353	1.897	1.438
PGSC0003DMG400036456	0	0	0	0	0	0	0	0	0	0	0	0	0	0	0	0	0	0	0	0	0	0	0	0	0	0	0	0	0	0
PGSC0003DMG400013701	418.583	302.078	386.303	0.08	0.494	19.29	239.242	178.443	63.506	81.948	20.461	2.443	30.383	40.775	52.669	139.108	5.743	99.645	1.164	0.296	0.23	0	0.395	0.075	0.335	17.467	0.474	0	0	0.234
PGSC0003DMG400040937	0	0	0	0	0	0	0.1	0	0	0	0	0	0	0	0	0	0	0	0	0	0	0	0	0	0	0	0	0	0	0
PGSC0003DMG400008687	0.063	0	0.1	0.139	0.072	0	0	0.123	0.15	0.109	0	0	0.058	0	0	0	0	0	0	0	0.067	0	0	0	0.073	0.086	0	0.082	0.073	0.136
PGSC0003DMG400034895	0	0	0	0	0	0	0	0	0	0	0	0	0	0	0	0	0	0	0	0	0	0	0	0	0	0	0	0	0	0
PGSC0003DMG400019190	10.845	12.959	12.319	18.845	18.774	17.361	2.908	3.551	2.269	3.142	5.182	6.035	11.138	8.261	14.556	7.753	6.453	8.404	25.996	29.594	31.894	16.415	11.333	17.107	36.382	36.734	24.917	6.107	6.338	5.365
PGSC0003DMG400036633	0	0	0	0	0	0	0	0	0	0	0	0	0	0	0	0	0	0	0	0	0	0	0	0	0	0	0	0	0	0
PGSC0003DMG400002688	0	0	0	0.038	0	0	0	0	0	0	0.032	0	0	0	0.032	0	0	0	0.35	0	0.145	0.142	0.933	0.284	0	0.186	0	0.58	0.636	0.332
PGSC0003DMG400023221	2.201	1.83	1.585	1.159	1.198	4.889	2.608	0.372	2.267	2.82	2.775	3.463	1.676	3.42	1.323	2.919	3.974	3.96	0.699	0.979	0.607	6.44	4.437	4.762	0.221	0.782	1.252	2.37	3.894	3.711
PGSC0003DMG400029896	1.597	0.916	0.252	1.934	2.908	1.563	1.051	1.397	2.082	2.908	2.092	1.971	1.178	1.249	0.589	3.045	0.905	1.429	3.499	2.94	2.364	3.473	4.139	3.312	0.739	1.306	0.261	1.874	2.971	2.237
PGSC0003DMG400047096	0	0.124	0.102	0.571	0.148	0.423	0.122	0.126	0.154	0.113	0.364	0.107	0.359	0	0	0.165	0.245	0	0	0	0	0	0	0	0	0	0	0	0	0
PGSC0003DMG400035864	0	0	0	0	0	0	0	0	0	0	0	0	0	0	0	0	0	0	0	0	0	0	0	0	0	0	0	0	0	0
PGSC0003DMG400015174	1.249	1.493	0.493	0.172	0	0	0	0.152	0	0	0	0	1.151	2.267	1.295	0.198	0	0	3.649	2.235	2.145	0.323	0.852	0.809	3.432	3.191	3.32	1.221	0.726	1.85
PGSC0003DMG400013716	0.462	0.306	0	0.352	0.324	0.541	0.134	0.035	0.169	0.956	0.898	0.526	0.197	0.159	0.131	0.181	0.302	0.358	0.052	0	0.113	0	0	0.074	0.206	0.291	0.058	0.185	0.083	0.345
PGSC0003DMG400014383	77.845	77.312	79.085	135.61	95.598	95.711	80.32	82.917	72.42	43.721	68.307	59.497	101.047	98.538	73.166	80.715	80.537	92.571	81.629	90.138	84.145	65.892	59.688	71.445	101.535	96.134	88.927	73.464	80.326	71.585
PGSC0003DMG400040548	0	0	0	0	0	0	0	0	0	0	0	0	0	0	0	0	0	0	0	0	0	0	0	0.184	0	0	0	0	0	0
ENSRNA049459735	0	0	0	0.666	0	0	0	0	0.717	0	0.566	0	0.558	0	0	0	0	0	0	0	0.639	1.252	1.65	0	0.7	0	0.989	0	0.703	0.652
PGSC0003DMG400046365	0	0	0	0	0	0	0	0	0	0	0	0	0	0	0	0	0	0	0	0	0	0	0	0	0	0	0	0	0	0
PGSC0003DMG400038151	0	0	0	0	0	0	0	0	0	0	0	0	0	0	0	0	0	0	0	0	0	0	0	0	0	0	0	0	0	0
PGSC0003DMG400015735	0.283	0.451	0.446	0	0.214	0.205	0.62	0.366	0.335	0.163	0.353	0.233	0.261	0.632	0.695	0.479	0.445	0.316	0.413	0.578	0.598	0.293	0.386	0.586	0.109	0.128	0.308	0.369	0.329	0.609
PGSC0003DMG400026706	0.395	0.679	0.311	0.087	0.18	0.086	0.594	0.921	0.935	0.479	0.517	1.948	1.092	0.705	0.509	1.204	0.447	0.177	0	0	0.083	0	0.969	0.082	0.274	0	0	0	0.092	0
PGSC0003DMG400015933	26.002	17.381	18.878	20.01	26.975	19.312	5.347	4.942	5.196	6.089	3.597	2.536	15.968	18.636	16.227	10.018	8.13	8.424	11.791	12.091	17.233	12.637	10.706	13.377	30.157	17.667	34.204	17.937	19.436	24.07
PGSC0003DMG400009701	0	0	0	0	0.131	0	0	0	0	0	0	0	0	0	0.106	0	0	0	0	0.236	0.488	0.358	0	0.359	0	0.471	0.377	0	0	0
PGSC0003DMG400019157	34.696	28.833	26.772	54.424	50.897	40.486	34.702	35.636	35.552	26.796	27.059	29.852	37.846	35.25	26.223	36.324	35.866	38.603	43.097	33.66	35.45	48.733	51.275	44.195	24.375	25.73	29.496	45.902	43.099	43.929
PGSC0003DMG400017826	0	0	0	0	0	0	0	0	0	0	0	0	0	0	0	0	0	0	0	0	0	0	0	0	0	0	0	0	0	0
PGSC0003DMG400026534	42.042	31.802	39.522	44.668	45.293	46.364	27.514	34.103	30.295	49.437	39.112	32.888	29.527	27.23	30.654	38.607	31.626	29.288	11.591	5.726	12.162	17.278	11.664	14.511	33.567	30.812	28.734	8.332	9.918	9.19
PGSC0003DMG400035856	0	0	0	0	0	0	0	0	0	0	0	0	0	0	0	0	0	0	0	0	0	0	0	0	0	0	0	0	0	0
PGSC0003DMG400038217	0	0	0	0	0	0	0	0	0	0	0	0	0	0	0	0	0	0	0	0	0	0	0	0	0	0	0	0	0	0
ENSRNA049461575	6.108	1.557	2.89	12.548	12.97	9.294	1.913	0	1.447	2.471	1.142	2.679	39.411	30.923	27.016	43.986	31.898	40.072	13.083	53.298	26.251	21.079	7.219	12.663	25.44	39.939	25.97	20.697	16.568	19.738
PGSC0003DMG400002608	55.145	68.119	69.153	104.905	85.758	79.547	28.223	21.715	21.897	23.291	28.702	38.238	50.507	51.434	45.676	46.98	48.274	56.217	80.856	85.662	63.616	51.093	46.46	66.218	112.77	79.845	108.13	103.91	102.128	91.511
PGSC0003DMG400043824	0	0	0	0	0	0	0	0	0	0	0	0	0	0	0	0	0	0	0	0	0	0	0	0	0	0	0	0	0	0
PGSC0003DMG400016834	0	0.093	0	0.858	0.444	0.424	0	0	0	0.507	0.274	0.241	0	0	0	0.62	0.276	0.545	0	1.595	0.721	0.505	0.133	0.606	0	0	0	0	0.68	0
PGSC0003DMG400011166	5.216	6.315	7.478	7.511	6.294	5.192	7.376	7.792	8.46	6.148	5.631	7.517	7.235	6.751	6.76	5.669	6.648	5.888	5.375	4.038	4.869	5.325	4.022	3.739	9.052	9.397	9.846	3.431	3.429	3.361
PGSC0003DMG400026617	13.437	11.317	7.838	8.654	12.975	30.288	6.009	4.45	7.268	25.841	20.809	5.543	4.102	4.777	5.096	13.232	8.318	9.373	0.757	0.707	1.142	1.61	3.771	2.284	2.199	3.414	2.12	7.264	8.086	8.051
PGSC0003DMG400030784	14.06	23.428	26.654	0.923	5.796	10.374	19.093	18.675	16.044	10.007	10.073	15.541	21.045	33.059	19.433	15.163	15.461	45.149	0.188	0.66	0.068	0.134	0	0	4.104	3.339	7.172	0	0.225	0.069
PGSC0003DMG400035069	0	0	0	0	0	0	0	0	0	0	0	0	0	0	0	0	0	0	0	0	0	0	0	0	0	0	0	0	0	0
PGSC0003DMG400023722	0.968	0.514	0.611	1.444	1.199	1.286	1.173	1.171	0.841	0.727	0.664	0.725	0.714	0.697	0.813	1.148	0.934	0.89	0.346	0.308	0.477	0.891	0.264	0.825	1.518	1.26	1.196	0.252	0.425	0.209
PGSC0003DMG400041768	0	0	0	0	0	0	0	0	0	0	0	0	0	0	0	0	0	0	0	0	0	0	0	0	0	0	0	0	0	0
ENSRNA049458769	0	0	0	0	0	0	0	0	0	0	0	0	0	0	0	0	0	0	0	0	0	0	0	0	0	0	0	0	0	0
PGSC0003DMG400029128	9.828	10.557	10.71	19.263	21.768	10.153	7.148	4.657	7.611	14.63	8.769	14.166	8.931	8.92	6.592	16.109	14.192	14.408	11.209	26.208	14.571	31.532	30.403	40.173	23.103	27.817	19.195	16.519	17.763	21.434
PGSC0003DMG400041793	0	0	0	0	0	0	0	0	0	0	0	0	0	0	0	0	0	0	0	0	0	0	0	0	0	0	0	0	0	0
PGSC0003DMG400041335	0	0	0	0	0	0	0	0	0	0	0	0	0	0	0	0	0	0	0	0	0	0	0	0	0	0	0	0	0	0
PGSC0003DMG400043484	0	0	0	0	0	0	0	0	0	0	0	0	0	0	0	0	0	0	0	0	0	0	0	0	0	0	0	0	0	0
PGSC0003DMG400023656	1.255	0.78	0.99	2.9	3.497	3.478	0.177	0.305	0.074	0	0.059	0.052	4.627	6.516	2.544	2.791	1.54	1.754	5.131	2.823	3.713	4.547	2.652	7.349	10.163	7.265	5.54	1.308	0.802	1.487
PGSC0003DMG400012515	13.58	15.601	14.845	6.359	11.654	10.552	13.546	12.154	12.489	18.586	19.051	20.328	6.478	7.25	10.922	12.641	15.965	14.92	0.174	0.122	0.504	0.555	0.406	0.309	4.755	2.84	2.922	0.931	0.415	1.219
PGSC0003DMG400018613	0.531	0.254	0.349	0.73	0.755	0.529	0.374	0.387	0.315	0.115	0.207	0.109	0.204	0.395	0.163	0.225	0.042	0.099	0.129	0	0.047	0.046	0	0	0.154	0	0.072	0.115	0.154	0.048
PGSC0003DMG400000648	0.611	0.292	0	0	0	0	0.287	0.593	1.085	0.265	0.571	0.251	0.282	0	0	0	0.288	0	0	0	0	0	0	0	0.353	0.832	0	0	0.355	0
PGSC0003DMG400026904	15.928	16.768	15.998	22.856	22.845	34.886	18.986	16.417	13.949	23.909	29.717	27.392	9.441	13.105	17.798	28.441	28.657	23.088	5.3	4.123	5.711	7.097	4.014	4.389	15.629	13.403	11.936	5.886	5.531	5.386
PGSC0003DMG400000257	0	0	0.047	0	0	0	0	0.057	0	0	0	0	0.055	0	0	0	0	0	0	0	0	0	0	0	0	0	0.097	0	0	0
PGSC0003DMG401026894	3.24	4.336	5.403	1.019	1.896	1.207	3.654	3.418	5.045	2.728	3.117	3.274	3.413	3.308	3.071	2.235	2.621	2.277	0.811	2.461	1.859	0.767	0.252	1.151	4.391	5.801	4.996	2.654	0.969	1.595
PGSC0003DMG400023594	0	0.108	0.045	0	0	0	0	0.165	0	0.049	0	0	0	0	0	0	0	0.063	0	0	0	0	0	0	0	0	0.093	0	0	0
PGSC0003DMG400042256	0	0	0	0	0	0	0	0	0	0	0	0	0	0	0	0	0	0	0	0	0	0	0	0	0	0	0	0	0	0
PGSC0003DMG400039701	0	0	0	0	0	0	0	0	0	0	0	0	0	0	0	0	0	0	0	0	0	0	0	0	0	0	0	0	0	0
PGSC0003DMG400037591	0	0	0	0	0	0	0	0	0	0	0	0	0	0	0	0	0	0	0	0	0	0	0	0	0	0	0	0	0	0
PGSC0003DMG400047264	0	0	0	0	0	0	0	0	0	0	0	0	0	0	0	0	0	0	0	0	0	0	0	0	0	0	0	0	0	0
PGSC0003DMG400018638	4.222	3.037	3.168	3.045	3.684	3.23	4.468	4.321	4.928	4.335	3.086	4.298	4.42	3.296	3.682	3.073	3.307	3.3	5.118	9.053	5.826	5.856	5.198	3.93	7.279	6.979	6.167	7.372	7.576	7.395
PGSC0003DMG400041017	0	0	0	0	0	0	0	0	0	0	0	0	0	0	0	0	0	0	0	0	0	0	0	0	0	0	0	0	0	0
PGSC0003DMG400043430	0	0	0	0	0	0	0	0	0	0	0	0	0	0	0	0	0	0	0	0	0	0	0	0	0	0	0	0	0	0
PGSC0003DMG401006926	5.622	6.92	5.912	7.289	5.986	8.286	6.924	6.735	6.325	6.942	6.89	4.856	6.199	8.084	6.789	7.471	8.14	5.77	2.774	2.152	3.256	4.066	4.516	4.284	4.693	3.497	3.946	4.583	3.462	3.373
PGSC0003DMG400029682	6.113	5.317	7.181	2.505	3.863	2.933	4.468	6.314	6.067	5.251	3.948	5.48	6.074	5.084	4.973	4.876	4.037	4.783	8.096	7.471	7.217	6.861	6.558	5.86	8.283	9.202	7.835	7.727	5.996	7.494
PGSC0003DMG400044971	0	0	0	0	0	0	0	0	0	0.175	0	0	0	0	0	0	0	0	0	0	0	0	0	0	0	0	0	0	0	0
PGSC0003DMG400041736	0	0	0.072	0	0	0	0	0	0	0	0	0	0	0	0	0	0	0	0	0	0	0	0	0	0	0	0	0	0	0
PGSC0003DMG400042462	0	0	0	0	0	0	0	0	0	0	0	0	0	0	0	0	0	0	0	0	0	0	0	0	0	0	0	0	0	0
PGSC0003DMG401024510	6.021	5.268	4.181	5.835	6.883	10.678	4.138	3.289	2.91	4.102	3.446	2.759	3.479	7.995	4.775	10.087	4.466	3.952	77.12	54.213	55.777	65.246	48.319	35.208	8.837	5.223	8.621	21.313	24.652	20.713
PGSC0003DMG400003091	12.32	10.054	7.386	42.992	27.005	21.936	13.696	12.75	8.662	6.295	9.789	6.631	18.835	21.477	14.998	13.875	12.715	12.433	12.946	15.159	8.521	34.584	29.434	45.683	12.168	7.846	7.617	17.296	17.815	15.806
PGSC0003DMG400026626	0.127	0.152	0.125	0.105	0.072	0.103	0.238	0.092	0.15	0.467	0.237	0.339	0.058	0.035	0.088	0.081	0.12	0.035	0	0	0	0	0	0	0.037	0.043	0	0	0	0
PGSC0003DMG400044516	0	0	0	0	0	0	0	0	0	0	0	0	0	0	0	0	0	0	0	0	0	0	0	0	0	0	0	0	0	0
PGSC0003DMG400005151	24.879	23.868	30.311	30.057	20.476	20.594	30.766	34.201	41.135	22.105	29.147	28.41	15.307	13.379	17.624	15.639	16.512	22.582	12.992	20.013	16.516	13.14	13.91	12.817	16.605	18.986	15.615	17.313	13.926	16.258
PGSC0003DMG400012577	263.792	252.317	205.086	452.465	408.183	219.997	63.927	56.481	56.468	34.037	42.458	36.403	287.567	302.877	133.81	323.705	308.149	248.946	236.912	126.678	183.805	161.975	106.6	145.076	384.434	169.177	195.93	119.81	154.013	162.247
PGSC0003DMG401007414	0.49	0.293	0.434	0	0.209	0.067	0.69	0.357	0.217	0.371	0.229	0.101	0.169	0.273	0.62	0.078	0	0.205	0.358	0.25	0.323	0.317	0.668	0.127	0	0.083	0	0.558	0.925	0.857
PGSC0003DMG400030683	40.276	27.833	23.456	102.165	108.14	141.241	21.872	16.458	11.277	11.666	16.055	13.2	24.115	37.171	23.986	68.037	61.525	54.694	138.59	100.966	103.101	165.333	125.689	167.3	39.269	37.382	32.744	55.014	69.753	45.858
PGSC0003DMG400022612	143.395	206.176	141.902	104.305	114.894	122.343	212.848	187.259	135.366	146.029	198.081	203.785	272.2	275.419	266.75	242.076	290.449	268.831	41.249	19.935	39.406	54.714	59.894	71.335	112.844	95.828	74.42	33.901	36.11	28.715
PGSC0003DMG400036915	0	0	0	0	0	0	0	0	0	0	0	0	0	0	0	0	0	0	0	0	0	0	0	0	0	0	0	0	0	0
PGSC0003DMG400032135	7.774	7.971	6.113	10.669	10.463	9.996	7.157	6.104	5.167	6.738	8.263	9.292	11.352	12.214	11.619	14.359	11.538	12.332	43.563	25.696	33.22	31.35	35.406	30.849	8.105	9.604	8.204	24.414	25.14	23.051
PGSC0003DMG401020789	1.875	0.402	0.663	0.462	1.03	0.58	0.759	1.146	0.785	0.35	0.317	0.385	1.609	1.39	0.625	0.349	0.244	0.38	4.72	2.545	3.074	5.254	5.201	6.232	3.253	1.805	2.035	2.464	2.705	2.298
PGSC0003DMG400016781	55.1	55.591	52.731	90.695	76.49	68.46	44.894	39.542	37.897	44.584	39.962	41.671	51.164	57.44	41.625	59.963	61.273	59.937	99.833	85.828	92.417	139.781	119.071	139.842	80.002	74.122	73.083	121.824	125.558	119.906
PGSC0003DMG400010421	0	0	0	0	0	0	0	0	0	0	0	0	0	0	0	0	0	0	0	0	0	0	0	0	0.063	0	0	0	0	0
PGSC0003DMG400018422	30.192	42.596	46.049	12.602	8.602	8.218	45.252	49.595	63.887	25.89	33.287	48.349	51.03	48.163	48.101	23.406	31.655	31.075	9.15	11.046	10.218	2.796	0.773	1.288	33.775	23.581	31.841	1.021	1.507	0.785
PGSC0003DMG400023798	38.811	39.054	35.229	32.223	26.336	24.199	45.049	42.541	45.009	30.337	37.57	36.901	46.758	49.958	43.48	35.737	36.629	36.244	81.242	57.233	62.821	67.04	82.264	69.026	32.771	30.887	28.728	64.867	67.2	66.008
PGSC0003DMG400008862	61.107	62.924	67.94	30.39	45.544	48.845	18.354	18.946	17.548	22.763	20.912	20.717	22.206	20.406	19.619	23.501	21.727	25.849	49.604	74.417	53.346	50.045	54.808	58.125	24.961	30.375	31.373	70.497	60.835	65.685
PGSC0003DMG401019781	0	0	0	0	0	0	0	0.056	0	0	0	0	0	0	0	0	0	0	0	0	0	0	0	0	0.067	0	0	0	0	0
PGSC0003DMG400025626	50.984	60.191	71.439	83.741	76.451	71.119	22.069	23.104	28.037	24.414	23.617	23.678	58.039	51.667	50.75	44.413	46.865	44.399	41.832	51.419	57.428	28.129	24.28	33.207	107.738	122.282	98.628	44.393	37.498	43.759
PGSC0003DMG401011899	0.768	0.571	0.269	0.939	2.039	2.133	0.321	0.663	0.202	0.37	0.479	0.491	0.472	0.477	0.236	0.108	0	0.095	0.748	0.349	0.361	2.209	2.211	2.035	1.086	0.233	0.279	0.445	0.496	0.276
PGSC0003DMG400042030	0	0	0	0	0	0	0	0	0	0	0	0	0	0	0	0	0	0	0	0	0	0	0	0	0	0	0	0	0	0
PGSC0003DMG400012555	4.061	4.376	5.714	2.585	2.762	3.678	5.275	3.597	5.895	6.901	5.249	5.86	6.899	7.069	4.879	6.223	6.387	6.5	2.267	2.035	2.188	2.968	2.714	2.393	6.448	6.508	6.315	2.853	2.823	1.973
PGSC0003DMG402024871	37.131	34.066	33.862	24.049	25.984	26.689	56.299	63.997	51.747	37.883	44.244	50.079	70.924	57.399	67.982	37.995	31.889	37.564	20.098	19.423	19.098	17.685	16.368	18.708	38.508	39.56	39.617	20.743	18.068	17.168
PGSC0003DMG400014156	28.18	30.332	23.493	8.72	17.687	11.292	49.595	47.754	38.385	27.763	39.391	44.105	25.424	21.703	33.543	16.101	20.141	24.449	1.201	1.987	0.553	0.735	0.408	0.504	0.692	1.731	0.611	0.244	0.13	0.04
PGSC0003DMG400018640	0.151	0	0	0.999	0	0.164	0.142	0	0	0	0	0	0.279	0	0.279	0.961	0.571	1.184	1.104	0.309	0.479	0.313	0	0.627	0.35	0.412	0.247	1.182	1.406	0.489
PGSC0003DMG400027515	71.686	118.912	123.373	61.346	38.527	33.128	176.449	200.944	218.488	85.195	98.583	108.449	99.377	88.644	118.652	64.2	79.376	88.054	79.961	86.723	87.542	35.867	43.392	39.274	113.632	148.017	107.537	50.298	46.916	50.236
PGSC0003DMG400023151	16.43	13.887	18.228	6.027	11.621	5.108	10.951	14.417	16.197	14.848	9.953	15.46	20.98	15.485	16.392	13.377	10.887	13.508	25.753	32.648	30.869	22.64	25.053	23.07	30.648	43.81	40.525	28.246	28.581	32.132
PGSC0003DMG400011455	12.378	13.53	12.886	13.874	17.705	14.393	28.741	28.876	29.597	30.138	29.197	35.854	23.911	24.903	25.454	28.917	30.065	36.184	25.721	26.153	23.423	15.03	20.541	17.737	13.216	14.569	16.224	22.537	18.304	22.5
PGSC0003DMG400000114	30.864	27.035	27.032	50.692	50.437	62.006	20.31	14.371	15.761	7.449	8.495	9.192	55.436	69.689	41.197	66.365	54.067	55.774	91.875	78.038	76.763	115.597	77.014	141.759	57.177	52.992	53.592	71.226	72.64	63.416
PGSC0003DMG400035576	0	0	0	0	0	0	0	0	0	0	0	0	0	0	0	0	0	0	0	0	0	0	0	0	0	0	0	0	0	0
PGSC0003DMG402029739	29.58	24.237	29.004	16.313	18.883	21.315	20.406	25.12	23.386	18.258	14.754	17.198	28.824	23.934	19.868	21.701	17.507	18.514	35.699	43.388	41.636	38.611	34.987	47.373	34.75	41.416	41.462	43.887	47.863	43.813
PGSC0003DMG400043037	0	0	0	0	0	0	0	0	0	0	0	0	0	0	0	0	0	0	0	0	0	0	0	0	0	0	0	0	0	0
PGSC0003DMG400043513	0.129	0	0.102	0	0	0	0	0	0	0	0	0	0	0	0.238	0	0	0	0	0.264	0.136	0	0	0	0	0	0	0	0	0.139
PGSC0003DMG400011380	6.951	2.741	4.455	8.702	7.809	10.105	16.332	14.353	20.896	13.407	26.004	31.013	2.403	4.464	5.765	8.724	6.807	6.899	3.426	6.575	4.775	3.778	3.91	3.333	1.206	1.894	6.11	7.587	8.182	5.709
PGSC0003DMG400004231	4.968	3.792	4.026	5.013	5.785	5.122	4.687	4.541	4.28	3.506	2.828	3.536	5.249	4.671	4.469	4.666	4.04	4.326	7.427	6.907	6.62	10.063	8.541	9.729	7.974	7.81	6.454	6.935	6.688	6.07
PGSC0003DMG400022359	105.029	124.782	141.401	196.846	129.971	144.069	145.272	151.297	181.278	125.424	147.425	136.333	103.708	98.005	108.225	124.084	138.382	132.71	110.229	130.88	122.237	105.668	110.302	103.112	148.409	167.88	147.747	127.924	123.077	132.341
PGSC0003DMG400030860	1.329	0.773	1.109	1.357	1.775	1.507	3.312	2.788	3.262	3.122	3.17	2.914	1.562	1.506	1.668	1.591	1.563	1.917	0.9	0.985	0.733	1.555	1.182	0.998	1.426	1.443	1.638	0.427	0.582	0.539
PGSC0003DMG400020377	0	0.029	0.012	2.781	4.582	1.864	0.086	0.327	0.345	7.607	4.211	8.313	0	0.017	0.071	3.678	3.209	4.539	0.022	8.958	2.201	11.654	13.261	11.097	0.071	0.083	0.25	24.59	19.833	25.108
PGSC0003DMG400043025	0	0	0	0	0	0	0	0	0	0	0	0	0	0	0	0	0	0	0	0	0	0	0	0	0	0	0	0	0	0
PGSC0003DMG400022928	3.659	2.186	1.948	1.108	0.729	1.094	1.977	1.778	1.842	0.555	0.257	0.677	1.771	2.248	2.36	0.698	1.554	1.125	6.547	4.303	2.32	1.705	2.62	4.173	2.964	1.495	4.039	0.596	0.425	0.788
PGSC0003DMG402001731	84.588	96.23	91.442	54.854	59.95	62.762	150.428	177.011	163.164	109.324	134.7	155.728	175.289	135.062	158.644	90.128	102.804	101.434	31.242	25.574	34.975	33.384	31.364	31.202	51.568	58.161	54.046	34.398	38.47	37.09
PGSC0003DMG400036355	0	0	0	0	0	0	0	0	0	0	0	0	0	0	0	0	0	0	0	0	0	0	0	0	0	0	0	0	0	0
ENSRNA049439034	0	0	0	0	0	0	0	0	0	0	0	0	0	0	0	0	0	0	0	0	0	0	0	0	0	0	0	0	0	0
PGSC0003DMG400020433	45.849	57.191	40.618	15.532	15.75	14.357	72.16	64.956	56.215	31.133	39.501	40.785	138.745	101.47	100.949	77.347	68.11	106.469	45.762	36.043	25.341	41.72	64.162	57.23	6.5	12.619	15.531	81.063	73.862	66.135
PGSC0003DMG402023625	0	0	0	0	0	0	0	0	0	0	0	0	0	0	0	0	0	0	0	0	0	0	0	0	0	0	0	0	0	0
PGSC0003DMG400041068	0	0	0	0	0	0	0	0	0	0	0	0	0	0	0	0	0	0	0	0	0	0	0	0	0	0	0	0	0	0
PGSC0003DMG401004858	2.2	2.191	2.048	3.262	2.815	2.756	2.154	2.494	2.823	2.94	2.286	2.287	5.239	7.302	3.294	6.019	5.104	4.647	0.937	0.312	0.614	1.866	1.083	0.95	1.626	1.457	1.649	0.478	0.391	0.592
PGSC0003DMG403021297	3.53	2.899	3.471	6.567	5.967	5.107	6.635	6.16	5.684	6.206	8.114	7.565	3.598	3.498	5.544	5.15	5.537	4.921	5.119	3.762	3.547	4.71	5.458	3.221	2.79	2.235	3.171	3.791	4.566	4.499
PGSC0003DMG400045160	0	0	0	0	0	0	0	0	0	0	0	0	0	0	0	0	0	0	0	0	0	0	0	0	0	0	0	0	0	0
PGSC0003DMG401029798	0	0	0	0	0	0	0	0	0	0	0	0	0	0	0	0	0	0	0	0	0	0	0	0	0	0	0	0	0	0
PGSC0003DMG400038865	0	0	0	0	0	0	0	0	0	0	0	0	0	0	0	0	0	0	0	0	0	0	0	0	0	0	0	0	0	0
PGSC0003DMG400044699	1.888	2.617	3.648	6.233	4.295	2.975	0.266	0.504	1.006	0.45	0.177	0.233	7.091	4.217	3.088	1.559	1.515	1.9	2.826	4.73	4.489	1.857	0.386	2.593	93.16	83.069	80.581	4.367	2.25	2.135
PGSC0003DMG400009255	0.458	0.437	0.361	5.707	2.949	4.31	1.505	2.667	1.987	2.314	1.64	2.07	0.492	0.766	0.843	2.617	2.303	2.047	7.016	18.871	13.217	25.185	10.815	29.009	0.353	1.558	3.866	2.186	3.103	3.203
PGSC0003DMG400007217	0	0	0	0	0	0	0	0	0	0	0	0	0	0	0	0	0	0	0	0	0	0	0	0	0	0	0	0	0	0
PGSC0003DMG400014713	17.288	13.892	12.77	20.264	22.803	16.201	15.166	14.198	12.015	15.751	21.775	18.333	12.013	12.343	14.697	15.985	18.842	16.25	6.449	3.995	4.95	14.352	12.262	11.79	8.484	6.599	5.646	8.545	8.431	6.947
ENSRNA049461935	0	0	0	0	0	0	0	0	0	0	0	0	0	0	0	0	0	0	0	0	0	0	0	0	0	0	0	0	0	0
PGSC0003DMG400015922	0.036	0.034	0.057	0	0.041	0	0.034	0	0	0	0	0	0	0	0	0	0	0	0	0	0	0	0	0	0	0	0	0	0	0
PGSC0003DMG400004552	0	0	0	0	0	0	0	0	0	0	0	0	0	0	0	0	0	0	0	0	0	0	0	0	0	0	0	0	0	0
PGSC0003DMG400037489	0	0	0	0	0	0	0	0	0	0	0	0	0	0	0	0	0	0	0	0	0	0	0	0	0	0	0	0	0	0
PGSC0003DMG400007807	125.107	141.227	131.328	82.096	69.92	92.065	90.846	78.182	83.005	84.469	87.999	88.962	119.955	119.683	104.57	96.785	112.272	102.037	141.907	127.301	147.039	137.103	159.17	142.132	77.706	92.938	86.076	162.971	159.982	162.022
PGSC0003DMG400009028	8.777	9.651	7.443	5.975	4.444	6.231	24.317	14.838	20.975	5.057	6.026	9.179	9.072	15.524	14.492	6.383	7.613	8.624	0.148	0.934	0.214	0.473	0.208	0.316	6.457	4.63	4.48	0.926	0.118	0.601
PGSC0003DMG402024846	0.178	0	0	0	0	0	0.167	0	0.105	0	0	0	0	0.099	0	0	0	0	0.13	0.182	0.094	0.184	0.243	0.092	0.103	0	0	0	0	0
ENSRNA049462809	0	0	0	0	0	0	0	0	0	0	0	0	0	0	0	0	0	0	0	0	0	0	0	0	0	0	0	0	0	0
PGSC0003DMG400021509	3.835	7.388	8.004	8.896	7.517	11.157	2.661	1.376	1.957	5.983	5.352	4.124	7.831	13.243	13.156	11.846	8.742	7.191	10.684	12.669	9.664	8.002	6.517	7.767	15.7	8.921	18.138	10.918	9.739	13.345
PGSC0003DMG400022707	41.837	20.678	21.234	67.61	59.949	78.372	55.299	40.831	44.432	36.954	32.81	43.886	34.709	67.696	45.575	53.308	29.775	31.452	27.51	13.169	14.706	32.012	22.028	31.187	43.501	24.803	45.994	8.344	10.303	9.109
PGSC0003DMG400045238	0	0	0	0	0	0	0	0	0	0	0	0	0	0	0	0	0	0	0	0	0	0	0	0	0	0	0	0	0	0
PGSC0003DMG400035985	0	0	0	0	0	0	0	0	0	0	0	0	0	0	0	0	0	0	0	0	0	0	0	0	0	0	0	0	0	0
PGSC0003DMG400044568	0	0	0	0	0	0	0	0	0	0	0	0	0	0	0	0	0	0	0	0	0	0	0	0	0	0	0	0	0.152	0
PGSC0003DMG400045489	0	0	0	0	0	0	0	0	0	0	0	0	0	0	0	0	0	0	0	0	0	0	0	0	0	0	0	0	0	0
PGSC0003DMG400018042	2.41	1.298	2.16	0.772	1.495	1.833	1.626	1.554	1.349	1.443	0.656	1.099	1.131	1.125	1.151	0.947	0.889	0.465	0.128	0.179	0.116	0	0.03	0.045	1.115	0.836	0.86	0	0.076	0.071
PGSC0003DMG400019480	7.35	8.609	8.521	10.363	8.559	6.874	12.081	11.326	11.641	7.465	9.795	11.246	6.499	6.87	7.558	6.955	7.949	9.683	6.98	7.387	6.484	7.169	7.549	7.096	4.599	4.061	3.998	8.572	8.709	8.002
PGSC0003DMG401015827	2.392	1.257	0.896	4.935	4.217	5.784	0.337	0.349	0.212	0.933	0.615	1.131	1.157	2.07	0.882	4.787	4.063	3.143	1.397	1.223	1.137	7.614	5.952	11.775	2.629	3.095	3.716	5.065	5.352	5.861
PGSC0003DMG400017886	0	0	0	0	0	0	0	0	0	0	0	0	0	0	0	0	0	0	0	0	0	0	0	0	0	0	0	0	0	0
ENSRNA049439066	0	0	0	0	0	0	0	0	0	0	0	0	0	0	0	0	0	0	0	0	0	0	0	0	0	0	0	0	0	0
PGSC0003DMG400006954	0	0	0	0	0	0	0	0	0	0.061	0.066	0	0.065	0	0	0	0.532	0	8.122	2.879	6.026	0.802	1.248	0.803	0.081	0	0.115	2.477	1.228	3.564
PGSC0003DMG400021741	0	0	0.075	0	0.108	0.104	0	0	0	0	0.045	0.157	0	0	0	0	0	0.053	0	0.097	0	0	0	0	0	0	0.312	0.124	0	0.051
PGSC0003DMG400042153	0	0	0	0	0	0	0	0	0	0	0	0	0	0	0	0	0	0	0	0	0	0	0	0	0	0	0	0	0	0
PGSC0003DMG400022808	8.416	7.265	10.848	6.497	8.502	10.171	5.843	5.858	5.878	8.275	7.224	3.874	6.31	7.154	8.739	6.146	5.512	4.776	2.476	2.184	5.177	1.17	0.599	1.497	8.502	9.154	8.935	0.409	0.73	0.744
PGSC0003DMG401026678	0.079	0.025	0.021	0	0.12	0	0.099	0.026	0.094	0	0.099	0.022	0.146	0	0.024	0	0	0.03	0	0	0	0	0	0	0.092	0.036	0	0	0	0
PGSC0003DMG400025782	0	0	0	0	0	0	0	0	0.081	0	0	0	0	0	0	0	0	0	0	0	0	0	0	0	0	0	0	0	0	0
PGSC0003DMG400003682	1.311	2.409	0.875	0	0	0.767	1.232	0.686	0.358	1.398	0.094	0.415	8.828	9.795	2.694	1.025	1.713	0.902	0	0	0	0.209	0	0	0	0	0	0	0	0
PGSC0003DMG400001751	0	0	0	0	0	0	0	0	0	0	0	0	0	0	0	0	0	0	0	0	0	0	0	0	0	0	0	0	0	0
ENSRNA049462855	0	0	0	0	0	0	0	0	0	0	0	0	0	0	0	0	0	0	0	0	0	0	0	0	0	0	0	0	0	0
PGSC0003DMG400023357	5.668	4.8	5.303	5.004	5.222	6.792	5.185	4.439	5.31	6.65	6.449	5.37	3.973	4.428	4.825	4.601	4.088	4.025	2.738	1.719	2.46	2.142	1.763	1.586	3.341	2.642	3.383	3.005	2.605	3.412
PGSC0003DMG402019388	0	0	0	0	0	0	0	0	0	0	0	0	0	0	0	0	0	0	0	0	0	0	0	0.331	0	0	0	0	0	0
PGSC0003DMG400012617	0	0	0	0	0	0	0.194	0	0	0	0.064	0.113	0	0	0	0	0	0	0.502	0.421	0.29	0	0	0.142	0.079	0.187	0.112	0.269	0.798	0.296
PGSC0003DMG400018845	0	0.025	0	0	0	0	0	0	0	0	0	0	0	0	0	0	0	0	0	0	0	0	0	0	0.03	0	0	0	0.03	0
PGSC0003DMG402009709	0	0	0	0	0.091	0	0	0.077	0	0.207	0	0	0.22	0	0	0.101	0.15	0.267	0	0.326	0.168	0.082	0	0	0.184	0	0	0	0	0.172
ENSRNA049457629	0	0	0	0	0	0	0.492	0	0	0	0	0	0	0	0	0	0	0	0	0	0	0	0	0	0	0	0	0	0	0
PGSC0003DMG400012641	18.185	31.818	29.048	11.56	16.804	8.491	5.183	6.251	6.611	5.122	7.368	6.317	37.579	40.91	34.602	8.677	8.984	8.883	0.767	1.477	0.624	0.204	0.09	0.272	8.051	5.187	4.831	0.171	0.076	0.141
PGSC0003DMG400047200	0	0	0	0	0	0	0	0	0	0	0	0	0	0	0	0	0	0	0	0	0	0	0	0	0	0	0	0	0	0
PGSC0003DMG400046181	0	0	0	0	0	0	0	0	0	0	0	0	0	0	0	0	0	0	0	0	0	0	0	0	0	0	0	0	0	0
PGSC0003DMG400042176	0	0	0	0	0	0	0	0	0	0	0	0	0	0	0	0	0	0	0	0	0	0	0	0	0	0	0	0	0.251	0.233
PGSC0003DMG400001594	12.538	12.422	15.096	8.581	8.59	9.39	17.13	22.898	22.091	17.108	18.426	21.777	12.301	8.275	14.983	8.971	8.982	10.211	9.899	9.624	8.351	6.69	8.908	6.953	7.517	8.42	10.108	11.991	12.533	12.446
PGSC0003DMG400038886	0	0	0	0	0	0	0	0	0	0	0	0	0	0	0	0	0	0	0	0	0	0	0	0	0	0	0	0	0	0
PGSC0003DMG400014001	0	0	0	0	0	0	0	0.077	0	0.034	0	0	0	0	0	0	0.037	0	0	0	0	0	0	0.041	0	0	0	0	0	0
PGSC0003DMG400019913	9.263	8.105	8.868	8.56	7.604	8.632	3.277	2.486	2.297	1.896	1.582	1.612	3.651	4.4	2.604	2.464	2.453	1.776	9.882	7.636	9.702	5.938	5.232	7.377	11.457	9.274	8.805	2.527	2.614	2.4
PGSC0003DMG400031701	2.179	2.451	4.044	1.129	1.021	0.836	2.891	4.733	4.556	4.889	1.798	3.479	4.136	2.434	3.071	1.303	2.057	2.437	5.429	13.895	9.213	4.645	4.895	2.79	4.449	6.461	6.499	16.707	13.561	17.951
PGSC0003DMG402020115	2.364	2.483	2.785	9.474	8.233	6.755	2.276	2.183	2.351	3.668	3.357	2.736	2.313	2.607	3.522	3.931	4.572	4.079	7.543	10.802	8.974	7.976	10.983	9.437	4.423	3.578	4.868	12.094	10.991	11.787
PGSC0003DMG402007649	1.815	2.082	2.679	0.885	1.091	0.958	1.901	2.57	3.225	2.787	1.455	2.623	2.127	1.477	2.078	1.021	1.321	1.595	0.606	0.636	0.685	0.51	0.672	0.457	2.04	1.872	2.374	0.608	0.362	0.726
PGSC0003DMG400039944	0	0	0	0	0	0	0	0	0	0	0	0	0	0	0	0	0	0	0	0	0	0	0	0	0	0	0	0	0	0
PGSC0003DMG400035989	0	0	0	0	0	0	0	0	0	0	0	0	0	0	0	0	0	0	0.183	0.256	0.529	0	0	0	0	0	0.205	0	0	0
PGSC0003DMG400026719	2.705	2.198	3.058	2.927	1.846	1.519	3.728	4.293	5.447	2.266	2.572	3.485	3.865	2.87	4.029	1.719	2.042	2.117	2.568	6.177	3.859	2.054	3.504	2.804	3.912	3.193	5.677	4.935	3.721	4.71
PGSC0003DMG400011413	1.043	1.35	1.573	2.162	1.641	3.069	1.529	1.252	0.982	2.022	1.866	1.767	1.443	1.508	1.584	2.34	1.564	1.785	2.824	2.699	2.822	3.94	3.976	4.549	3.125	3.136	2.811	3.76	3.889	2.942
PGSC0003DMG400017519	139.771	174.833	141.941	109.424	117.277	134.295	155.018	143.324	114.318	134.687	176.837	160.312	189.507	201.2	213.099	202.503	207.317	176.698	50.814	30.815	45.152	58.857	60.287	60.058	117.441	117.143	98.641	46.249	46.266	37.638
ENSRNA049434549	0	0	0	0	0	0	0	0	0	0	0	0	0	0	0	0	0	0	0	0	0	0	0	0	0	0	0	0	0	0
PGSC0003DMG400021796	8.825	9.531	10.422	9.083	6.946	11.769	7.532	6.582	6.838	7.071	11.198	9.886	4.749	5.541	6.462	9.275	9.32	7.895	1.045	0.878	0.857	0.494	0.39	0.593	1.545	1.625	1.482	0.497	0.277	0.617
PGSC0003DMG400014935	0	0	0	0	0	0	0	0.152	0	0	0.146	0	0	0	0	0	0	0	0	0	0	0	0	0	0	0	0	0	0.182	0.168
PGSC0003DMG400021875	0.136	0.091	0.075	1.876	1.443	0.815	0.359	0.371	0.291	2.341	1.594	2.423	0.176	0.228	0.189	1.144	1.364	1.418	2.091	3.515	2.321	7.074	14.265	8.058	0.426	1.301	1.16	18.201	21.642	18.261
PGSC0003DMG400003508	0.15	0.048	0.079	0	0.057	0.436	0.236	0.097	0.297	1.043	0.375	0.082	0.046	0.056	0.046	0	0.142	0.112	0	0.103	0.053	0.156	0.205	0	0	0	0	0.065	0.233	0
PGSC0003DMG400038024	0	0	0	0	0	0	0	0	0	0	0	0	0	0	0	0	0	0	0	0	0	0	0	0	0	0	0	0	0	0
ENSRNA049434547	0	0	0	0	0	0	0	0	0	0	0	0	0	0	0	0	0	0	0	0	0	0	0	0	0	0	0	0	0	0
PGSC0003DMG400001783	6.133	5.073	5.511	3.667	4.629	4.518	7.343	6.532	5.868	5.521	6.397	6.498	3.778	3.622	3.586	3.597	3.451	3.759	5.383	4.945	5.609	5.098	5.549	5.44	3.855	4.057	4.098	5.533	6.204	6.288
PGSC0003DMG400014801	0.38	0.227	0.45	0.157	0.432	1.188	0.491	0.323	0.113	0.824	0.133	0.313	0.175	0.265	0.394	0.544	0.404	0.213	0.347	0.875	0.552	0.049	0.065	0.049	0.385	0.712	0.622	0	0.055	0.205
PGSC0003DMG400034838	0	0	0	0	0	0	0	0	0	0	0	0	0	0	0	0	0	0	0	0	0	0	0	0	0	0	0	0	0	0
PGSC0003DMG400036641	0	0	0	0	0	0	0	0	0	0	0	0	0	0	0	0	0	0	0	0	0.076	0.224	0.197	0.149	0	0	0	0	0.084	0
PGSC0003DMG400045786	0	0	0	0	0	0	0	0	0	0	0	0	0	0	0	0	0	0	0	0	0	0	0	0	0	0	0	0	0	0
PGSC0003DMG400022222	56.337	70.75	65.866	63.218	54.789	59.069	41.11	42.505	38.996	33.513	42.356	38.518	52.337	63.161	54.762	59.521	63.386	48.423	86.793	94.884	79.152	56.725	61.759	69.846	59.045	59.89	63.948	77.451	65.746	61.159
PGSC0003DMG400021457	0	0	0	0.159	0	0	0	0	0	0	0	0	0	0	0	0	0	0	0.211	0	0	0	0	0.149	0.167	0	0	0	0	0
PGSC0003DMG400040200	0.998	0.573	0.315	0	0.227	0.217	0.938	1.358	0.946	0.173	0.187	0.328	1.288	1.115	0.736	0	0.377	0	0	0	0.422	0	0.272	0	0.231	0.544	0.327	0	0	0
PGSC0003DMG400021452	27.315	25.084	24.251	42.185	41.431	37.344	25.839	18.999	19.662	13.456	17.672	21.555	30.544	39.305	26.435	39.492	41.726	35.72	103.674	71.614	78.81	113.767	106.084	113.099	16.578	18.625	17.135	78.51	91.233	77.173
PGSC0003DMG400013178	0.271	0	0.214	15.835	1.235	2.803	1.276	1.978	2.573	1.059	2.92	2.791	0.751	0	0.625	1.725	4.484	2.884	0.396	1.388	0.574	1.124	0.74	1.126	7.381	3.883	5.771	2.653	1.578	1.608
PGSC0003DMG400027776	6.776	5.116	6.667	9.26	8.98	7.046	8.645	9.65	10.408	9.116	7.619	10.707	5.534	4.505	5.802	5.211	5.227	6.431	5.444	6.943	6.317	6.23	5.7	6.072	5.853	4.933	5.355	8.779	8.124	8.087
PGSC0003DMG400012035	0	0	0	0	0	0	0	0	0	0	0	0	0	0	0	0	0	0	0	0	0	0	0	0	0	0	0	0	0	0
PGSC0003DMG400041563	0	0	0	0	0	0	0	0	0	0	0	0	0	0	0	0	0	0	0	0	0	0	0	0	0	0	0	0	0	0
ENSRNA049439865	0	0	0	0	0	0	0	0	0	0	0	0	0	0	0	0	0	0	0	0	0	0	0	0	0	0	0	0	0	0
PGSC0003DMG400017326	0	0	0	0	0	0	0	0	0	0	0	0	0	0	0	0	0	0	0	0	0	0	0	0	0	0	0	0	0	0
PGSC0003DMG400002851	12.46	9.378	7.113	12.451	11.61	10.834	31.525	25.06	20.197	19.716	27.857	28.822	11.668	14.843	14.07	16.79	16.09	17.517	26.343	19.254	15.05	42.592	56.8	39.609	7.185	7.005	6.533	50.263	57.479	45.42
PGSC0003DMG400007435	9.021	8.986	8.861	4.582	6.409	5.315	4.891	5.426	4.775	4.225	4.125	4.524	5.954	5.627	5.283	3.926	3.727	4.822	25.383	24.665	24.043	19.106	21.245	24.215	16.305	17.329	14.211	13.737	15.096	14.664
PGSC0003DMG400004705	16.692	18.7	17.861	45.751	42.331	28.657	17.685	13.223	11.587	1.843	3.48	4.721	72.128	107.926	64.853	50.801	53.08	46.249	14.906	13.916	17.978	19.813	12.178	30.747	68.268	57.062	51.29	18.567	18.539	12.597
ENSRNA049459749	0	0	0.477	1.331	0	0	1.137	1.175	0	0	0.566	0.497	0	1.351	0	0	0	0	0	0	0.639	1.252	0	0.627	0.7	0	0	0	0.703	0
PGSC0003DMG400024044	8.322	11.101	8.26	24.725	19.545	21.046	11.865	9.746	9.971	10.121	14.234	11.918	10.121	11.166	9.709	13.189	12.393	9.978	38.077	24.72	24.946	25.192	24.766	28.534	8.2	7.026	9.003	20	20.34	17.893
PGSC0003DMG400016368	0	0	0	0	0	0	0	0	0	0	0	0	0	0	0	0	0	0	0	0.166	0.043	0	0	0	0	0	0	0	0.047	0
ENSRNA049455881	0	0	0	0	0	0	0	0	0	0	0	0	0	0	0	0	0	0	0	0	0	0	0	0	0	0	0	0	0	0
PGSC0003DMG400025848	21.441	20.428	19.678	23.716	22.478	21.962	12.514	13.704	13.612	15.716	15.6	15.676	17.108	16.889	17.564	20.425	21.858	20.995	13.017	12.628	13.373	13.823	12.569	13.691	38.412	34.962	38.634	19.36	18.725	18.642
PGSC0003DMG400040544	0	0	0	0	0	0	0.044	0	0	0	0	0	0	0	0	0	0	0	0	0	0.05	0	0	0	0	0	0	0	0	0
PGSC0003DMG400044027	0	0	0	0	0	0	0	0	0	0	0	0	0	0	0	0	0	0	0	0	0	0	0	0	0	0	0	0	0	0
PGSC0003DMG400028230	10.427	14.043	11.017	7.867	5.595	8.339	26.81	25.489	26.181	20.635	30.85	24.539	15.596	15.233	16.376	14.085	15.473	14.741	39.077	24.678	33.615	10.049	14.13	10.469	10.85	11.435	12.977	13.418	14.866	12.574
PGSC0003DMG400018478	15.092	17.341	15.48	21.11	18.184	27.069	25.852	22.683	21.313	30.031	35.738	26.474	15.488	15.194	21.716	25.321	26.172	23.196	16.069	15.205	15.714	13.701	15.511	13.024	15.225	13.672	14.103	16.665	17.112	15.856
PGSC0003DMG400038355	0	0	0	0	0	0	0	0	0	0	0	0	0	0	0	0	0	0	0	0	0	0	0	0	0	0	0	0	0	0
PGSC0003DMG400030555	2.85	2.437	2.786	3.048	3.174	3.73	3.282	3.023	2.972	3.654	2.778	2.492	2.886	2.107	2.682	2.831	3.334	3.344	6.449	5.254	5.812	5.382	7.034	5.451	3.855	3.226	3.578	6.069	5.786	6.032
PGSC0003DMG400041596	0	0	0	0	0	0	0	0	0	0	0	0	0	0	0	0	0	0	0	0	0	0	0	0	0	0	0	0	0	0
PGSC0003DMG400004660	9.698	11.062	10.314	4.083	11.241	17.727	5.04	5.176	4.569	8.502	7.661	6.102	7.991	7.671	6.364	8.73	8.39	6.696	0.429	0.526	0.699	0.342	0.2	0.419	5.27	4.153	3.064	0.287	0.171	0.356
PGSC0003DMG400024586	1.203	1.004	0.618	1.871	0.999	0.706	1.741	1.596	0.95	0.911	1.215	0.88	2.148	2.602	1.848	1.675	2.019	1.602	1.785	0.508	1.151	2.333	2.839	3.108	0.884	0.676	0.781	1.792	2.242	1.337
PGSC0003DMG400035616	0	0	0	0	0	0	0	0	0	0	0	0	0	0	0	0	0	0	0	0	0	0	0	0	0	0	0	0	0	0
PGSC0003DMG400017229	0	0	0	0	0	0	0	0	0	0	0	0	0	0	0	0	0	0	0	0	0.071	0	0	0	0	0	0	0	0	0
PGSC0003DMG400018463	0	0	0	0	0	0	0.024	0.024	0.03	0	0	0	0.023	0	0	0	0	0	0	0.051	0	0	0	0.104	0	0	0	0	0	0
PGSC0003DMG400018103	33.804	35.84	33.782	42.4	33.085	34.006	30.118	27.824	29.881	30.258	19.948	21.226	38.846	33.941	37.944	29.778	31.481	33.602	2.516	3.101	3.168	3.282	3.101	6.429	42.18	31.732	43.391	3.548	3.285	3.155
PGSC0003DMG400020667	7.541	8.769	9.472	5.225	5.132	5.837	9.388	8.955	10.638	7.821	7.293	6.731	6.178	6.094	7.582	4.887	5.434	4.084	11.075	10.149	9.468	5.827	6.211	5.612	7.581	7.814	8.783	7.811	8.166	7.752
PGSC0003DMG400018194	7.502	7.447	6.644	17.506	15.781	13.034	7.051	5.91	4.955	9.447	8.685	9.752	12.098	12.621	8.84	19.166	14.306	19.311	18.607	13.106	17.541	14.045	8.634	10.501	13.32	10.481	10.606	6.727	7.985	7.564
PGSC0003DMG401031202	0.218	0.285	0.219	1.049	0.971	0.604	0.317	0.328	0.329	1.807	1.021	1.633	0.549	0.377	0.256	1.312	1.162	1.088	0.725	0.609	0.818	2.508	1.516	2.346	0.482	0.487	0.455	0.906	0.669	0.834
PGSC0003DMG400035431	0	0	0	0	0	0	0	0	0	0	0	0	0	0	0	0	0	0	0	0	0	0	0	0	0	0	0	0	0	0
PGSC0003DMG400033631	13.335	16.385	18.286	20.625	18.204	15.576	14.471	14.547	14.913	18.988	20.22	18.833	18.454	16.719	18.219	22.144	19.029	22.508	19.89	26.909	26.984	19.954	18.136	15.813	17.568	22.235	19.772	23.311	20.132	24.476
PGSC0003DMG400035177	0	0	0	0	0	0	0	0	0	0	0	0	0	0	0	0	0	0	0	0	0	0	0	0	0	0	0	0	0	0
PGSC0003DMG400026918	24.596	31.458	36.086	20.416	18.352	15.932	28.867	34.766	41.982	22.27	20.14	22.154	24.796	21.856	27.016	17.669	19.754	18.632	26.816	31.912	30.067	19.089	19.372	19.934	42.313	47.71	40.778	24.078	23.629	26.086
PGSC0003DMG400022124	0.74	0.643	0.796	0.592	1.607	0.877	1.075	1.7	2.391	1.108	0.881	0.83	0.744	1.202	1.302	0.941	0.762	1.73	0.295	0.138	0	0.07	0	0.139	0.078	0.275	1.32	0.263	0.313	0.072
PGSC0003DMG400046942	0.159	0.152	0	0	0	0	0	0.154	0	0	0	0	0	0	0	0	0	0	0	0	0	0	0	0	0	0	0	0	0	0
PGSC0003DMG400010129	0	0	0	0	0	0	0	0	0	0	0	0.1	0	0	0	0	0	0	0	0	0	0	0	0	0	0	0	0	0	0
PGSC0003DMG400018724	1.979	2.291	3.205	8.141	5.807	6.454	4.308	3.341	3.332	4.515	4.19	3.941	3.553	4.189	4.224	5.428	4.916	6.524	1.217	2.131	1.321	2.804	3.694	2.268	2.411	1.703	1.363	1.901	2.059	1.908
PGSC0003DMG400017296	3.77	4.675	3.562	5.012	4.331	5.153	8.104	6.855	6.589	5.242	6.808	6.692	5.23	4.919	6.295	5.645	5.531	6.178	5.343	4.733	5.878	5.797	5.294	4.875	4.232	2.848	3.174	4.768	5.207	5.026
PGSC0003DMG400040798	0	0	0	0	0	0	0	0	0	0	0	0	0	0	0	0	0	0	0	0	0	0	0	0	0	0	0	0	0	0
ENSRNA049438516	0	0	0	0	0	0	0	0	0	0	0	0	0	0	0	0	0	0	0	0	0	0	0	0	0	0	0	0	0	0
PGSC0003DMG400030665	6.38	5.375	5.375	2.042	3.209	3.992	3.505	3.127	3.319	3.741	2.248	2.849	4.869	4.905	3.279	3.873	3.716	3.493	2.958	2.594	3.221	4.449	2.891	4.16	4.49	4.436	3.684	4.367	4.115	4.405
PGSC0003DMG400036954	0	0	0	0	0	0	0	0	0	0	0	0	0	0	0	0	0	0	0	0	0	0	0	0	0	0	0	0	0	0
PGSC0003DMG400041973	0	0	0	0	0	0	0	0	0	0	0	0	0	0	0	0	0	0	0	0	0	0	0	0	0	0	0	0	0	0
PGSC0003DMG400022816	0.541	0.56	0.64	1.042	0.769	0.588	0.805	0.832	0.801	0.547	0.885	1.038	1.122	1.007	1.205	1.146	1.149	1.966	1.383	2.213	2.477	1.213	1.598	1.308	1.2	0.676	1.548	2.115	2.096	2.768
PGSC0003DMG401004425	0	0	0	0	0	0	0	0	0	0	0	0	0	0	0	0	0	0	0	0	0	0	0	0	0	0	0	0	0	0
PGSC0003DMG402030641	45.524	45.299	32.086	66.803	56.54	82.111	49.587	38.302	29.794	45.707	66.959	43.898	38.335	48.307	51.305	63.965	61.795	43.682	46.097	22.986	28.925	76.608	68.725	91.203	46.543	42.137	33.078	31.216	36.899	26.672
PGSC0003DMG401012772	0.412	0.656	0.866	0.604	0.781	1.342	0.516	0.4	1.626	0.119	0.77	0.903	0.632	0.766	0.253	0.349	0.518	0.307	0	0	0.145	0	0	0	0.318	0.374	0.224	0	0.16	0.148
PGSC0003DMG400031758	10.62	10.772	9.783	0.58	1.752	5.066	24.99	16.345	11.572	9.487	10.69	6.067	17.113	34.086	19.348	14.166	8.684	13.327	0.592	0.249	0.557	0.042	0	0.042	1.454	2.098	1.723	0.106	0.094	0
PGSC0003DMG400039008	0	0	0	0	0	0	0	0	0	0	0	0	0	0	0	0	0	0	0	0	0	0	0	0	0	0	0	0	0	0
PGSC0003DMG400025212	74.566	91.797	81.397	83.955	76.663	93.105	87.769	75.314	75.693	100.779	119.8	83.713	65.68	68.617	83.569	88.915	90.745	76.733	47.464	43.391	52.363	44.631	35.956	32.035	78.254	89.631	65.081	27.331	29.725	31.639
PGSC0003DMG400003659	0.397	0	0.156	0	0.113	0	0	0.193	0.353	0.258	0.278	0.163	0.091	0.111	0.091	0	0.187	0.111	0.435	0.203	0.839	0.103	0.676	0.206	0.115	0	0.811	1.034	0.807	0.748
PGSC0003DMG400024857	5.244	4.982	5.131	6.649	2.454	6.025	23.24	22.931	24.929	15.738	22.133	25.277	8.047	10.194	9.114	8.436	9.742	8.908	84.007	46.364	51.882	54.502	105.324	59.418	5.146	10.671	14.764	163.556	221.323	156.49
PGSC0003DMG400018534	168.074	238.536	240.755	236.224	161.19	201.807	144.62	164.502	164.418	105.268	101.211	88.47	122.465	142.537	137.161	218.509	142.007	143.596	383.445	467.058	428.048	263.55	254.518	239.866	224.825	271.125	231.611	289.475	280.474	276.908
PGSC0003DMG400026681	0	0.223	0	0	0	0	0.219	0.227	0.276	0	0	0	0	0.261	0	0	0	0	0	0	0	0	0	0	0	0	0	0	0	0
PGSC0003DMG400001981	0.254	0.223	0.167	0.023	0	0.023	0.119	0.226	0.201	0	0.02	0.017	0.117	0.189	0.098	0	0	0	0.031	0.043	0	0.044	0	0	0.172	0.115	0.243	0	0.025	0
PGSC0003DMG400003064	0	0	0	0.087	0	0	0	0	0	0	0	0	0	0.177	0	0	0	0.089	0	0	0.084	0.082	0	0	0	0	0	0	0	0
PGSC0003DMG400021665	21.889	22.851	33.075	16.277	20.206	32.148	19.509	16.829	20.838	19.038	22.608	25.315	10.417	11.633	11.952	14.455	12.636	16.319	18.118	24.619	15.812	10.886	15.41	11.001	6.878	8.868	7.191	18.762	20.305	16.221
PGSC0003DMG400022527	1.079	1.072	1.565	1.757	1.571	1.923	2.068	1.887	1.482	2.693	2.744	1.384	1.511	1.542	1.71	0.987	1.14	1.496	1.701	1.588	1.915	1.161	1	0.894	1.897	0.94	2.046	1.406	1.103	1.766
PGSC0003DMG400020845	0	0	0	0	0	0	0	0	0.296	0	0	0	0	0	0	0	0	0	0	0	0	0.259	0	0	0	0	0.409	0	0	0
PGSC0003DMG400037112	0	0	0	0	0	0	0	0	0	0	0	0	0	0	0	0	0	0	0	0	0	0	0	0	0	0	0	0	0	0
PGSC0003DMG400032546	176.27	164.889	169.851	124.089	146.898	208.13	141.932	153.407	133.263	251.598	259.948	158.925	74.123	89.874	124.991	171.025	154.224	136.164	34.062	63.861	47.311	54.065	38.212	32.677	91.109	90.135	78.552	37.521	40.073	37.407
PGSC0003DMG400031107	0.499	0.75	1.518	2.51	0.973	0.852	0.938	1.455	0.929	0.927	0.467	0.762	2.891	2.547	3.481	1.178	0.471	0.877	0.312	1.749	1.431	0.369	0.389	0.222	5.856	7.283	5.013	1.115	0.331	0.384
PGSC0003DMG400003323	0.114	0.082	0.135	0.313	0.097	0.031	0	0.11	0.101	0.074	0.027	0.093	0.131	0.032	0.183	0.181	0.107	0.127	0.125	0.291	0.541	0.294	0.116	0.147	0.164	0.232	0.558	0.926	1.09	0.735
PGSC0003DMG400028295	3.607	4.284	3.017	8.421	4.103	7.84	9.553	5.204	6.215	14.969	6.235	19.056	17.934	30.882	12.791	159.738	12.585	6.845	33.202	26.377	21.948	6.224	9.241	5.098	7.967	8.487	6.792	0.712	0.508	1.177
PGSC0003DMG400012355	22.325	26.144	24.541	24.647	20.476	7.355	21.178	16.812	21.984	10.16	15.79	19.45	16.27	19.556	29.829	13.654	16.198	15.058	45.341	51.508	51.318	28.026	35.676	29.071	14.852	17.202	13.919	26.186	23.601	25.325
PGSC0003DMG400044118	0	0	0	0	0	0	0	0	0	0	0	0	0	0	0	0	0	0	0	0	0	0	0	0	0	0	0	0	0	0
PGSC0003DMG400023430	0	0	0.094	0	0	0.13	0	0.058	0.142	0.467	0.112	0.197	0.055	0	0	0.076	0.056	0.335	0.175	0	0.063	0.124	0.245	0.372	0.069	0	0	0.078	0.07	0
PGSC0003DMG401028487	1.323	0.953	1.089	2.216	1.789	1.417	1.892	1.658	1.249	1.363	2.009	1.719	1.308	1.756	1.325	1.706	1.574	1.758	1.68	1.451	1.338	2.521	4.262	2.942	1.154	0.888	0.69	3.849	4.481	2.912
PGSC0003DMG400014225	2.69	1.029	1.014	8.914	5.44	8.316	0.632	0.61	0.372	0.57	0.377	0.307	6.929	7.46	1.928	7.521	4.006	5.866	64.71	15.77	28.76	153.233	122.575	316.653	54.774	30.536	24.732	39.36	49.441	28.781
PGSC0003DMG400009151	2.703	2.702	2.811	0.541	0.839	1.202	2.079	2.269	2.038	2.024	5.516	2.526	1.812	1.921	2.604	1.249	1.508	1.786	0.897	0.754	0.519	0.509	0.503	0.255	0.427	0.335	0.603	0.801	0.714	1.059
PGSC0003DMG400001600	0	0	0.089	0.062	0.064	0	0.053	0	0	0.146	0.052	0.323	0	0	0	0	0.053	0	0	0	0	0.058	0	0.058	0	0.076	0	0	0.196	0.121
PGSC0003DMG400013638	34.515	36.65	31.383	45.776	35.062	36.031	30.288	30.29	26.355	29.384	31.168	29.36	33.435	38.151	31.641	34.866	35.064	32.254	219.537	190.539	196.321	140.93	167.095	126.378	48.071	57.318	58.527	134.54	158.136	137.626
PGSC0003DMG400029108	1.447	0.98	1.641	0.564	0.823	1.278	1.587	1.963	1.786	1.751	1.1	0.546	0.584	0.741	0.917	0.383	0.484	0.674	0.617	0.925	0.478	0.187	0.123	0.219	2.477	1.849	2.416	0.629	0.21	0.325
PGSC0003DMG400010634	1.085	1.556	1.855	1.752	2.099	2.399	2.176	1.863	1.629	2.634	3.113	2.589	2.401	1.374	1.634	1.885	2.493	2.266	0.528	0.962	0.879	1.536	1.628	0.863	2.553	1.676	2.012	1.886	1.64	2.455
ENSRNA049440131	0	0.827	0	0	0	0	0	0	0	0	0	0	0	0	0	0	0	0	0	0	0	0	0	0	0	0	0	0	0	0
PGSC0003DMG400019230	0.104	0	0	0	0	0.113	0	0	0	0	0	0	0	0	0	0	0	0	0	0	0	0	0	0	0	0	0	0	0	0
PGSC0003DMG400012285	0.99	1.03	0.873	1.026	0.895	1.425	2.518	1.925	2.415	2.398	2.397	2.3	0.698	0.748	0.859	0.888	1.155	1.14	1.701	1.013	1.385	1.297	1.509	1.117	1.213	0.992	0.762	0.873	1.287	0.941
PGSC0003DMG400039357	0	0	0	0	0	0	0	0	0	0	0	0	0	0	0	0	0	0	0	0	0	0	0	0	0	0	0	0	0	0
PGSC0003DMG400040986	0	0	0	0	0	0	0	0	0	0	0	0	0	0	0	0	0	0	0	0	0	0	0	0	0	0	0	0	0	0
PGSC0003DMG400012700	3.318	3.555	4.287	8.059	5.987	6.902	4.57	4.28	5.422	5.604	9.31	7.198	3.533	2.747	4.955	6.907	6.965	7.037	1.253	3.276	3.628	1.599	1.248	1.423	4.17	4.52	4.21	1.715	1.264	1.541
PGSC0003DMG400018477	3.792	4.262	4.694	5.514	4.732	3.047	4.082	5.94	5.635	3.625	4.041	4.441	6.037	5.107	4.447	3.738	3.796	4.549	7.149	6.204	5.197	4.687	6.142	4.86	5.424	5.541	4.961	6.529	5.904	5.792
PGSC0003DMG400045074	0	0	0	0.394	0	0	0	0	0	0	0	0	0	0	0	0	0	0	0	0	0	0	0	0	0	0	0	0	0	0
ENSRNA049458342	0	0	0	0	0	0	0	0	0	0	0	0	0	0	0	0	0	0	0	0	0	0	0	0	0	0	0	0	0	0
PGSC0003DMG400027201	17.253	15.796	16.299	9.367	12.954	16.626	12.179	9.835	11.582	17.647	12.478	10.752	14.843	13.573	12.4	15.396	14.98	14.92	26.204	19.916	29.214	22.109	21.749	19.99	19.651	20.16	22.571	21.735	23.488	24.324
PGSC0003DMG400019739	0	0	0	0	0	0	0	0	0	0	0	0	0	0	0	0	0	0	0	0	0	0	0	0	0	0	0	0	0	0
PGSC0003DMG400013641	2.435	2.22	2.68	4.052	3.479	3.817	4.045	4.017	3.556	4.124	6.038	6.148	3.185	3.289	3.027	3.743	4.918	4.434	1.737	0.463	1.616	1.935	1.158	1.35	3.08	2.392	2.501	2.067	2.568	2.806
PGSC0003DMG400042733	0	0	0	0	0	0	0	0	0	0	0	0	0	0	0	0	0	0	0	0	0	0	0	0	0	0	0	0	0	0
PGSC0003DMG400040009	0	0	0	0	0	0	0	0	0	0	0	0	0	0	0	0	0	0	0	0	0	0	0	0	0	0	0	0	0	0
PGSC0003DMG400018997	0	0	0	0	0	0	0	0	0	0	0	0	0	0	0	0	0	0	0	0	0	0	0	0	0	0	0	0	0	0
PGSC0003DMG400004376	1.154	0.689	1.251	0.635	0.656	0.313	0.271	0.841	0.683	1.75	0.809	1.423	1.063	0.805	0.399	0.183	0	0.161	1.685	0.59	1.981	1.045	0.393	1.046	1.835	0.982	2.123	0.94	1.676	1.553
PGSC0003DMG400031527	149.247	65.974	119.519	90.372	103.656	140.053	62.013	43.593	69.634	137.103	111.631	37.569	6.867	8.868	16.823	26.53	21.016	32.592	0.956	0.502	0.779	1.865	1.451	1.527	0.568	3.569	1.473	2.027	0.952	1.323
PGSC0003DMG401016696	0.206	0	0	0.905	0.936	1.117	0.193	0	0	0.178	0.385	0.507	0.19	0.23	0	0.261	0.388	0	0.3	0	0.217	1.703	0.28	2.131	0.238	0.28	0.336	0.268	0.239	0
PGSC0003DMG400001448	240.033	214.357	214.754	562.488	357.237	437.085	19.616	22.487	14.604	23.176	17.397	11.409	193.877	269.642	115.019	328.879	217.938	220.576	327.756	188.931	281.365	172.093	63.889	155.794	374.634	298.975	298.896	84.44	83.566	69.995
PGSC0003DMG400011790	26.086	22.881	27.515	29.958	35.326	40.721	19.407	20.407	18.115	30.172	33.431	28.593	14.6	15.418	24.073	31.262	23.881	20.381	10.567	7.039	8.969	8.989	7.306	8.959	18.416	16.889	19.059	6.269	6.319	6.108
PGSC0003DMG400021292	0.05	0.238	0.236	1.153	0.17	0.217	2.953	1.842	5.791	0.259	0.606	1.026	1.103	1.003	0.965	0.317	0.565	0.558	2.768	1.02	2.109	2.685	6.87	6.773	0.808	0.612	1.305	2.015	1.276	1.451
PGSC0003DMG400004962	352.019	370.18	325.977	114.066	181.487	323.26	200.965	146.963	195.168	199.322	178.724	127.033	172.484	191.668	137.132	198.281	175.885	204.315	23.368	43.015	35.772	36.88	21.424	26.792	85.526	92.217	60.739	27.128	26.554	25.97
PGSC0003DMG400010703	19.292	17.539	20.157	12.203	14.763	17.725	14.299	14.639	16.375	15.257	11.439	12.472	12.696	11.161	13.882	10.173	11.122	9.508	26.142	26.439	26.222	13.899	13.289	11.803	19.387	19.643	23.336	15.617	17.86	15.8
PGSC0003DMG400031523	6.977	3.617	4.999	135.026	58.577	25.259	45.114	30.841	26.6	24.702	39.518	38.993	38.587	63.595	77.419	90.788	210.666	57.472	385.475	201.172	191.194	201.594	133.465	134.557	141.491	176.298	165.039	297.819	353.152	260.599
PGSC0003DMG403022901	9.37	10.269	11.212	7.408	8.453	7.403	7.49	5.782	6.283	6.465	5.263	7.418	8.612	8.359	8.609	9.101	8.258	8.43	8.454	10.627	11.097	8.976	9.436	9.712	11.775	13.277	11.976	9.649	9.796	10.788
PGSC0003DMG400045205	0	0	0	0	0	0	0	0	0	0	0	0	0	0	0	0	0	0	0	0	0	0	0	0	0	0	0	0	0	0
PGSC0003DMG400020729	8.999	8.309	9.039	3.979	4.025	5.768	8.457	13.453	11.298	9.001	8.416	11.386	5.672	3.264	4.465	4.692	3.847	7.397	1.236	1.101	2.764	3.663	3.356	3.349	1.602	2.41	2.264	1.403	4.739	4.391
PGSC0003DMG400012451	10.724	8.263	9.491	23.591	34.494	17.644	4.454	4.592	5.34	4.653	4.901	6.379	17.166	14.916	10.509	11.147	8.921	10.082	5.758	7.118	8.293	12.193	6.357	11.076	34.191	27.415	31.546	8.603	7.599	8.48
PGSC0003DMG400000388	0	0	0	0	0	0	0	0	0	0	0	0	0	0	0	0	0	0	0	0	0	0	0	0.068	0	0	0	0	0	0.071
PGSC0003DMG401004331	45.152	47.991	52.778	76.117	59.31	50.226	16.469	15.695	19.356	14.758	13.881	15.899	93.299	84.411	65.338	54.289	49.853	51.468	50.73	68.236	60.373	50.297	28.404	56.628	156.501	177.554	144.514	57.949	50.602	49.911
PGSC0003DMG400020843	39.133	48.213	36.435	13.682	25.714	37.925	52.975	35.965	39.831	61.229	34.748	60.879	68.497	93.399	71.727	134.83	175.998	88.312	5.777	20.803	12.989	2.779	3.853	3.222	12.913	9.43	10.165	0.921	0.821	1.217
PGSC0003DMG400005025	0.119	0.342	0.094	0.262	0	0.259	0.336	0.231	0.847	2.168	2.228	1.372	0.22	0	0.22	0.151	0.112	0.799	0	0	0	0	0	0	0	0	0	0	0	0
PGSC0003DMG400029546	22.937	24.725	21.28	11.276	12.926	11.994	8.452	7.616	8.122	7.145	8.159	7.586	22.297	24.669	17.852	13.901	13.014	12.663	7.819	9.886	8.955	14.555	11.45	18.146	16.221	14.141	10.425	11.872	10.836	11.223
PGSC0003DMG400002001	2.836	2.596	2.803	7.252	7.042	2.908	2.327	2.522	1.845	2.769	3.399	3.284	3.424	3.925	2.466	4.111	3.543	4.243	11.898	11.108	11.016	15.257	18.734	16.145	2.264	2.231	3.788	13.168	16.527	14.798
PGSC0003DMG400012336	10.721	10.821	10.524	6.887	5.758	6.551	7.784	7.467	9.703	5.504	5.207	6.054	8.016	7.245	10.388	5.789	5.559	4.837	7.257	6.493	7.635	6.479	8.408	8.871	11.552	11.094	14.447	10.854	10.27	10.408
PGSC0003DMG400013720	9.379	9.958	10.277	8.479	7.354	7.135	12.686	11.294	11.309	5.371	5.169	8.291	15.685	15.299	14.599	7.492	6.797	6.817	5.821	7.741	6.195	6.034	7.628	9.236	24.88	22.586	26.347	8.949	9.228	9.561
PGSC0003DMG400005293	10.934	8.975	13.96	10.616	13.344	10.026	10.892	13.013	17.418	17.332	12.087	17.772	9.539	7.243	8.802	9.015	7.645	8.012	28.106	37.396	31.251	17.331	21.55	13.736	10.564	10.876	12.865	20.474	21.12	23.731
PGSC0003DMG400016636	25.35	23.868	21.839	39.354	28.024	29.109	23.734	22.962	20.925	17.794	20.404	19.434	55.052	51.502	47.642	39.011	35.91	35.342	63.098	67.369	64.733	43.594	45.636	43.944	52.86	51.507	51.449	49.899	50.225	46.693
PGSC0003DMG404001341	0.094	0.03	0.025	0	0	0.068	0.03	0	0	0.027	0	0.026	0	0.035	0.058	0	0	0	0	0	0.033	0.033	0	0.098	0.145	0.171	0	0.041	0.073	0
PGSC0003DMG401029567	41.465	32.56	37.625	35.949	34.828	27.708	35.621	34.793	39.109	29.02	24.669	28.05	31.783	29.094	28.489	22.516	21.731	29.654	51.308	45.948	52.138	51.221	54.257	59.149	37.818	33.586	33.047	50.579	54.67	53.767
PGSC0003DMG400045742	0	0	0	0	0	0	0	0	0	0	0	0	0	0	0	0	0	0	0	0	0	0	0	0	0	0	0	0	0	0
PGSC0003DMG400029399	184.898	214.637	189.966	80.199	117.401	157.767	220.15	217.245	159.253	176.761	269.337	231.844	166.39	172.966	259.091	178.227	192.905	165.519	17.21	11.347	16.642	21.774	14.556	17.802	71.592	69.681	48.133	11.914	9.89	8.196
PGSC0003DMG400023164	119.974	125.835	94.399	169.972	135.7	141.39	124.193	97.414	94.05	97.157	133.37	118.783	302.892	268.729	241.272	156.097	175.157	151.293	181.39	139.105	161.889	196.998	209.118	207.779	121.546	106.048	102.725	196.281	236.74	206.373
PGSC0003DMG400005668	0.928	1.956	1.539	0.524	0.758	0.336	2.259	1.78	1.466	1.403	1.002	1.448	8.511	6.405	4.561	2.752	4.088	5.376	2.502	2.774	2.138	3.03	2.921	4.193	1.845	1.977	1.946	1.954	1.494	2.204
PGSC0003DMG400001091	0	0.041	0	0	0	0	0.04	0	0	0.037	0	0.07	0	0	0	0	0	0	0	0	0.09	0	0.058	0.044	0.049	0	0	0	0	0
PGSC0003DMG400016197	0.358	0	0.081	0.056	0.291	0.612	0.192	0.199	0	0.177	0.191	0	0	0.057	0	0.195	0.097	0.057	0.075	0	0	0	0	0	0.118	0	0.502	0.2	0.059	0.055
PGSC0003DMG400035978	0	0	0	0	0	0	0	0	0	0	0	0	0	0	0	0	0	0	0	0	0	0	0	0	0	0	0	0	0	0
PGSC0003DMG400043318	0	0	0	0	0	0	0	0	0.103	0	0	0	0	0	0	0	0	0	0	0	0	0	0	0	0	0	0	0	0	0
PGSC0003DMG400024494	25.229	20.012	16.229	17.841	21.291	19.135	24.853	25.279	22.976	27.576	29.986	30.077	33.711	27.255	27.632	26.877	26.478	34.415	6.115	2.927	3.971	10.559	15.176	12.871	6.335	6.532	5.793	8.348	9.776	7.208
PGSC0003DMG400035489	0	0	0	0	0	0	0	0	0	0	0	0	0	0	0	0	0	0	0	0	0	0	0	0	0	0	0	0	0	0
PGSC0003DMG400023910	0	0.058	0.12	0.234	0.035	0.066	0.057	0.177	0	0	0.113	0	0.252	0.508	0.391	0.848	0.286	0.441	12.713	8.933	9.905	15.262	14.311	31.441	1.263	1.487	2.679	29.766	24.294	19.734
PGSC0003DMG400045112	0.132	0	0.417	0	0	0	0.124	0	0	0	0	0	0.122	0	0.122	0	0	0	0	0.271	0	0	0	0	0	0.18	0	0	0	0
PGSC0003DMG400031212	45.639	39.242	35.516	19.75	23.33	33.948	39.784	35.693	30.409	40.876	43.471	48.323	27.548	35.297	33.848	42.052	47.179	49.15	11.429	13.797	12.727	10.128	11.499	8.531	9.405	9.144	9.653	7.385	9.881	9.192
PGSC0003DMG400045410	0	0	0	1.124	0.387	0.37	0	0	0.202	1.033	0.478	0.84	0.157	0.38	0.314	0.216	0.482	0.19	0	1.044	0	0.352	0.928	0.353	0.591	0.232	0.835	0.666	0.792	0.917
PGSC0003DMG400008120	38.311	26.772	28.316	85.912	64.669	68.331	11.478	7.673	7.333	12.355	8.042	6.659	48.021	61.654	39.927	64.59	46.641	49.652	1.026	2.532	1.45	6.409	1.688	4.509	22.221	12.398	28.125	4.099	5.095	3.172
PGSC0003DMG400045590	0	0	0	0	0	0	0	0	0	0	0	0	0	0	0	0	0	0	0	0	0	0	0	0	0	0	0	0	0	0
PGSC0003DMG402015717	0.092	0.044	0.181	0.555	0.261	0.199	0.302	0.134	0.163	0.159	0.3	0.302	0.254	0.205	0.127	0.058	0.13	0.051	0.402	0.469	0.194	0.475	0.563	0.238	0.318	0.125	0.375	0.419	0.213	0.445
PGSC0003DMG400008639	118.56	102.572	73.068	64.393	98.108	101.376	139.639	131.592	100.715	90.817	140.732	136.196	160.084	175.639	170.367	118.335	115.585	116.412	4.154	1.535	1.962	2.045	1.832	2.129	21.208	22.226	18.477	1.545	1.745	0.298
PGSC0003DMG400010041	10.06	10.624	10.916	12.731	8.671	7.566	9.668	10.498	9.617	7.449	7.612	10.482	14.757	12.826	11.078	13.415	12.282	10.719	13.395	13.392	11.44	23.29	22.704	22.504	12.715	13.338	10.438	16.853	16.833	17.378
PGSC0003DMG400043363	0.994	1.425	0.784	3.171	4.521	2.268	1.401	1.834	1.413	0.345	0.65	0.735	5.953	9.543	5.585	10.986	10.503	6.334	239.439	143.673	181.672	209.349	235.629	194.459	21.843	25.177	35.749	285.021	341.79	287.162
PGSC0003DMG402004120	11.738	14.862	13.383	3.691	4.947	4.665	19.179	19.332	20.303	10.692	11.244	12.903	24.496	22.123	22.837	12.642	10.918	13.159	9.838	8.428	8.23	4.62	7.325	8.22	10.852	10.531	10.597	5.964	6.641	6.613
PGSC0003DMG400021321	18.224	19.113	21.788	21.366	22.224	20.47	18.733	19.991	21.914	19.474	18.413	18.602	22.003	20.181	23.571	18.892	20.282	19.764	20.417	17.542	21.614	22.185	20.688	21.231	26.099	27.236	26.956	21.959	20.368	22.391
PGSC0003DMG400026462	1.094	0.875	1.271	2.299	2.06	1.384	1.833	2.049	2.452	2.449	1.749	2.749	1.908	1.133	1.632	1.72	1.521	1.891	0.959	0.733	0.778	2.41	1.954	1.65	1.589	1.491	1.887	1.712	1.781	2.143
PGSC0003DMG400026366	0	0	0	0.053	0	0	0	0	0.057	0	0.179	0.079	0	0	0	0	0.045	0	0	0	0	0	0	0	0	0	0	0	0	0
PGSC0003DMG400006859	10.495	7.954	9.313	10.01	10.886	9.16	7.192	6.757	5.764	6.643	5.476	6.108	11.291	9.785	8.034	11.313	9.001	11.495	30.67	25.58	28.565	50.617	35.213	65.048	30.312	30.704	27.39	36.431	34.473	31.768
PGSC0003DMG400006100	31.151	37.126	40.789	79.327	46.405	37.081	56.333	56.54	47.286	62.829	63.815	63.712	49.162	50.601	41.192	71.805	107.417	88.219	51.402	54.193	52.803	54.171	63.074	48.015	55.153	42.159	42.893	50.175	52.985	47.353
PGSC0003DMG400041002	0	0	0	0	0	0	0	0	0	0	0	0	0	0	0	0	0	0	0	0	0	0	0	0	0	0	0	0	0	0
PGSC0003DMG400040806	0	0	0	0	0	0	0	0	0	0	0	0	0	0	0	0	0	0	0	0	0	0	0	0	0	0	0	0	0	0
PGSC0003DMG400004820	8.96	6.814	10.635	4.421	5.147	5.685	5.227	6.712	8.889	13.123	7.472	6.225	4.231	3.697	4.23	5.806	5.478	5.775	4.996	2.889	6.134	0.845	0.512	0.526	5.643	7.155	7.687	1.15	1.514	1.997
PGSC0003DMG400043581	0	0	0	0	0	0	0	0	0	0	0	0	0	0	0	0	0	0	0	0	0	0	0.13	0	0	0	0	0	0	0
ENSRNA049435886	0	0	0	0	0	0	0	0	0	0	0	0	0	0	0	0	0	0	0	0	0	0	0	0	0	0	0	0	0	0
PGSC0003DMG400035235	0	0	0	0	0	0	0	0	0	0	0	0	0	0	0	0	0	0	0	0	0	0	0	0	0	0	0	0	0	0
PGSC0003DMG400038120	0	0	0	0	0	0	0	0	0	0	0	0	0	0	0	0	0	0	0	0	0	0	0	0.089	0	0	0	0	0	0
PGSC0003DMG401006909	0	0	0	0	0	0	0	0	0	0	0	0.241	0	0	0	0	0	0.218	1.566	1.595	0.309	0.101	0.266	0	0	0	0	0	0.567	0
PGSC0003DMG400006568	0	0.102	0.084	0.82	0.363	1.389	0	0	0	0.092	0	0	0	0	0.098	0.135	0	0	0	0	0	0.221	0	0	0	0	0	0	0	0
PGSC0003DMG400017665	4.496	2.791	3.838	1.457	2.79	1.037	3.11	4.596	4.427	4.353	2.512	3.665	5.095	3.217	2.565	2.201	1.561	2.155	11.768	14.011	13.123	12.292	13.748	13.739	11.304	12.62	12.095	16.107	14.458	16.059
PGSC0003DMG400006937	0	0	0	0	0	0	0	0	0	0	0	0	0	0	0	0	0	0	0	0	0	0	0	0	0	0.054	0	0	0	0
PGSC0003DMG402017153	0.421	0.341	0.46	0.214	0.369	0.246	0.152	0.504	0.345	0.225	0.182	0.187	0.239	0.253	0.149	0.041	0.061	0.072	0.852	0.861	0.514	0.436	0.884	0.537	0.937	0.971	0.583	0.718	0.791	0.733
PGSC0003DMG400014408	148.76	117.714	106.615	106.834	157.338	110.719	30.957	24.223	22.691	39.939	29.513	17.458	71.485	93.828	53.061	67.185	79.41	62.803	1.663	1.248	1.504	2.695	1.165	2.656	30.159	19.112	25.87	1.802	1.749	1.577
PGSC0003DMG400012078	0.061	0	0.145	0.068	0	0	0.058	0.239	0.073	0.16	0.172	0.101	0.057	0.206	0.057	0.312	0.058	0.206	0	0	0.065	0.064	0	0	0	0	0	0.24	0.071	0.264
PGSC0003DMG400025762	0.752	1.437	0.667	0.414	0.855	0.613	0.53	0.274	0.668	0.57	0.264	0.386	0.52	0.21	0.26	0	0	0.315	0.412	0.384	0.596	0.486	0.256	0.292	0.87	0.768	0.615	0.367	0.109	0.506
PGSC0003DMG400046621	0	0	0	0	0	0	0	0	0	0	0	0	0	0	0	0	0	0	0	0	0	0	0	0	0	0	0	0	0	0
PGSC0003DMG400012392	32.325	31.436	30.332	26.447	28.095	29.393	21.631	20.576	20.536	14.934	16.487	18.841	23.527	20.611	22.609	17.557	17.318	16.016	37.47	59.562	39.63	35.233	38.587	37.985	26.537	30.082	25.253	36.252	40.428	36.886
PGSC0003DMG400021132	6.557	3.936	4.642	8.743	7.23	6.518	4.417	3.871	4.454	3.744	2.804	3.257	10.066	11.446	6.104	6.541	5.006	5.956	10.033	6.453	8.207	12.094	9.643	14.498	13.334	10.792	8.856	7.845	7.726	5.882
PGSC0003DMG400030587	38.624	34.967	27.175	9.696	19.956	48.049	68.457	81.633	42.587	98.939	83.205	62.04	33.282	60.528	70.31	73.176	58.354	96.764	0.804	0.644	0	0.081	0.429	0.245	4.733	4.608	9.262	0.513	0.64	0.763
PGSC0003DMG400004913	7.889	7.542	6.436	9.312	10.105	12.895	10.697	7.373	8.24	6.056	8.026	7.033	4.163	4.473	5.91	4.592	4.661	4.445	16.799	15.273	16.707	20.95	23.569	26.156	8.326	9.681	6.205	12.95	15.087	12.163
PGSC0003DMG403014139	0.213	0.382	0.399	0.293	0.212	0.203	0.351	0.57	0.347	0.346	0.299	0.373	0.319	0.149	0.172	0.203	0.302	0.179	0.311	0.436	0.591	0.552	0.4	0.304	0.247	0.254	0.131	0.451	0.403	0.402
PGSC0003DMG400009172	3.907	2.521	3.258	2.442	3.984	3.67	2.334	2.346	2.612	3.217	2.427	2.857	2.328	2.057	2.751	2.571	2.384	2.793	1.895	1.712	1.858	2.008	1.693	2.068	3.1	3.06	2.761	2.328	1.963	2.33
PGSC0003DMG400011343	14.88	17.192	19.503	20.382	17.658	11.984	18.712	22.571	19.529	20.135	20.023	21.304	21.215	15.541	22.292	18.365	21.721	20.47	29.86	42.472	37.221	21.279	29.049	22.414	21.674	31.498	21.007	33.203	31.234	35.745
PGSC0003DMG400014483	0.12	0.138	0.209	0.609	1.039	1.176	0.068	0.187	0.171	1.063	1.259	1.345	0.199	0.215	0.222	0.489	0.431	0.726	0.211	0.197	0.203	0.523	0.754	0.673	0.083	0.033	0.157	0.501	0.419	0.285
PGSC0003DMG400013860	0	0	0.079	0	0	0	0	0	0	0	0	0.082	0	0	0	0.254	0.188	0	0	0	0	0	0	0	0.116	0	0.327	0.26	0	0.215
PGSC0003DMG400016526	7.601	15.459	12.52	17.388	11.191	17.414	6.303	3.041	6.621	3.424	3.973	6.313	11.06	12.401	8.858	19.225	26.235	30.085	8.489	7.621	8.506	19.675	20.629	28.504	23.797	26.902	19.743	44.87	31.014	32.51
PGSC0003DMG400034930	0	0	0	0	0	0	0	0	0	0	0	0	0	0	0	0	0	0	0	0	0	0	0	0	0	0	0	0	0	0
PGSC0003DMG400026577	12.52	17.81	15.537	13.322	12.555	10.77	11.766	12.107	11.668	12.395	13.096	13.37	12.579	12.855	13.669	13.347	13.216	14.996	14.558	16.867	17.495	10.996	16.02	13.654	11.052	11.154	12.226	18.095	16.14	17.64
PGSC0003DMG400002074	0.783	0.85	0.561	2.702	3.926	6.381	0.602	0.415	0.506	6.662	9.317	7.637	0.295	0.119	0.393	4.296	6.884	4.138	0	0.146	0.038	0.037	0.291	0.184	0.041	0.097	0.116	0.046	0.041	0
PGSC0003DMG400036130	0	0	0	0	0	0	0	0	0	0	0	0	0	0	0	0	0	0	0	0	0	0	0	0	0	0	0	0	0	0
PGSC0003DMG400046760	0	0	0	0	0	0	0	0	0	0	0	0	0	0	0	0	0	0	0	0	0	0	0	0	0	0	0	0	0	0
PGSC0003DMG400017351	10.78	13.487	12.378	6.194	7.169	8.356	6.63	7.201	8.169	7.42	6.56	6.323	13.078	13.189	14.315	8.411	8.566	10.991	1.736	2.432	2.346	2.257	2.108	3.574	19.763	16.466	15.166	2.996	2.304	4.013
PGSC0003DMG400028264	49.361	43.386	54.751	6.714	17.771	8.64	24.845	40.867	46.429	34.854	25.588	36.489	44.903	31.485	40.884	31.012	20.588	34.215	57.778	128.928	74.733	37.993	48.781	34.781	40.96	58.804	64.849	107.215	101.544	115.896
ENSRNA049459185	0	0	0	0	0	0	0	0	0	0	0	0	0	0	0	0	0	0	0	0	0	0	0	0	0	0	0	0	0	0
PGSC0003DMG401013892	0	0	0	0	0	0	0	0	0	0	0	0	0	0	0	0	0	0	0	0	0	0	0	0	0	0	0	0	0	0
ENSRNA049457768	4.248	12.182	8.376	5.454	4.027	2.308	7.984	5.503	7.548	3.068	10.594	8.733	5.873	6.325	11.743	4.499	11.359	11.876	2.068	5.792	3.741	0	0.965	1.468	2.457	0	0	0	4.115	2.288
PGSC0003DMG400011760	0	0	0	0	0	0	0	0	0	0	0	0	0	0	0	0	0	0	0	0	0	0	0	0	0	0	0	0	0	0
PGSC0003DMG400009418	0.883	0.441	0.788	0.338	0.35	0.334	0.469	0.672	0.91	0.433	0.323	0.537	0.319	0.343	0.425	0.635	0.29	0.601	3.871	8.877	8.322	6.8	12.152	4.34	0.267	0.262	0.879	3.905	3.527	3.517
PGSC0003DMG400017567	101.638	124.706	118.277	131.302	176.715	152.408	77.33	65	63.945	43.217	48.463	69.025	60.974	78.213	58.24	92.196	79.807	82.928	371.745	395.012	415.595	368.844	483.027	467.558	137.759	155.674	194.972	434.98	449.329	414.996
PGSC0003DMG400023887	0.062	0.059	0	0.068	0	0.067	0	0	0	0	0.116	0.152	0	0	0.057	0	0	0.069	0	0.126	0.065	0	0	0	0	0.168	0	0.161	0.072	0.333
PGSC0003DMG400021023	0.954	1.473	0.521	1.373	1.252	0.957	2.138	1.711	1.565	3.626	1.441	2.716	2.165	2.131	2.299	2.518	3.74	1.395	1.822	1.351	1.241	2.735	1.801	3.499	2.038	1	1.92	2.869	4.18	3.241
PGSC0003DMG400044445	0	0	0	0	0	0	0	0	0	0	0	0	0	0	0	0	0	0	0	0	0	0	0	0	0	0	0	0	0	0
PGSC0003DMG400025692	5.006	5.212	5.96	4.457	6.202	8.005	1.948	2.974	3.777	3.317	3.042	4.248	1.44	2.386	2.145	4.011	3.641	3.672	11.921	6.064	9.637	5.711	7.217	5.387	1.217	1.39	0.886	4.405	4.633	5.392
ENSRNA049464807	0	0	0	0	0	0	0	0	0	0	0	0	0	0	0	0	0	0	0	0	0	0	0	0	0	0	0	0	0	0
PGSC0003DMG400007352	0.038	0.072	0.119	0	0	0.041	0.036	0.074	0.224	0	0	0.062	0.105	0	0.07	0.048	0.036	0.042	0	0	0	0	0	0	0.044	0.052	0	0	0	0
PGSC0003DMG400016894	0	0	0	0	0	0	0	0	0	0	0	0	0	0	0	0	0	0	0	0	0	0	0	0	0	0	0	0	0	0
PGSC0003DMG400022609	13.466	10.857	10.467	17.213	15.928	14.671	10.887	12.628	9.764	9.324	12.397	10.901	11.321	10.147	9.987	10.371	9.8	10.269	15.259	11.315	12.38	25.179	27.058	23.242	7.865	6.984	8.145	32.964	35.024	29.587
PGSC0003DMG400015661	6.669	3.965	5.838	3.312	4.626	3.536	23.543	22.761	20.33	13.325	22.211	15.652	5.323	6.812	12.741	6.615	6.294	8.186	0.238	0.166	0	1.01	0.555	0.674	0.471	0.665	0.266	0.424	0.284	0.35
PGSC0003DMG400043470	0	0	0	0	0	0	0	0	0	0	0	0	0	0	0	0	0	0	0	0	0	0	0	0	0	0	0	0	0	0
PGSC0003DMG400024456	7.536	7.657	7.02	12.995	18.157	14.768	0.892	1.845	0.984	0.823	0.721	0.634	5.415	6.825	4.702	6.862	5.544	6.503	17.331	40.288	35.618	18.736	10.033	31.183	104.072	99.014	65.108	19.177	20.141	18.535
PGSC0003DMG400046843	0	0	0	0	0	0	0	0	0	0	0	0	0	0	0	0	0	0	0	0	0	0	0	0	0	0	0	0	0	0
PGSC0003DMG400021377	0	0	0	0	0	0	0	0	0	0	0	0	0	0	0	0	0	0	0	0	0	0	0	0	0	0.09	0	0	0	0
PGSC0003DMG400019227	9.269	9.137	10.991	4.995	7.826	6.344	10.128	10.611	9.689	6.811	7.214	10.049	8.322	5.928	6.487	4.585	4.616	5.595	38.479	58.936	44.488	40.362	56.2	44.482	11.058	12.736	16.102	62.468	67.633	61.926
PGSC0003DMG402021514	0.11	0.526	0.695	0.363	0.877	0.479	0.621	0.214	0.261	0.286	0.103	0.181	1.116	0.246	0.507	0.42	1.039	1.846	0.482	0.225	0.582	0	0.15	0.114	2.674	2.849	3.6	0	0	0
PGSC0003DMG400011102	0.235	0.449	0.371	2.65	0.735	0.319	0.441	0.685	0.696	0.204	0.384	0.628	0.379	0.787	0.703	0.522	0.665	0.394	5.403	2.522	5.089	4.62	10.81	5.113	0.883	3.76	5.473	89.535	91.878	64.578
PGSC0003DMG400031844	16.451	17.16	15.656	10.346	9.499	6.304	21.24	21.426	21.324	6.025	8.651	9.129	16.039	17.534	17.186	10.675	15.809	10.848	97.778	77.615	94.96	74.856	66.888	40.53	32.396	23.703	28.619	87.776	99.394	95.922
PGSC0003DMG400039331	0	0	0	0	0	0	0	0	0	0	0	0	0	0	0	0	0	0	0	0	0	0	0	0	0	0	0	0	0	0
PGSC0003DMG400019617	4.6	5.026	5.909	28.208	33.643	17.714	5.065	5.619	5.138	9.57	16.841	10.485	3.029	3.082	3.876	8.853	10.916	7.055	3.455	8.064	4.862	4.082	3.943	2.452	4.41	4.118	3.009	8.222	6.876	3.681
PGSC0003DMG400023456	35.601	36.498	28.669	42.385	33.119	50.175	38.852	33.461	32.419	29.922	43.563	32.63	31.052	39.107	44.991	41.12	36.269	29.673	84.063	71.278	78.502	55.976	60.456	45.352	26.369	28.214	28.429	49.866	70.393	45.426
PGSC0003DMG402025742	6.077	4.491	5.117	10.505	8.737	5.673	6.027	7.064	7.244	7.756	6.242	7.114	7.389	6.787	5.394	6.349	5.982	5.837	9.801	10.37	7.25	19.416	19.879	23.42	10.223	7.974	10.487	19.145	18.724	18.273
PGSC0003DMG400031099	40.175	31.618	30.068	44.824	45.938	37.151	16.961	17.066	14.936	19.62	15.887	15.24	35.438	36.783	23.809	34.037	25.669	28.739	44.837	38.936	40.923	60.35	35.454	76.692	124.402	91.965	71.277	36.587	34.564	32.673
PGSC0003DMG400012973	0	0	0.03	0	0	0	0	0	0	0	0	0	0	0	0.036	0	0	0	0	0	0	0	0	0	0	0	0	0.05	0.045	0
PGSC0003DMG400001374	11.533	14.925	14.566	13.836	11.981	15.316	16.38	16.612	26.447	35.778	30.832	33.974	5.845	4.68	15.856	13.856	15.085	12.192	0.758	0.531	0.666	12.017	8.142	3.114	2.875	2.374	2.062	16.674	18.839	22.05
PGSC0003DMG400014168	72.889	71.246	79.99	313.068	227.755	176.062	66.892	60.657	58.212	36.431	40.527	50.133	348.048	325.811	243.728	359.301	325.585	337.736	417.803	413.893	412.4	423.163	198.04	530.094	625.788	652.155	509.447	306.105	261.883	235.724
PGSC0003DMG400023997	0	0	0	0	0	0	0	0	0	0	0	0	0	0	0	0	0	0	0	0	0	0	0	0	0	0	0	0	0	0
PGSC0003DMG400031015	0	0	0	0.035	0.072	0.069	0.089	0	0	0	0.059	0.026	0	0.035	0.029	0	0.03	0.071	0.508	0.582	0.568	0.295	0.129	0.033	0	0.043	0	0.082	0.074	0.068
PGSC0003DMG400020633	0.563	0.872	0.91	0.767	0.549	0.525	1.033	0.704	0.985	0.418	0.627	0.706	1.434	1.408	1.038	0.886	1.316	0.63	2.233	1.591	1.701	0.861	1.024	1.501	4.716	4.055	3.07	0.559	0.561	0.636
PGSC0003DMG400004140	7.009	7.294	7.74	10.724	7.817	4.671	10.194	9.58	11.135	6.753	6.899	8.807	10.104	10.882	7.75	7.769	7.396	7.658	37.59	53.062	43.134	48.894	48.229	52.216	21.351	27.768	20.332	40.971	42.477	42.923
PGSC0003DMG400019003	0	0.134	0	0	0	0	0	0.068	0	0	0	0	0.065	0	0	0	0	0	0	0	0.297	0	0	0	0	0	0.115	0	0	0
PGSC0003DMG400016000	0.087	0	0.069	0	0	0.095	0.082	0	0.414	0.076	0	0.287	0.081	0.195	0.081	0.111	0.082	0	0	0.179	0.092	0.09	0	0.091	0	0.238	0.143	0.228	0.102	0.094
PGSC0003DMG400043463	0	0	0	0	0	0	0	0	0	0	0	0	0	0	0	0	0	0	0	0	0	0	0	0	0	0	0	0	0	0
PGSC0003DMG400012495	0	0	0.157	0.328	0	0.108	0	0.483	0.118	0.258	0.093	0	0	0	0.092	0	0.094	0.111	0.58	2.235	0.525	0.103	0.271	0.103	0.115	0.135	0.162	0.388	0.347	0.321
PGSC0003DMG400003764	15.618	14.813	11.779	9.937	14.047	14.561	13.852	10.172	9.771	8.842	8.969	8.61	9.583	11.555	8.455	9.18	9.927	10.998	8.09	5.989	7.763	10.359	9.351	11.13	9.882	7.613	6.545	6.838	7.603	7.097
PGSC0003DMG400029368	0	0	0	0	0	0	0	0	0	0	0	0	0	0	0	0	0	0	0	0	0	0	0	0	0	0	0	0	0	0
PGSC0003DMG400023381	1.691	0.766	0.807	0.147	0.354	1.935	0.753	0.476	0.633	0.849	0.458	0.256	0.041	0.099	0.041	0.396	0.084	0.05	0	0	0	0	0	0	0	0.061	0	0	0	0
PGSC0003DMG400014674	19.455	21.282	20.327	17.908	22.531	16.976	11.922	11.986	12.593	14.473	15.334	14.845	11.254	11.367	10.904	16.504	15.924	16.513	18.271	21.022	19.581	24.529	20.786	24.116	20.45	20.662	15.293	23.1	22.995	21.334
PGSC0003DMG400037229	0.299	0	0.118	0	0	0	0	0	0	0	0	0	0.138	0	0	0	0	0	0.655	0	0	0	0	0	0.173	0	0	0	0	0
PGSC0003DMG400000728	3.62	2.846	3.349	1.657	2.502	1.655	1.637	1.94	1.663	1.76	1.187	1.642	3.041	2.758	2.12	2.343	2.091	2.119	7.411	9.964	6.454	9.615	9.85	9.697	4.58	6.083	5.007	8.421	7.04	7.871
PGSC0003DMG401023640	0	0.048	0	0.165	0.086	0.054	0.047	0	0	0.022	0	0.062	0.023	0	0	0.064	0.024	0	0.183	0.103	0.132	0.104	0.103	0.078	0	0.068	0.123	0.196	0.087	0.162
PGSC0003DMG400038265	0	0	0	0	0	0	0	0	0	0	0	0	0	0	0	0	0	0	0	0	0	0	0	0	0	0	0	0	0	0
PGSC0003DMG400024671	1.169	0.986	0.651	1.211	1.799	1.046	0.646	0.334	0.489	0.119	0.193	0.17	0.317	0.845	0.507	0.524	0.324	0.461	0.301	0.141	0.509	0.926	0.469	0.998	1.591	1.686	1.125	0.448	0.64	0.296
PGSC0003DMG401033036	0.633	0.945	0.718	0.392	0.765	0.645	0.632	0.807	0.89	0.891	0.407	1.236	0.912	0.398	0.729	0.603	0.896	0.664	0.693	0.728	0.543	0.86	0.593	0.287	0.961	0.97	1.1	0.722	0.966	0.597
PGSC0003DMG400035944	0	0	0	0	0	0	0	0	0	0	0	0	0	0	0	0	0	0	0	0	0	0	0	0	0	0	0	0	0	0
PGSC0003DMG400016326	6.517	6.77	7.984	6.312	7.265	13.033	2.082	1.435	1.287	1.092	1.991	2.179	7.649	11.208	9.488	10.049	13.039	13.118	4.441	3.821	5.051	2.429	1.481	4.053	28.35	30.835	23.73	1.699	1.364	1.498
PGSC0003DMG400035134	0	0	0	0	0	0	0.138	0	0	0	0	0	0	0	0	0	0	0	0	0	0	0	0	0	0	0	0	0	0	0
PGSC0003DMG400012715	29.222	25.279	27.43	21.572	21.245	22.646	24.465	27.444	26.755	26.043	26.463	25.935	24.09	20.166	22.565	20.398	23.403	24.853	26.898	27.777	26.642	23.649	22.94	25.49	31.547	28.313	26.249	47.402	49.339	46.715
PGSC0003DMG402026150	6.687	5.672	5.868	14.926	12.214	12.949	10.179	9.38	8.089	11.225	16.559	13.864	6.207	6.206	5.511	11.789	11.022	11.269	3.92	3.467	3.932	5.314	3.724	4.344	7.246	5.196	4.929	3.866	3.722	3.652
PGSC0003DMG400014547	0.551	1.37	1.261	11.408	2.822	3.176	1.606	0.536	1.045	0.143	0.464	0.181	0.102	0.246	0.305	0.49	0.416	0.123	0.564	0.451	0.408	2.911	3.233	1.6	3.189	3.23	1.262	3.593	3.91	3.92
PGSC0003DMG400019347	215.514	137.818	126.577	54.885	108.239	257.264	68.31	63.214	39.58	83.884	76.829	61.053	65.632	76.991	63.461	63.016	60.666	86.1	1.444	1.445	0.896	0.804	0.578	1.684	4.577	10.873	3.581	1.105	1.15	0.913
PGSC0003DMG400020770	0.477	0.304	0.533	3.151	1.402	1.556	0.897	1.623	1.366	3.171	2.975	2.321	0.55	0.577	0.879	1.566	1.876	1.956	0.465	1.138	0.546	0.823	0.976	0.907	0.368	0.379	0.65	0.984	0.647	0.728
PGSC0003DMG400017252	0	0	0	0	0	0	0.051	0	0	0	0	0	0	0	0	0	0	0	0	0	0	0	0	0	0	0	0	0	0	0
PGSC0003DMG400002102	1.626	1.303	0.538	3.867	3.401	1.71	1.084	0.968	0.373	1.682	0.539	2.156	0.967	1.054	0.725	1.733	1.584	1.935	1.149	2.145	1.053	5.321	6.722	9.241	3.216	1.643	1.715	1.572	2.378	2.203
PGSC0003DMG402007888	0.301	0.192	0.475	4.306	3.538	2.508	0.471	0.097	0.475	2.696	2.439	3.218	0.277	0	0.277	2.422	3.598	2.917	0.44	3.693	2.121	6.648	6.156	5.304	0.116	0	0.328	7.976	7.581	9.726
PGSC0003DMG400023762	106.398	124.188	98.496	0.205	0.689	1.215	76.974	45.832	47.162	8.314	3.789	5.284	87.944	133.328	62.385	9.409	10.415	11.82	1.632	0.667	0.64	0.241	1.079	0.676	6.411	8.626	4.036	0.121	0.271	0.301
PGSC0003DMG400000725	7.478	5.943	5.543	5.751	6.713	7.197	3.599	4.027	2.455	2.577	2.528	1.704	1.869	2.264	3.279	2.805	2.381	2.62	0.658	0.369	0.667	1.026	0.614	0.607	0.521	0.92	1.4	1.115	1.362	1.698
PGSC0003DMG401027133	2.144	3.266	3.681	2.015	1.804	0.995	1.07	1.15	1.243	0.445	0.48	0.735	2.491	2.544	2.778	1.277	1.012	0.574	47.32	24.752	35.777	18.195	22.046	15.693	4.547	8.244	7.121	21.826	21.831	18.593
PGSC0003DMG401026931	0	0.037	0	0.042	0.044	0	0	0.037	0.091	0.033	0.072	0	0.035	0.043	0	0	0	0	0.112	0	0.04	0.317	0	0	0.044	0.104	0	0	0	0
PGSC0003DMG400025575	97.197	127.018	118.374	89.802	83.534	80.713	155.077	162.661	141.449	118.872	160.741	157.686	130.579	137.294	148.552	135.681	147.538	149.285	63.873	63.601	74.472	55.618	65.384	55.793	63.658	65.813	71.693	62.014	58.459	64.755
PGSC0003DMG400045421	0	0	0	0	0	0	0	0	0	0	0	0	0	0	0	0	0	0	0	0	0	0	0	0	0	0	0	0	0	0
PGSC0003DMG400035017	0	0	0	0	0	0	0	0	0	0	0	0	0	0	0	0	0	0	0	0	0	0	0	0	0	0	0	0	0	0
PGSC0003DMG400000468	2.133	2.269	1.834	2.401	3.818	1.98	1.352	1.467	1.363	1.766	1.323	1.538	1.326	1.071	1.392	1.401	1.674	1.716	44.741	52.555	39.572	54.55	99.372	67.437	2.136	5.747	7.605	122.557	144.458	116.787
PGSC0003DMG400026238	13.227	16.475	15.36	25.653	18.821	16.109	7.977	8.122	8.881	7.507	7.414	7.405	11.398	12.318	9.369	11.936	13.216	11.66	71.795	60.712	61.654	34.392	39.834	40.239	21.834	26.118	22.899	39.362	37.915	36.849
PGSC0003DMG400045015	0	0	0	0	0	0	0	0	0	0	0	0	0	0	0	0	0	0	0	0	0	0	0	0	0	0	0	0	0	0
PGSC0003DMG400020094	0.058	0	0	0	0	0	0	0	0	0	0	0	0	0	0	0	0	0	0	0	0.184	0	0.079	0.06	0	0.079	0.095	0.076	0	0
PGSC0003DMG400036414	0	0	0	0	0	0	0	0	0	0	0	0	0	0	0	0	0	0	0	0	0	0	0	0	0	0	0	0	0	0.27
PGSC0003DMG400041171	0	0.186	0	0.214	0	0.211	0	0.189	0	0.168	0	0	0	0	0	0	0	0	0	0	0	1.005	0.529	0.201	0	0	0	0.253	0	0
PGSC0003DMG400035013	0	0	0	0	0	0	0	0	0	0	0	0	0	0	0	0	0	0	0	0	0	0	0	0	0	0	0	0	0	0
PGSC0003DMG400029612	0.742	0.405	0.501	0.117	0.603	1.843	0.996	0.206	0.377	1.469	0.793	1.307	0.195	0	0.098	0.539	0.3	0.237	0	0	0.112	0	0	0	0	0	0	0	0.123	0
PGSC0003DMG400035708	0	0	0	0	0	0	0	0	0	0	0	0	0	0	0	0	0	0	0	0	0	0	0	0	0	0	0	0	0	0
PGSC0003DMG404012723	1.165	0.852	1.281	0.538	0.736	0.547	1.338	1.998	2.095	1.184	1.103	1.182	1.047	0.45	1.033	0.694	0.801	0.82	0.231	0.353	0.289	0.238	0.157	0.209	0.882	0.783	1.481	0.187	0.217	0.201
PGSC0003DMG400038328	0	0	0	0	0	0	0	0	0	0	0	0	0	0	0	0	0	0	0	0	0	0	0	0	0	0	0	0	0	0
PGSC0003DMG400006217	51.139	46.804	61.127	82.001	72.267	81.177	19.105	21.825	22.523	15.064	13.452	12.874	172.618	126.939	102.314	110.141	108.948	116.963	194.3	232.837	210.765	171.144	126.105	243.454	253.834	282.98	281.163	335.953	293.177	279.087
ENSRNA049434771	0	0	0	0	0	0	0	0	0	0	0	0	0	0	0	0	0	0	0	0	0	0	0	0	0	0	0	0	0	0
PGSC0003DMG400001461	9.121	10.135	11.017	5.779	6.126	7.243	3.132	3.499	3.788	7.848	6.327	4.872	1.52	1.616	2.295	4.748	4.257	4.705	3.834	5.094	5.442	4.356	5.003	3.524	5.958	6.006	5.669	10.264	10.173	13.704
PGSC0003DMG400013569	7.135	7.881	7.986	10.598	8.459	9.211	9.918	9.11	9.301	9.668	12.04	9.533	8.982	9.4	10.394	11.415	10.788	9.697	7.133	6.777	8.188	7.029	7.321	7.229	9.084	8.588	7.288	5.026	5.275	4.962
PGSC0003DMG400028775	1.472	1.094	2.16	2.61	2.093	1.911	3.035	2.9	3.342	2.48	2.485	2.622	2.11	1.689	2.147	1.611	1.852	1.92	0.537	0.836	0.778	0.931	1.003	0.805	0.851	1.448	0.602	0.639	0.713	1.013
PGSC0003DMG400037007	0	0	0	0	0	0	0	0	0	0	0	0	0	0	0	0	0	0	0	0	0	0	0	0	0	0	0	0	0	0
PGSC0003DMG400038445	0	0	0	0	0	0	0	0	0	0	0	0	0	0	0	0	0	0	0	0	0	0	0	0	0	0	0	0	0	0
PGSC0003DMG400027374	140.447	171.219	142.653	126.272	121.794	166.515	111.903	106.963	115.213	213.018	206.076	178.887	131.197	143.856	141.174	180.799	186.366	182.928	228.34	268.331	253.406	201.447	216.464	180.379	130.634	127.004	143.624	260.706	253.593	263.895
PGSC0003DMG400028301	0	0	0	0	0	0	0	0	0	0	0	0	0	0	0	0	0	0	0	0	0	0	0.084	0	0	0	0	0	0	0
ENSRNA049456562	0	0	0	0	0	0	0	0	0	0	0	0.318	0	0	0.713	0	1.096	0.433	0	0	0	0.401	0	0	0	0	0	0	0	0
PGSC0003DMG400014171	51.692	83.874	69.469	55.917	43.174	57.807	75.554	73.094	81.137	79.178	87.017	89.999	71.346	72.538	84.295	97.585	100.716	83.437	105.787	91.249	127.301	71.755	105.918	89.043	65.786	84.313	89.315	148.117	138.443	141.762
PGSC0003DMG400040484	0	0	0	0	0	0	0	0	0	0	0	0	0	0	0	0	0	0	0	0	0	0	0	0	0	0	0	0	0	0
PGSC0003DMG400017779	0.548	0.437	0.594	0.025	0.104	0.074	0.987	1.221	1.461	0.178	0.235	0.338	0.884	0.638	0.694	0.232	0.108	0.281	0.133	0.14	0.048	0.095	0	0.071	0.185	0.218	0.336	0.03	0	0
PGSC0003DMG400010397	10.307	11.448	13.807	29.71	28.997	21.054	8.887	7.98	7.83	12.508	12.639	14.451	28.563	28.43	21.377	19.96	17.664	23.455	12.472	7.094	11.17	11.891	9.816	14.822	12.342	14.264	17.658	8.998	8.558	9.657
PGSC0003DMG401014852	2.089	2.072	1.967	3.054	2.607	2.457	2.183	1.712	2.161	2.284	2.202	1.975	1.811	1.741	1.853	2.675	2.325	2.232	10.724	9.502	9.557	11.025	11.311	10.246	2.832	2.612	3.085	8.188	8.845	8.095
PGSC0003DMG400026218	0	0.078	0.162	0.09	0.047	0.045	0.193	0.08	0.049	0.036	0	0.067	0.038	0	0	0	0.039	0	0	0.168	0.13	0	0	0	0.047	0.168	0.067	0.053	0.048	0
PGSC0003DMG400027365	0	0	0	0	0	0	0	0	0	0	0	0	0	0	0	0	0	0	0	0	0	0	0	0	0	0	0	0	0	0
PGSC0003DMG400018031	2.552	1.996	3.569	36.007	30.883	20.68	0.109	0.113	0	0.201	0.217	0	2.994	5.83	5.131	6.635	9.198	4.671	22.196	46.505	39.604	26.425	3.955	24.413	38.39	21.336	27.51	21.773	26.973	10.122
PGSC0003DMG400045359	0	0	0	0	0	0	0	0	0	0	0	0	0	0	0	0	0	0	0	0	0	0	0	0	0	0	0	0	0	0
PGSC0003DMG400003078	0.185	0.077	0.045	0.152	0.079	0.201	0.141	0.056	0.15	0.05	0.054	0.104	0.128	0.116	0.159	0.132	0.098	0.065	0.354	0.897	0.463	2.019	1.715	1.447	0.347	0.346	0.415	1.609	2.119	1.566
PGSC0003DMG400014709	3.348	3.312	3.099	1.406	2.664	1.935	2.274	2.539	1.903	2.55	1.376	2.197	2.515	2.572	2.372	1.697	1.333	2.121	10.289	10.648	8.611	8.336	7.759	8.105	7.121	4.957	6.298	8.147	7.717	8.193
PGSC0003DMG400016698	29.625	36.944	36.181	34.135	27.573	32.588	35.055	37.072	42.911	36.106	37.403	37.615	27.473	25.815	30.855	32.172	33.932	33.48	41.233	51.407	48.766	35.318	41.866	32.01	33.86	37.665	42.867	56.742	54.214	57.052
PGSC0003DMG400024627	40.512	36.841	30.983	20.121	31.97	39.551	10.013	9.713	13.192	13.339	9.636	8.545	39.12	45.829	20.079	48.92	31.655	32.359	54.874	63.215	47.865	25.056	15.903	10.998	38.197	36.253	34.63	7.428	5.199	6.848
PGSC0003DMG402000817	1.851	1.88	2.737	0.828	1.579	0.566	2.175	2.867	4.249	2.557	1.407	2.474	2.186	1.68	2.132	1.617	1.365	1.617	1.605	4.614	2.873	2.695	2.84	2.099	2.61	4.886	4.257	5.051	4.236	6.044
PGSC0003DMG401021357	9.215	5.522	4.447	1.665	4.85	4.335	1.551	1.737	1.303	0	0	0.226	5.578	7.526	2.788	2.447	2.207	3.23	4.017	2.813	3.052	1.993	0.938	3.992	12.411	9.18	11.021	2.868	3.198	3.111
PGSC0003DMG400003412	8.263	4.461	4.736	6.379	8.183	9.013	7.431	6.036	5	5.694	5.254	5.084	6.028	7.004	5.615	5.553	6.34	4.986	3.082	1.155	2.387	7.386	5.675	6.963	6.087	3.077	3.451	4.029	5.252	4.002
PGSC0003DMG400037119	0	0	0	0	0	0	0	0	0	0	0	0	0	0	0	0	0	0	0	0	0	0	0	0	0	0	0	0	0	0
PGSC0003DMG400012190	10.143	6.739	6.7	4.13	5.365	8.406	6.053	5.519	4.476	5.934	4.861	4.525	2.337	3.228	3.061	3.867	4.14	4.14	1.518	1.919	1.849	1.286	1.314	1.84	5.369	3.489	4.022	2.313	2.299	2.267
PGSC0003DMG400010854	0.777	0.418	0.957	0.909	0.663	0.686	0.73	1.463	1.956	0.631	1.317	1.078	0.761	0.759	0.895	0.864	0.458	1.14	0.496	0.397	0.513	1.005	0.993	0.755	0.955	1.058	1.032	0.633	0.395	0.471
PGSC0003DMG400004446	0	0	0	0	0	0	0	0	0	0	0	0	0	0	0	0	0	0	0	0	0	0	0	0	0	0	0	0	0	0
PGSC0003DMG400029769	0	0	0	0	0	0	0	0	0	0	0	0	0	0	0	0	0	0	0.161	0	0	0	0	0	0	0	0	0	0.128	0.119
PGSC0003DMG400032138	4.385	3.03	2.293	5.299	6.48	4.74	2.934	2.547	2.202	2.066	2.786	2.685	2.746	3.966	2.789	3.15	3.037	2.665	4.316	2.145	2.997	5.922	4.55	4.323	3.281	2.565	3.157	3.324	3.242	2.747
PGSC0003DMG400005188	14.404	14.748	14.739	11.616	10.206	9.312	21.297	20.903	21.991	12.351	13.267	14.398	14.164	14.56	13.644	10.809	12.07	13.052	11.832	14.538	12.401	13.08	14.562	14.287	11.349	9.43	9.493	14.443	17.032	16.317
PGSC0003DMG400000803	2.914	1.997	2.472	1.816	1.877	3.765	8.268	7.854	8.208	8.437	7.354	4.793	2.23	1.965	3.04	1.747	2.387	3.444	0.08	0.112	0.058	0	0.075	0.057	0.254	0.15	0.18	0.215	0.128	0.178
PGSC0003DMG400024264	66.287	57.147	68.511	131.943	102.239	86.012	61.838	63.619	65.037	66.694	60.091	54.179	83.593	82.928	78.168	78.348	73	70.307	51.076	41.252	63.694	67.112	54.124	64.158	102.1	96.17	103.746	25.863	27.892	25.582
PGSC0003DMG400025102	2.558	2.099	2.504	1.977	2.497	1.38	2.626	3.702	3.439	1.919	0.967	1.925	4.097	2.897	2.575	1.36	1.233	1.319	17.752	22.374	19.653	19.234	13.236	18.674	23.971	22.045	17.505	11.869	12.823	11.178
PGSC0003DMG400040808	0	0	0	0	0	0	0	0	0	0	0	0	0	0	0	0	0	0	0	0	0	0	0	0	0	0	0	0	0	0
PGSC0003DMG400031835	12.893	15.514	14.151	12.652	9.846	18.227	16.184	17.04	13.351	16.959	17.328	15.645	7.064	8.458	15.536	16.27	18.38	19.258	0.132	0.645	0.286	0.233	0.123	0.187	7.25	2.825	7.962	0.118	0.472	0
PGSC0003DMG400005587	99.851	55.88	62.725	0.736	4.471	12.815	39.139	23.402	27.937	11.236	7.664	2.751	7.554	9.152	16.722	6.27	3.552	8.323	0.611	0.342	0.795	0.087	1.026	0.173	1.645	3.759	3.282	0.218	0.583	0.27
PGSC0003DMG401002683	14.87	12.973	15.863	15.553	13.489	15.183	20.942	24.12	24.176	22.375	18.63	23.778	13.163	11.956	12.859	11.035	12.376	16.58	5.111	6.553	6.461	7.889	7.793	11.756	15.069	15.711	14.32	7.429	7.622	7.54
PGSC0003DMG400005903	3.034	1.543	1.476	6.408	5.199	4.42	2.232	1.643	1.606	1.578	1.883	1.741	2.975	3.489	1.879	2.773	2.473	2.526	5.336	2.614	2.933	9.69	7.711	11.521	3.465	2.339	2.533	3.701	5.177	3.657
PGSC0003DMG400044039	0	0	0.095	0	0	0	0.113	0.117	0	0	0	0	0.056	0.067	0.056	0	0	0	0.529	0.247	0.128	0.375	0.082	0.563	0.349	0.082	0.099	0.079	0.07	0.195
PGSC0003DMG402002917	0	0	0	0.061	0	0	0	0	0	0	0	0	0	0	0	0	0.052	0	0	0	0.058	0.057	0	0.057	0.191	0	0	0	0.128	0.059
PGSC0003DMG401018519	8.249	10.48	11.899	3.464	6.05	5.662	10.507	12.023	10.801	8.373	10.76	8.658	9.705	7.273	10.301	5.104	8.707	8.496	9.669	7.547	7.341	3.034	4.144	2.475	6.53	9.758	10.117	7.78	6.813	6.664
PGSC0003DMG400001138	0	0	0	0	0	0	0	0	0	0	0	0	0	0	0	0	0	0	0	0	0	0	0.088	0	0	0	0	0	0	0
PGSC0003DMG400018317	1.006	1.035	1.708	0.795	1.467	1.261	1.551	1.654	1.497	2.146	1.809	2.269	1.284	1.037	1.545	1.016	0.803	1.067	2.523	2.162	2.725	0.988	1.09	1.123	1.969	2.248	2.277	1.411	1.289	1.5
PGSC0003DMG400020775	330.496	260.166	266.196	406.755	406.967	409.991	284.006	283.604	292.716	370.635	353.326	291.332	345.288	356.151	319	393.884	363.452	320.705	302.363	233.391	278.475	350.509	281.221	294.188	386.536	356.387	309.532	287.731	302.61	296.298
PGSC0003DMG400044659	0	0	0	0	0	0	0	0	0	0	0	0	0	0	0	0	0	0	0	0	0	0	0	0	0	0	0	0	0	0
PGSC0003DMG400034462	0	0	0	0	0	0	0	0	0	0	0	0	0	0	0	0	0	0	0	0	0	0	0	0	0	0	0	0	0	0
PGSC0003DMG400019776	0	0	0	0	0	0	0.098	0	0.123	0	0	0	0	0	0	0	0	0	0	0	0	0	0.142	0	0	0	0	0	0	0
PGSC0003DMG400042409	0	0	0	0	0	0	0	0	0	0	0	0	0	0	0	0	0	0	0	0	0	0	0	0	0	0	0	0	0	0
PGSC0003DMG400005238	0	0	0	0	0	0	0	0	0	0	0	0	0	0	0	0	0	0	0	0	0	0	0	0	0	0	0	0	0	0
PGSC0003DMG400047146	0	0	0	0	0	0	0	0	0	0	0	0	0	0	0	0	0	0	0	0	0	0	0	0	0	0	0	0	0	0
PGSC0003DMG400009991	7.277	6.206	6.187	7.072	7.328	6.113	4.815	4.67	4.923	5.439	4.667	6.931	4.307	3.877	3.66	4.263	4.3	4.591	13.381	15.633	13.987	14.635	16.5	15.397	7.569	7.298	8.597	16.748	19.285	18.876
PGSC0003DMG400034957	1.505	0.432	0.237	1.656	1.027	1.472	0.566	0.439	0.357	0.261	0.141	0.248	0.555	0.168	0.277	0.382	0.142	0.505	1.758	0.308	1.272	7.167	4.515	6.863	1.741	0.615	1.477	0.981	2.274	1.945
PGSC0003DMG400041791	0	0	0	0	0	0	0	0	0	0	0	0	0	0	0	0	0	0	0	0	0	0	0	0	0	0	0	0	0	0
PGSC0003DMG400004782	53.633	53.867	51.383	18.584	18.62	31.853	46.269	43.69	47.517	40.938	33.943	25.964	50.152	55.56	52.758	25.652	29.858	32.267	9.637	9.129	10.324	6.497	5.205	6.505	37.949	34.723	32.268	12.141	11.807	13.449
PGSC0003DMG400020584	1.799	1.032	0.832	5.173	4.228	3.493	1.127	1.118	1.222	1.081	0.875	1.085	1.039	1.018	0.994	1.798	1.584	1.689	0.981	0.687	0.836	2.607	1.472	2.834	1.998	2.058	1.726	1.188	1.199	1.188
PGSC0003DMG400025404	0.586	0.165	0.354	0.721	0.824	0.6	0.518	0.402	0.327	0.717	0.838	0.766	0.54	0.424	0.921	0.613	0.618	0.617	1.158	1.058	0.765	1.428	1.128	1.144	1.077	0.751	0.733	1.483	1.082	1.263
PGSC0003DMG402003606	1.197	0.763	0.797	3.658	2.511	3.728	0.725	0.646	0.41	0.991	0.696	0.459	0.858	1.188	0.539	1.622	1.154	1.011	7.107	5.329	5.367	7.488	5.802	7.525	2.923	3.296	2.74	2.149	2.504	2.062
PGSC0003DMG400008169	4.449	3.812	4.252	1.808	2.029	3.289	3.089	3.408	4.582	4.499	3.448	2.933	3.029	2.35	3.121	2.929	2.704	2.599	1.346	1.434	1.207	1.266	1.339	0.81	2.411	2.157	2.458	1.959	2.003	1.878
PGSC0003DMG400020656	10.987	12.869	17.522	16.943	14.765	11.942	16.453	16.953	18.165	13.344	13.832	16.632	13.578	10.45	13.406	10.05	11.395	13.907	13.049	15.063	14.93	7.875	11.196	7.885	12.572	13.734	15.796	11.015	11.439	12.16
PGSC0003DMG400004546	2.657	2.512	2.556	0.771	1.262	1.396	4.939	4.284	4.704	2.429	2.075	2.449	2.045	1.728	2.26	1.187	1.35	1.143	2.729	3.941	2.653	0.967	1.553	0.908	1.182	1.71	1.48	0.837	0.882	0.818
PGSC0003DMG400001302	32.631	24.412	29.896	81.738	64.628	63.825	13.333	12.407	13.153	10.667	9.374	10.907	112.837	110.219	69.97	91.207	75.595	89.847	105.851	87.235	93.745	97.009	72.045	112.214	120.112	100.247	104.607	91.524	79.81	73.885
PGSC0003DMG400007310	2.145	4.02	4.738	0.047	0.195	0.047	2.298	2.71	2.796	0	0	0	1.147	0.335	0.909	0.109	0.081	0	0.063	0.088	0	0	0.059	0	0	1.227	0.211	0.224	0.2	0.139
PGSC0003DMG400037827	0	0	0	0	0	0	0	0	0	0	0	0	0	0	0	0	0	0	0	0	0	0	0	0	0	0	0	0	0	0
PGSC0003DMG400042520	0	0	0	0	0	0	0	0	0	0	0	0	0	0	0	0	0	0	0	0	0	0	0	0	0	0	0	0	0	0
PGSC0003DMG400025062	0.08	0.077	0.063	0.266	0.183	0.175	0.227	0	0	0.209	0.452	0.331	0	0	0.074	0.205	0.456	0.18	0	0	0.085	0.083	0.22	0.083	0	0.11	0	0.629	0	0.087
PGSC0003DMG400012101	427.813	546.704	615.842	392.075	348.106	465.824	409.283	371.118	461.874	670.466	627.929	410.895	353.024	415.212	463.129	560.773	481.279	443.916	315.966	297.72	375.573	289.671	265.117	224.442	555.623	635.032	587.295	226.615	247.846	259.114
PGSC0003DMG400015088	0.476	0.284	0.188	0.065	0.473	1.228	0.279	0.52	0.211	0.773	0.612	0.098	0.164	0.066	0.11	0.302	0.112	0.133	0	0	0	0	0	0	0	0	0	0	0	0
ENSRNA049458157	17.705	25.065	33.053	81.146	2.549	2.192	11.163	22.211	134.6	8.547	5.659	8.109	9.089	6.257	16.52	2.563	5.288	5.012	5.564	13.75	4.263	3.48	2.445	4.646	12.186	50.067	46.91	3.797	8.597	10.139
PGSC0003DMG400028617	4.088	5.511	7.539	7.567	7.822	4.261	7.999	7.781	10.629	19.297	15.409	23.825	17.642	16.949	8.151	22.831	19.092	21.825	13.072	22.465	14.6	8.942	13.95	12.82	11.278	12.479	10.833	4.535	3.728	4.539
PGSC0003DMG400042567	0	0	0	0	0	0	0	0	0	0	0	0	0	0	0	0	0	0	0	0	0	0	0	0	0	0	0	0	0	0
PGSC0003DMG400037911	0	0	0	0	0	0	0	0	0	0	0	0	0	0	0	0	0	0	0	0	0	0	0	0	0	0	0	0	0	0
PGSC0003DMG401014197	0	0	0	0	0	0	0	0	0	0	0	0	0	0	0	0	0	0	0	0	0	0	0	0	0	0	0	0	0	0
PGSC0003DMG402029166	3.663	4.238	6.127	2.864	2.829	2.388	4.909	6.93	7.17	7.218	5.841	7.15	3.252	2.992	3.783	4.801	4.384	4.548	2.449	4.139	2.73	2.395	2.261	1.658	1.829	2.074	2.806	3.768	2.891	4.983
PGSC0003DMG400022656	0.149	0.047	0.039	0.491	0.676	0.431	0.186	0.048	0	0.343	0.278	0.163	0.046	0.055	0.137	0.252	0.187	0.055	0.217	0.101	0.157	0.154	0.135	0.308	0.344	0.27	0.324	0.387	0.345	0.32
PGSC0003DMG400011543	11.637	8.772	11.896	15.365	14.403	17.378	9.734	10.6	9.797	12.067	11.988	10.769	10.509	10.951	10.288	12.312	9.868	10.195	14.062	12.524	14.629	12.945	14.231	11.328	19.296	18.723	19.9	13.036	12.773	12.45
PGSC0003DMG402013639	8.302	5.836	6	3.811	6.581	4.67	3.49	4.216	4.563	4.966	2.952	4.289	4.653	4.162	3.857	3.835	3.832	3.546	10.744	14.164	11.699	14.383	11.321	13.997	8.93	7.578	7.755	8.935	9.538	9.946
PGSC0003DMG400000888	0.045	0	0	0.017	0.017	0	0.043	0.103	0.036	0	0.028	0.025	0.056	0.034	0.042	0	0.014	0	0.066	0	0.064	0.016	0	0.016	0.018	0.083	0.025	0	0	0
PGSC0003DMG400037098	0.543	0.26	0.214	1.046	0.463	0.738	0.51	1.187	0.322	0.235	0	0.112	1.001	0	0.125	0.345	0	0	0.991	0.278	0.43	1.124	0.555	1.126	0.785	0.37	0.666	0.177	0.316	0.439
PGSC0003DMG402002683	0.602	0.144	0.475	0	0.514	0	0.849	0.585	1.07	0.913	0.422	0.743	0.555	0.336	0.139	0.191	0.852	0.505	1.099	0	0.318	0.779	0.821	1.092	2.089	1.025	1.23	0.196	0.525	0.486
PGSC0003DMG400022320	11.144	9.933	8.108	7.925	8.771	10.74	7.392	6.588	5.932	6.011	5.864	6.341	8.843	9.402	7.186	7.968	7.256	8.275	5.274	4.576	4.753	4.84	5.438	3.881	6.255	4.406	3.841	5.775	6.362	6.205
PGSC0003DMG400016822	15.298	20.135	21.649	9.956	10.896	11.952	15.753	14.865	19.016	16.182	14.307	16.191	16.431	13.271	15.486	12.623	15.861	13.934	26.487	36.184	29.852	16.94	19.894	16.041	15.545	23.8	22.335	34.442	30.361	35.202
PGSC0003DMG400019564	0	0	0	0	0	0	0	0	0	0	0	0	0	0	0	0	0	0.092	0	0	0	0	0.112	0	0	0	0	0.107	0.095	0.177
PGSC0003DMG400022251	0	0	0	0	0	0.056	0	0	0	0	0	0	0	0	0	0	0	0	0.151	0	0.109	0.053	0	0	0	0	0	0.067	0	0
PGSC0003DMG400013074	0	0	0	0	0	0	0	0	0	0	0	0	0	0	0	0	0	0	0	0	0	0	0	0	0	0	0	0	0	0
PGSC0003DMG400001372	0.418	1.065	0.714	8.504	1.901	2.194	0	0	0.082	0	0	0	0.257	0.389	0	0	0.066	0	5.388	4.413	3.899	0.144	0.285	0.144	0	0.19	0.569	2.449	3.722	2.174
PGSC0003DMG400009917	28.995	27.557	31.581	18.436	22.759	23.589	23.379	24.739	27.821	32.996	22.38	21.877	20.032	19.888	21.589	21.252	19.486	20.568	25.317	31.014	30.936	38.229	31.721	32.506	25.948	28.391	30.169	34.487	34.546	34.438
PGSC0003DMG400045088	0.171	0.082	0	0	0	0	0.2	0.331	0.152	0	0	0	0.197	0.286	0.236	0	0	0	0.187	0.349	0.09	0.309	0.291	0.354	0.049	0.058	0.07	0.056	0.149	0.046
ENSRNA049439575	0	0	0	0	0	0	0	0	0	0	0	0	0	0	0	0	0	0	0	0	0	0	0	0	0	0	0	0	0	0
PGSC0003DMG400000898	19.897	26.29	20.721	24.349	22.285	25.966	22.164	19.034	18.201	26.17	26.151	20.848	19.544	20.59	21.378	23.723	25.883	21.82	33.657	28.594	32.15	22.508	23.36	19.35	22.042	21.767	23.492	22.726	24.201	22.259
PGSC0003DMG400023547	0.647	1.502	1.239	0.407	0.21	0.301	0.434	0.898	0.438	0.24	0.346	0.304	0.682	0.723	0.767	0.47	0.349	0.31	8.1	11.721	7.131	4.689	7.815	2.97	0.642	1.763	2.872	16.745	19.019	11.749
PGSC0003DMG400018018	0	0	0	0	0	0	0	0	0	0.16	0.173	0	0	0	0	0	0	0	0	0	0	0.383	0	0.575	0	0	0	0.241	0.43	0
PGSC0003DMG400015885	0.402	0	0	0.221	0	0	0.378	0	0.714	0.174	0.188	0.165	0	0	0	0.511	0.19	0	0.294	0	0	0	0	0	0	0	0	0	0	0
PGSC0003DMG400003800	0	0	0	0	0	0	0.046	0	0	0	0	0	0	0.055	0	0	0.046	0	0	0	0	0	0	0	0	0	0	0	0	0.053
PGSC0003DMG400035295	0	0	0	0	0	0	0	0	0	0	0	0	0	0	0	0	0	0	0	0	0	0	0	0	0	0	0	0	0	0
PGSC0003DMG400002523	0	0.052	0.086	1.196	0.741	1.299	0.051	0.053	0	0.471	0.457	0.447	0.05	0	0.05	0	0.359	0.182	0	0	0	0.787	0	0.056	0	0	0.178	5.026	5.051	2.399
PGSC0003DMG400032261	2.511	2.478	2.773	1.703	2.4	2.992	3.323	3.006	2.785	3.413	3.927	3.685	2.87	3.096	3.369	3.268	2.465	2.988	0.822	0.534	0.892	1.061	0.712	1.25	1.697	2.381	1.741	0.393	0.163	0.238
PGSC0003DMG400012243	11.36	9.77	6.541	13.67	15.963	18.327	15.478	8.899	7.963	8.859	14.484	13.965	8.804	10.799	11.337	13.237	14.097	11.429	7.463	3.216	3.863	13.674	15.276	14.179	3.502	2.891	2.635	7.12	9.139	5.928
PGSC0003DMG400047158	0	0	0	0	0	0	0	0	0	0	0	0	0	0	0	0	0	0	0	0	0	0	0	0	0	0	0	0	0	0
PGSC0003DMG400008081	7.239	4.655	6.087	1.938	3.017	1.914	10.358	11.575	10.61	5.898	6.241	6.793	6.673	7.453	7.251	5.912	3.775	5.202	2	3.156	0.804	2.318	1.897	1.194	3.119	4.59	2.311	2.096	1.693	1.569
PGSC0003DMG400043026	0	0	0	0	0	0	0	0	0	0	0.063	0	0	0	0	0	0	0	0	0	0	0	0	0	0	0	0	0	0	0
PGSC0003DMG400013624	0.494	0.262	0.649	1.569	1.123	1.133	1.082	0.16	0.78	0.523	0.564	0.316	0.152	0.674	0.707	0.627	0.362	0.491	0.16	1.009	0.174	1.136	0.449	0.682	0	0.672	0.09	0.143	0.064	0.177
PGSC0003DMG400012411	0	0	0	0	0	0	0	0	0	0	0	0	0	0	0	0	0	0	0	0	0	0	0	0	0	0	0	0	0	0
PGSC0003DMG400001087	0	0	0	0	0	0.262	0	0	0	0	0	0	0	0	0	0	0	0	0	0	0	0	0	0	0	0	0	0	0	0
PGSC0003DMG400044151	0	0	0	0	0	0	0	0	0	0	0	0	0	0	0	0	0	0	0	0	0	0	0	0	0	0	0	0	0	0
PGSC0003DMG400019662	3.681	2.962	3.124	4.077	4.188	4.204	5.693	6.248	6.127	5.392	4.99	5.614	6.207	4.215	5.367	4.293	4.882	5.185	1.055	1.048	0.862	2.123	1.366	1.956	5.203	4.602	4.953	1.154	1.435	1.205
PGSC0003DMG400045910	0	0	0	0	0	0	0	0	0	0	0	0	0	0	0	0	0	0	0	0	0	0	0	0	0	0	0	0	0	0
PGSC0003DMG400005008	0.468	0.223	0.553	0.129	0.488	0.423	0	0	0	0	0	0	0.072	0.087	0.144	0	0.037	0	0	0	0	0	0	0	0.045	0.212	0.127	0	0	0
PGSC0003DMG400017202	2.31	1.682	2.732	1.271	3.816	2.152	0.672	1.763	2.019	2.717	2.16	2.352	1.216	1.719	1.419	2.865	1.194	1.783	2.891	9.559	5.172	0.797	1.2	0.285	5.853	13.408	12.32	2.078	2.365	3.554
PGSC0003DMG400043196	0	0	0	0	0	0	0	0	0	0	0	0	0	0	0	0	0	0	0	0	0	0	0	0	0	0	0	0	0	0
PGSC0003DMG400036118	0	0	0	0	0	0	0	0	0	0	0	0	0	0	0	0	0	0	0	0	0	0	0	0	0	0	0	0	0	0
PGSC0003DMG400004875	3.459	1.789	1.701	1.075	1.62	0.84	3.557	0.554	2.603	1.129	1.142	1.339	0.113	0	0.225	0.31	0.768	0.501	0.119	0.583	0.258	1.938	1.11	0.464	0.141	0.111	0.067	0.159	0	0.044
PGSC0003DMG400015772	0.142	0.136	0.112	0	0	0	0	0.415	0	0	0	0.117	0.131	0	0	0	0	0	0	0	0	0	0.194	0	0	0.775	0	0	0.165	0.306
PGSC0003DMG400016123	3.165	2.14	3.105	0.34	1.493	1.343	2.104	2.175	3.567	2.744	1.444	1.397	0.854	1.293	0.996	1.079	1.093	0.518	0.338	0.474	0.163	0	0.316	0.16	0.089	0.315	0.505	0.101	0	0
PGSC0003DMG400035167	0	0	0	0	0	0	0	0	0	0	0	0	0	0	0	0	0	0	0	0	0	0	0	0	0	0	0	0	0	0
PGSC0003DMG400045964	0	0	0	0	0	0	0	0	0	0	0	0	0	0	0	0	0	0	0	0	0	0	0	0	0	0	0	0	0	0
PGSC0003DMG400026695	68.941	54.847	82.264	14.229	20.471	58.94	42.854	38.943	34.108	58.214	49.671	54.684	24.124	26.691	33.518	76.821	66.12	92.763	124.361	90.97	102.956	73.944	71.615	57.046	11.724	23.609	25.371	96.905	103.701	96.353
PGSC0003DMG400010115	211.777	217.355	188.646	417.904	444.072	419.704	76.765	72.054	55.378	75.346	78.647	79.83	166.073	246.024	127.118	293.707	251.565	311.098	272.475	184.063	216.253	228.384	138.607	235.641	183.62	142.261	147.316	106.832	93.697	88.208
PGSC0003DMG400026022	0	0	0	0	0	0	0.294	0.034	0.041	0	0.39	1.285	0	0	0.064	0	0	0.039	0	0	0	0	0	0	0	0	0	0	0	0
PGSC0003DMG400027881	14.929	18.092	9.642	102.204	75.42	48.549	0.442	0.457	0.418	0.917	1.649	2.127	3.142	6.432	4.333	15.835	25.96	9.728	119.656	146.167	143.861	41.865	63.317	37.895	14.008	9.288	14.994	31.099	43.181	36.719
PGSC0003DMG401000020	72.653	68.061	67.395	86	80.88	85.252	30.954	23.585	21.585	31.76	30.648	33.885	62.518	65.144	49.394	61.146	51.496	47.741	58.485	65.06	63.082	88.365	81.71	112.945	79.81	71.535	84.308	60.335	59.431	55.71
PGSC0003DMG400018675	1.783	2.006	1.61	2.816	2.616	2.406	3.945	3.157	2.214	2.417	3.522	2.672	1.299	1.766	2.225	1.754	1.411	1.672	3.863	1.999	2.431	3.631	5.018	4.262	0.931	0.783	0.799	2.286	4.311	3.004
PGSC0003DMG400004669	0	0	0	0.089	0	0.088	0	0	0	0	0	0	0	0	0	0	0	0	0	0	0	0	0	0	0	0	0	0	0	0
PGSC0003DMG400046842	1.411	2.506	2.544	0	0.229	0	3.221	5.094	4.299	0.35	0	0.166	1.673	1.801	2.229	0	0	0.225	1.767	2.886	1.492	0	0.275	0	1.866	3.296	1.649	0.263	0.469	0.434
ENSRNA049456211	0	0	0	0	0	0	0	0	0	0	0	0	0	0	0	0	0	0	0	0	0	0	0	0	0	0	0	0	0	0
PGSC0003DMG400022659	0.12	0.057	0.425	0.132	0.136	0.065	0.281	0.349	0.78	0.156	0.504	0.295	0.441	0.067	0.937	0.456	0.339	0.402	0.175	0.367	0.443	0.496	0.898	1.551	0.277	0.245	0.489	2.34	3.061	1.418
PGSC0003DMG400046115	0	0	0	0	0	0	0	0	0	0	0	0	0	0	0	0	0	0	0	0	0	0	0	0	0	0	0	0	0	0
PGSC0003DMG400037303	0	0	0	0	0	0	0	0	0	0	0	0	0	0	0	0	0	0	0	0	0	0	0	0	0	0	0	0	0	0
PGSC0003DMG400010588	0.069	0	0	0.076	0	0.075	0	0.067	0	0	0	0.057	0.064	0	0.064	0	0.066	0	0.406	0.142	0.073	0	0.189	0	0	0	0	0.091	0.242	0.224
PGSC0003DMG400014071	0	0	0	0	0	0	0	0	0	0	0	0	0	0.149	0	0	0	0	0	0	0	0	0	0.069	0	0	0	0	0	0
PGSC0003DMG400046653	0	0	0	0	0	0	0	0	0	0	0	0	0	0	0	0	0	0	0	0	0	0	0	0	0	0	0	0	0	0
PGSC0003DMG400011144	214.581	264.367	249.866	289.79	255.476	234.225	438.106	383.422	525.809	383.651	627.053	578.353	276.642	268.766	266.115	393.769	470.519	479.918	95.338	102.907	95.091	104.876	106.173	128.129	187.672	223.763	164.248	118.814	121.066	114.818
PGSC0003DMG400013100	0.98	0.936	0.927	10.565	4.68	4.685	1.105	0.761	0.232	1.868	2.748	1.772	1.264	1.313	0.722	4.731	4.253	3.505	2.861	0.801	3.106	9.533	6.679	12.591	5.44	4.537	1.282	5.873	6.605	6.12
PGSC0003DMG400023462	43.356	63.423	59.827	28.348	25.912	38.715	60.952	55.573	62.288	54.803	72.799	57.83	47.944	40.731	53.354	47.433	51.767	54.197	11.71	12.19	13.649	7.714	7.934	5.811	18.964	27.162	22.744	7.953	8.909	8.255
PGSC0003DMG400039968	0	0	0	0	0	0	0	0	0	0	0	0	0	0	0	0	0	0	0	0	0	0	0	0	0	0	0	0	0	0
PGSC0003DMG400016163	0.497	0.337	0.278	0.866	1.108	0.968	1.11	0.886	0.859	1.149	1.24	1.073	0.325	0.509	0.668	0.948	0.724	0.533	0.393	0.593	0.372	0.579	0.367	0.666	0.695	0.452	0.44	0.459	0.385	0.335
PGSC0003DMG400013271	105.769	86.664	115.58	71.415	50.153	61.077	49.019	55.509	60.686	32.115	27.778	22.724	31.29	30.165	44.629	40.639	23.637	33.678	30.379	33.865	33.796	15.643	10.443	13.517	72.8	70.771	81.913	41.676	31.4	35.003
PGSC0003DMG400010658	22.304	26.249	26.152	28.747	25.993	25.857	28.973	28.992	26.95	29.859	32.169	29.918	20.376	19.207	25.21	25.762	28.207	27.38	17.155	26.253	23.676	16.677	19.938	15.104	22.766	22.213	24.883	26.742	25.582	29.203
PGSC0003DMG400034951	0	0	0	0	0	0	0	0	0	0	0	0	0	0	0	0	0	0	0	0	0	0	0	0	0	0	0	0	0	0
PGSC0003DMG400002170	0	0.062	0	0.359	0.149	0.213	0.061	0.254	2.089	0	0.061	0.054	0	0.656	0.301	2.573	0.616	0.438	21.078	9.616	15.874	18.864	17.098	13.065	0.302	0.356	2.67	18.554	21.94	24.128
ENSRNA049463502	0	0	0	0	0	0	0	0	0	0	0	0	0	0	0	0	0	0	0	0	0	0	0	0	0	0	0	0	0	0
PGSC0003DMG400036796	0	0	0	0	0	0	0	0	0	0	0	0	0	0	0	0	0	0	0	0	0	0	0	0	0	0	0	0	0	0
PGSC0003DMG400043635	0	0	0	0	0	0	0	0	0	0	0	0	0.05	0.061	0	0	0	0	0	0	0	0	0	0	0	0	0	0	0	0
PGSC0003DMG401001308	5.302	5.162	6.389	5.509	4.57	3.722	5.725	6.751	8.075	3.568	4.311	4.414	4.007	3.641	4.521	2.176	2.548	2.725	5.867	6.196	6.543	3.614	4.221	3.686	7.848	9.779	8.347	4.463	5.091	4.859
PGSC0003DMG400044007	0	0	0	0	0	0	0	0	0	0	0	0	0	0	0	0	0	0	0	0	0	0	0	0	0	0	0	0	0	0
PGSC0003DMG400004387	4.992	4.042	3.777	1.402	1.854	4.872	1.005	2.524	1.207	4.018	2.573	1.718	1.033	1.138	2.3	1.295	1.25	2.051	0.149	0.104	0.162	0.053	0.069	0.053	0.589	0.625	1.416	0.133	0.118	0.11
PGSC0003DMG400043681	0	0	0	0	0	0	0	0	0	0	0	0	0	0	0	0	0	0	0	0	0	0	0	0	0	0	0	0	0	0
PGSC0003DMG401029703	7.368	7.659	9.079	9.426	8.643	10.059	9.131	8.098	7.582	6.466	7.795	8.899	7.98	6.942	8.486	8.895	7.301	8.445	10.356	13.655	11.095	9.678	9.795	8.305	6.286	5.018	5.723	12.362	10.866	10.217
PGSC0003DMG400019250	25.908	29.989	36.558	21.627	22.054	33.521	30.476	31.168	37.059	45.678	43.267	32.974	20.957	20.666	27.77	37.516	37.508	31.83	7.979	7.749	9.779	9.58	6.489	6.851	32.115	35.052	32.136	5.742	5.634	6.549
PGSC0003DMG400041879	0	0	0	0	0	0	0	0	0	0	0	0	0	0	0	0	0	0	0	0	0	0	0	0	0	0	0	0	0	0
PGSC0003DMG402029299	137.226	139.677	158.704	141.328	117.583	113.678	109.58	105.07	128.782	113.578	114.948	88.01	110.386	111.433	104.568	103.626	109.754	95.877	154.998	134.262	157.307	174.821	145.67	176.546	175.462	180.328	180.735	144.785	151.021	148.807
PGSC0003DMG400019598	0.153	0.073	0.242	0	0.087	0.333	0.144	0.372	0.363	0.199	0.072	0.441	0.777	0.513	0.353	0.195	0.217	0.086	0	0.157	0	0	0	0.079	0.177	0	0	0.2	0.089	0.083
PGSC0003DMG400044845	0	0	0	0	0	0	0	0	0	0	0	0	0	0	0	0	0	0	0	0	0	0	0	0	0	0	0	0	0	0
PGSC0003DMG400036309	0	0	0	0	0	0	0	0	0	0	0	0	0	0	0	0	0	0	0	0	0	0	0	0	0	0	0	0	0	0
PGSC0003DMG400026093	4.472	3.596	3.782	4.637	4.885	3.773	2.625	2.667	2.391	3.009	2.416	2.629	4.509	3.804	2.931	3.837	2.849	3.141	10.61	11.226	11.653	13.154	9.687	15.028	12.179	10.754	8.765	6.838	6.869	6.4
PGSC0003DMG401006611	0.101	0.096	0.079	0.222	0.229	0	0	0.098	0	0.262	0.753	0.248	0.093	0	0	0.128	0.285	0.338	0	0	0	0.208	0	0.209	0	0.137	0.165	0	0.117	0.108
PGSC0003DMG400019180	0.257	0.553	0.304	0.248	0.183	0.07	0.876	0.343	0.723	0.362	0.27	0.661	0.74	0.61	0.888	0.612	0.243	0.287	1.173	0.986	0.849	0.399	0.657	0.466	2.23	1.094	1.524	0.251	0.523	0.415
PGSC0003DMG400030298	0.048	0	0.038	0.369	0.599	0.26	0.135	0	0	0.166	0.045	0.118	0.044	0.107	0	0.426	0.316	0.642	0.14	0.196	0.051	0.594	0.457	1.29	0.886	0.456	0.391	0.499	0.111	0.103
PGSC0003DMG400016122	24.746	17.19	16.442	4.335	6.608	8.994	21.162	21.339	16.071	10.725	12.464	13.251	18.042	23.503	20.126	10.364	11.377	11.122	0.697	0.163	0.378	0.453	0.38	0.371	1.059	2.33	0.911	0.311	0.462	0.257
PGSC0003DMG400034937	0	0	0	0	0	0	0	0	0	0	0	0	0	0	0	0	0	0	0	0	0	0	0	0	0	0	0	0	0	0
PGSC0003DMG400035548	0	0	0	0.119	0	0.059	0	0	0	0	0.101	0.089	0	0	0	0	0.102	0	0	0.111	0	0	0.074	0	0	0	0	0	0.063	0
PGSC0003DMG400004989	0	0	0	0	0	0	0	0	0	0	0	0	0	0	0	0	0	0	0	0	0	0	0	0	0	0	0	0	0	0
PGSC0003DMG400026628	0	0	0	0	0	0	0	0	0	0.043	0.093	0.041	0.092	0.056	0	0	0	0	0	0.102	0.053	0.051	0.203	0.052	0	0.203	0	0.13	0.058	0.161
PGSC0003DMG400013465	0.297	0.378	1.248	0.435	0.45	0	1.208	0.865	1.172	0.771	1.295	2.033	1.003	1.215	1.093	1.257	1.12	0.553	1.011	2.831	2.508	7.781	16.991	7.893	0.572	3.233	4.205	45.881	58.859	53.58
PGSC0003DMG400029662	1.558	0.695	0.983	2.514	2.362	4.401	2.537	1.715	2.214	1.71	2.136	1.281	0.574	0.58	2.201	2.111	4.018	1.626	0.607	1.062	0.878	0.215	0.85	0.323	1.562	0.141	0.679	1.083	1.328	1.79
PGSC0003DMG400011753	16.667	21.05	18.071	24.903	30.902	16.918	7.725	7.931	7.353	10.86	7.953	9.476	18.74	20.563	12.419	20.361	17.557	17.322	88.27	125.707	94.973	116.996	93.706	102.044	30.967	31.755	28.436	43.739	43.141	44.207
PGSC0003DMG400018683	0.026	0.025	0.101	0.028	0.059	0	0.048	0.1	0.122	0	0	0.021	0.047	0.057	0.047	0	0.024	0	0.15	0.105	0.082	0.053	0.07	0.107	0.06	0.035	0.252	0.034	0	0.028
PGSC0003DMG400038817	0	0	0	0	0	0	0	0	0	0	0	0	0	0	0	0	0	0	0	0	0	0	0	0	0	0	0	0	0	0
PGSC0003DMG400004360	9.798	13.133	11.129	6.447	6.724	7.003	10.309	10.503	10.408	6.416	5.478	7.05	8.786	8.504	6.231	7.241	8.594	7.205	7.854	6.97	7.991	5.678	6.099	4.526	6.962	5.803	5.399	8.397	8.109	7.284
PGSC0003DMG400001418	3.761	3.986	2.45	1.89	1.581	3.91	18.057	21.609	22.083	14.103	24.316	25.484	4.07	3.013	10.321	13.819	16.359	17.189	0.239	0	0.086	0	0	0	0.568	0.334	1.203	0.426	0.19	0.088
PGSC0003DMG400000215	152.829	300.582	257.317	348.077	166.351	210.372	161.689	156.694	159.026	145.055	160.955	159.181	55.524	44.782	62.43	41.847	56.525	50.938	51.023	50.098	54.809	34.389	37.785	36.69	78.785	74.397	56.008	27.364	31.21	35.964
PGSC0003DMG402014313	0.053	0.138	0.124	0.087	0.06	0.043	0.086	0.153	0.218	0.205	0.184	0.032	0.133	0.088	0.109	0.067	0.136	0.073	0.058	0	0.042	0.054	0.036	0.068	0.061	0.072	0.086	0.051	0.031	0
PGSC0003DMG400029239	24.725	23.401	15.476	6.209	16.519	29.271	33.425	23.023	16.33	31.594	51.292	43.531	14.967	22.352	21.155	48.378	29.307	32.751	0.573	0.301	0.259	5.638	9.031	6.865	0.908	1.671	1.444	21.162	34.102	22.457
PGSC0003DMG400019280	0	0	0	0	0.164	0	0	0	0	0	0	0	0	0	0	0	0	0	0	0	0	0	0	0	0	0	0	0	0	0
PGSC0003DMG400028437	0.164	0.118	0.194	0.135	0.187	0.134	0.27	0.239	0.34	0.604	0.422	0.404	0.264	0.412	0.227	0.833	0.426	0.413	1.496	0.922	0.476	1.061	0.894	1.19	0.285	0.391	0.201	0.748	0.953	0.971
PGSC0003DMG400025155	268.984	326.225	298.139	93.702	139.756	134.76	276.473	278.538	260.078	245.9	308.841	266.903	239.068	247.913	285.508	240.304	272.937	251.87	8.434	3.758	10.172	5.707	4.415	3.809	83.521	81.651	71.261	4.561	4.272	3.016
PGSC0003DMG400037889	0	0	0	0	0	0	0	0	0	0	0	0	0	0	0	0	0	0	0	0	0	0	0	0	0	0	0	0	0	0
PGSC0003DMG400004937	14.222	12.307	13.703	17.135	17.958	17.236	12.846	14.497	14.767	17.48	14.718	15.377	12.022	11.744	13.659	15.994	16.307	16.092	13.319	10.089	12.284	15.098	12.83	13.021	17.067	15.604	15.151	12.262	10.854	11.431
PGSC0003DMG400042468	0	0	0	0	0	0	0	0	0	0	0	0	0	0	0	0	0	0	0	0	0	0	0	0	0	0	0	0	0	0
PGSC0003DMG400003585	10.537	11.307	11.697	10.466	10.039	7.501	8.219	8.703	10.392	5.96	6.208	7.301	11.753	10.326	8.86	7.834	6.017	6.481	20.544	23.597	21.465	15.11	13.004	16.766	23.56	25.407	26.796	21.732	22.539	20.601
PGSC0003DMG400014762	0	0	0.045	0	0	0	0	0	0	0	0	0	0	0	0	0	0	0	0	0	0	0	0	0	0	0	0	0	0	0
PGSC0003DMG400040948	0	0.12	0	0	0	0	0.118	0	0.149	0	0	0.104	0	0	0	0.16	0	0	0	0	0	0.261	0.172	0.13	0	0.171	0	0.164	0	0
PGSC0003DMG400028966	0.074	0.141	0	0	0.168	0.24	0	0	0	0	0	0	0	0	0	0	0	0	0	0	0	0	0	0	0	0	0	0	0	0
PGSC0003DMG400006353	5.773	5.36	6.365	4.258	5.696	5.24	5.192	5.268	5.344	4.161	4.102	5.105	3.319	3.79	3.794	4.444	3.085	3.98	43.454	41.386	35.666	31.191	48.164	34.209	5.003	6.229	8.019	83.999	91.354	78.475
PGSC0003DMG400029768	0	0	0	0	0	0	0	0	0	0	0	0	0	0	0	0	0	0	0	0	0.084	0	0	0	0	0	0	0	0	0
PGSC0003DMG400013332	13.826	12.108	15.361	13.672	15.579	21.005	5.222	5.945	5.186	6.795	4.987	6.97	10.209	10.092	7.861	11.365	8.952	10.649	32.542	60.838	44.133	58.691	76.104	61.457	10.65	12.106	15.237	58.348	59.657	52.235
PGSC0003DMG402021043	0	0	0	0	0	0	0	0	0	0	0	0	0	0	0	0	0	0	0	0	0	0	0	0	0	0	0	0	0	0
PGSC0003DMG400021855	86.466	87.481	98.018	72.219	72.575	76.349	95.228	99.093	94.512	89.048	102.457	82.793	130.968	121.98	139.493	100.201	91.794	84.775	86.687	85.931	114.101	63.196	54.747	58.281	140.972	169.357	137.806	42.881	43.248	45.662
PGSC0003DMG400039380	0	0	0	0	0	0	0	0	0	0	0	0	0	0	0	0	0	0	0	0	0	0	0	0	0	0	0	0	0	0
PGSC0003DMG400017858	0.521	0	0.103	0	0.593	0.142	0.245	0.253	0.154	0.565	0.488	0.214	0.24	0.146	0	0.331	0	0.146	0.571	0.267	0	0.54	0.533	0.405	0.151	0.178	0.426	0.51	0	0.281
PGSC0003DMG400012588	1.268	0.455	0.875	0.105	0.072	0.034	0.268	0.031	0.188	0	0	0	0.321	0.425	0.263	0.04	0	0	0.648	0.065	0.302	0.066	0.043	0.033	0.697	0.691	0.518	0.165	0.147	0.034
ENSRNA049460668	0	0	0	0	0	0	0	0	0	0	0	0	0	0	0	0	0	0	0	0	0	0	0	0	0	0	0	0	0	0
PGSC0003DMG400022439	6.121	6.645	6.1	11.672	10.094	12.841	9.03	7.607	6.296	7.424	9.408	10.692	8.901	9.008	9.226	9.286	9.203	9.445	10.152	6.599	8.726	14.418	13.006	12.911	5.709	4.816	4.656	11.811	12.135	10.299
PGSC0003DMG400001660	2.682	2.489	2.115	6.117	3.625	4.435	5.333	4.758	4.742	3.672	5.27	4.667	2.759	3.299	3.152	3.951	3.741	3.999	5.335	3.974	4.641	5.07	6.943	6.204	5.621	5.03	4.322	5.268	6.099	5.987
PGSC0003DMG400026825	65.06	121.457	100.048	17.086	35.437	83.143	0.96	2.382	1.089	0.62	1.433	1.428	48.578	38.21	28.798	38.938	37.015	58.02	15.662	20.888	22.128	23.897	4.178	67.226	408.028	518.398	386.155	15.174	5.224	4.401
PGSC0003DMG400045690	0	0	0	0	0	0	0	0	0	0	0	0	0	0	0	0	0	0	0	0	0	0	0	0	0	0	0	0	0	0
PGSC0003DMG400031186	2.14	2.046	1.5	4.275	3.697	4.049	2.756	2.002	2.629	3.023	2.817	2.673	2.265	1.859	2.41	3.425	1.646	2.659	0.695	0.324	0.419	1.559	0.865	1.232	1.376	1.188	1.426	0.723	0.921	0.683
PGSC0003DMG400027952	0.907	1.267	0.77	1.612	0.476	1.062	1.639	1.898	1.24	0.242	0.261	0.287	12.347	13.791	6.75	4.699	3.292	7.256	0.306	0.143	0.59	0.289	0	0.217	0.888	1.14	1.825	0.273	0.162	0.301
PGSC0003DMG400012432	0	0	0.024	0	0.034	0	0.085	0.029	0.071	0.052	0.113	0.05	0.028	0.168	0.111	0	0.028	0	0.352	0.617	0.223	0.343	0.288	0.281	0.07	0.082	0.049	0.197	0.28	0.13
PGSC0003DMG400000447	0	0	0	0	0	0	0	0	0	0	0	0	0	0	0	0	0	0	0	0	0	0.154	0	0	0	0	0	0	0	0
PGSC0003DMG400043440	0	0	0	0	0	0	0	0	0	0	0	0	0	0	0	0	0	0	0	0	0	0	0	0	0	0	0	0	0	0
PGSC0003DMG400018943	22.627	25.12	19.476	11.257	9.168	8.871	33.726	28.512	41.819	22.897	25.574	25.009	55.777	49.384	46.967	42.935	33.934	28.153	61.815	31.907	40.765	22.107	20.617	23.704	34.666	37.344	35.989	20.332	20.338	21.034
PGSC0003DMG400018556	17.328	22.511	20.597	14.072	13.141	18.082	16.006	14.631	16.843	11.725	14.82	14.331	18.976	18.028	17.377	16.814	16.074	15.347	22.494	21.707	20.974	15.844	20.802	13.868	11.024	12.038	10.172	19.687	19.11	18.239
PGSC0003DMG402027394	1.342	1.683	0.794	1.2	1.526	3.099	1.182	1.222	0.497	2.689	3.137	2	1.005	0.375	0.618	1.812	1.108	1.875	0.367	0.343	0.266	0.087	0.114	0.261	0.194	0.571	0	0.109	0.487	0.09
PGSC0003DMG400030357	1.275	1.799	0.91	9.089	2.21	0.99	15.18	20.238	19.854	3.684	11.187	11.985	5.149	3.662	7.61	4.553	5.272	3.871	6.385	9.562	6.61	14.774	19.459	16.428	4.848	5.211	3.476	15.115	14.118	14.586
PGSC0003DMG400038821	0	0	0	0	0	0	0	0	0	0	0	0	0	0	0	0	0	0	0	0	0	0	0	0	0	0	0	0	0	0
PGSC0003DMG400009097	97.074	109.866	106.429	99.353	94.582	68.554	100.477	116.347	110.019	48.302	66.848	72.922	88.715	81.306	71.671	48.755	45.86	50.754	40.932	51.78	42.298	38.175	45.305	36.673	53.469	54.672	48.908	50.215	52.567	53.948
PGSC0003DMG400036682	0	0	0	0	0	0	0	0	0	0	0	0	0	0	0	0	0	0	0	0	0	0	0	0	0	0	0	0	0	0
PGSC0003DMG402009270	6.379	7.485	8.612	5.575	6.005	4.948	7.57	8.945	10.387	7.557	8.516	8.507	9.028	7.738	7.849	6.803	7.39	8.043	5.462	6.114	6.226	4.662	4.673	3.591	8.22	9.354	7.589	6.439	5.482	5.766
PGSC0003DMG401027324	0.057	0.274	0.317	0.126	0.131	0.125	0.162	0.223	0.204	0.398	0.483	0.33	0	0.064	0.264	0.073	0.054	0.321	0.251	0.235	0.182	0	0	0.059	0.597	0.156	0	0.224	0.2	0.062
PGSC0003DMG400001929	25.763	27.406	24.929	25.479	22.584	23.671	24.028	20.94	19.38	22.7	21.773	21.026	19.895	20.785	18.354	22.408	22.651	21.58	56.986	55.427	55.076	38.235	37.224	36.588	28.523	28.201	23.282	31.107	33.593	34.926
PGSC0003DMG400000792	11.089	8.305	9.49	13.228	13.909	11.781	5.4	5.138	4.867	4.042	3.258	4.508	9.083	8.633	6.113	5.926	4.414	5.991	36.707	42.377	38.796	39.788	34.653	44.77	28.165	29.531	26.827	27.095	28.234	27.118
PGSC0003DMG400008980	0	0	0	0	0	0	0	0	0	0.035	0	0	0	0	0	0	0	0	0	0	0	0	0	0	0	0	0	0	0	0
PGSC0003DMG400020500	19.901	22.971	24.294	17.104	14.196	15.983	19.183	17.805	21.707	12.747	12.668	12.208	19.371	18.08	20.988	13.029	15.762	13.384	26.964	26.09	28.043	19.067	18.408	22.504	22.059	24.393	25.642	25.211	22.38	22.286
PGSC0003DMG400013790	0.481	0.184	0	0	0	0.104	0	0.187	0	0.25	0	0.237	0.089	0.537	0.177	0	0	0.108	3.791	1.77	2.947	4.778	6.555	5.182	2.336	0.917	0.629	2.882	1.9	1.761
ENSRNA049464884	0	0	0	0	0	0	0	0	0	0	0	0	0	0	0	0	0	0	0	0	0	0	0	0	0	0	0	0	0	0
PGSC0003DMG400046482	0	0	0	0	0	0	0	0	0	0	0	0	0	0	0	0	0	0	0	0	0	0	0	0	0	0	0	0	0	0
PGSC0003DMG400047101	0	0	0	0	0	0	0	0	0	0	0	0	0	0	0	0	0	0	0	0	0	0	0	0	0	0	0	0	0	0
PGSC0003DMG400011450	0	0	0	0	0	0	0.075	0	0	0.07	0	0	0.074	0	0	0	0	0	0	0	0	0	0	0	0	0	0	0	0	0
PGSC0003DMG400027480	0.049	0.233	0.077	1.128	0.833	0.212	0.138	0.427	0.058	0.211	1.825	0.441	0.09	1.253	0.18	2.356	7.92	0.655	10.331	13.969	11.343	19.497	39.451	14.716	0.621	0.997	0.878	5.468	5.842	7.62
PGSC0003DMG400024372	0	0	0	0	0	0	0	0	0	0	0	0	0	0	0	0	0	0	0	0	0	0	0	0	0	0	0	0	0	0
PGSC0003DMG400010606	0.244	0.467	0.674	0.403	0.278	0	1.492	0.831	0.724	0.106	0.914	0.1	0.225	0.273	0.338	0.31	0.576	0.273	0	0	0	0	0	0	0	0	0	0	0	0
PGSC0003DMG400042767	0	0	0	0	0	0	0	0	0	0	0	0	0	0	0	0	0	0	0	0	0	0	0	0	0	0	0	0	0	0
PGSC0003DMG400008808	0	0	0	0	0	0	0	0	0	0	0	0	0	0	0	0	0	0	0	0	0	0	0	0	0	0	0	0	0	0
PGSC0003DMG400024236	2.096	1.894	1.893	3.481	4.161	2.154	3.008	2.74	3.431	1.156	1.283	1.253	2.564	3.489	3.125	2.276	1.87	1.534	29.327	15.274	14.739	17.319	30.917	18.683	5.643	5.347	5.047	13.905	16.345	14.735
PGSC0003DMG400026613	6.355	6.764	6.857	4.591	6.231	5.233	14.271	14.471	14.364	4.545	4.995	4.665	8.535	8.033	12.304	4.137	4.636	5.341	10.477	10.047	10.26	9.607	12.547	9.133	8.57	7.329	7.778	14.964	16.542	14.278
PGSC0003DMG400003351	0	0	0	0.136	0	0	0	0	0	0.857	0	0.813	0	0	0	0.471	0.233	0	0	0.506	0	0.384	0.169	0.513	0	0	0	0.161	0.862	0.133
PGSC0003DMG400017398	2.451	2.741	2.571	3.614	3.513	2.69	6.795	6.525	6.997	5.736	5.02	7.962	5.264	5.72	5.849	6.541	5.251	6.276	0.644	0.451	0.699	0.787	1.003	1.143	5.444	4.44	4.569	0.319	0.313	0.317
PGSC0003DMG400024986	4.371	4.73	4.546	8.776	6.885	6.891	6.004	4.434	4.552	6.662	7.592	7.427	4.649	6.33	5.134	8.241	6.936	6.768	9.4	8.841	10.001	11.09	10.415	8.863	4.279	3.337	4.085	12.896	11.112	9.572
PGSC0003DMG401003983	0.137	0	0.108	0	0	0.149	0	0	0	0	0	0.113	0.126	0.153	0.126	0.696	0.129	0.306	0.4	0	0	0.284	0	1.277	0.317	0.187	0.224	0.178	0.159	0.442
ENSRNA049454346	0	0	0	0	0	0	0	0	0	0	0	0	0	0	0	0	0	0	0	0	0	0	0	0	0	0	0	0	0	0
PGSC0003DMG400013629	9.717	13.25	11.195	8.073	10.512	15.323	22.785	16.43	12.978	20.809	17.373	23.699	24.236	33.511	19.97	22.881	27.871	32.225	0.278	2.533	0.654	3.304	3.183	3.308	1.984	1.817	0.935	7.449	6.755	7.593
PGSC0003DMG400044187	0	0	0	0	0	0	0	0	0	0	0	0	0	0	0	0	0	0	0	0.312	0	0	0	0	0	0	0	0	0	0
PGSC0003DMG400017800	0	0	0	0	0	0	0	0.028	0	0	0	0	0	0	0	0	0	0	0.084	0	0	0	0	0.03	0	0	0	0	0	0
PGSC0003DMG400012605	19.202	18.237	21.996	24.106	27.234	21.186	18.319	21.969	22.205	25.471	21.65	22.32	17.278	19.077	20.336	18.803	15.22	15.105	29.257	26.775	30.176	33.477	36.386	30.286	24.38	20.269	28.343	29.954	33.289	29.995
PGSC0003DMG402002925	6.339	4.081	3.212	11.205	10.76	10.816	7.685	4.946	4.357	5.295	6.757	7.319	6.055	7.996	6.749	8.139	8.4	7.309	9.209	7.993	6.838	11.187	10.3	9.294	3.268	3.311	3.276	9.545	10.423	8.136
PGSC0003DMG400011263	0.077	0	0	0	0.044	0	0.072	0.112	0	0.033	0	0	0	0	0.036	0	0	0	0	0.079	0	0	0	0.04	0	0.052	0	0.05	0.09	0
PGSC0003DMG402016935	4.113	1.819	1.404	7.093	8.728	6.004	2.365	1.73	1.527	2.394	1.665	1.969	2.829	4.387	2.545	4.212	2.897	2.883	44.014	29.249	32.305	77.339	70.393	90.602	13.067	9.03	11.343	34.877	41.813	28.761
PGSC0003DMG400011617	0	0	0	0	0	0.12	0	0	0	0	0	0	0.102	0	0	0	0.209	0.247	0	0	0	0	0.151	0	0	0.301	0	0	0.128	0.238
PGSC0003DMG400039837	0	0	0	0	0	0	0	0	0	0	0	0	0	0	0	0	0	0	0	0	0	0	0	0	0	0	0	0	0	0
PGSC0003DMG400022026	1.238	1.578	1.302	2.422	2.503	2.99	0.84	1.47	1.14	1.967	1.865	2.262	0.57	0.922	1.331	0.961	1.752	0.538	0.502	1.688	0.654	0.712	0.281	0.713	1.034	0.749	1.912	1.165	1.679	1.926
PGSC0003DMG400034511	0	0	0	0	0	0	0	0	0	0	0	0	0	0	0	0	0	0	0	0	0	0	0	0	0	0	0	0	0	0
PGSC0003DMG400024888	7.583	8.499	8.972	9.425	4.537	4.192	16.035	13.848	16.108	3.853	6.481	7.742	7.472	7.812	8.795	4.154	5.491	7.164	6.492	5.348	4.974	1.624	2.318	1.762	12.102	9.262	10.905	1.874	2.204	1.901
ENSRNA049453337	0	0	0	0.726	0	0	0	0.128	0.469	0	0	0	0	0.147	0	0	0	0	0	0	0	0	0.18	0	0.305	0.18	0	0	0	0
PGSC0003DMG400027805	2.472	0.236	0.195	8.163	7.312	5.911	0.232	2.402	1.757	4.286	6.474	5.49	0.684	3.313	0	9.111	7	6.912	0.361	3.034	0	12.286	12.811	9.482	1.144	4.378	1.617	2.578	3.449	0.533
PGSC0003DMG400024420	0	0	0	0	0	0	0	0	0.094	0	0	0	0	0	0.073	0.101	0	0	0	0	0	0	0	0	0.092	0	0.13	0	0	0
PGSC0003DMG400019625	0.047	0	0.037	0.052	0	0.103	0	0	0	0.082	0.044	0	0	0	0	0	0	0	0	0	0.05	0	0	0	0	0	0.078	0.062	0.055	0.051
PGSC0003DMG400021384	0	0	0	0	0	0	0	0	0	0	0	0	0	0	0	0	0	0	0	0	0	0	0	0	0	0	0	0	0	0
PGSC0003DMG400012889	0.499	1.033	0.82	0.137	0.378	0.542	0.664	0.687	0.689	0.685	0.544	0.581	1.073	0.696	0.881	0.528	0.392	0.651	0.182	0.255	0.527	0.086	0.397	0.345	0.625	0.453	0.816	0.271	0.242	0.269
PGSC0003DMG400028583	17.261	15.15	16.2	10.676	12.175	16.186	7.105	6.682	6.636	9.159	7.794	7.004	10.411	9.612	9.358	7.64	9.327	9.269	12.172	9.5	12.61	10.42	11.489	12.699	13.436	13.524	17.055	10.505	10.377	8.879
PGSC0003DMG400040172	0	0	0	0	0	0	0	0	0	0	0	0	0	0	0	0	0	0	0	0	0	0	0	0	0	0	0	0	0	0
PGSC0003DMG400040776	0	0	0	0	0	0	0	0	0	0	0	0	0	0	0	0	0	0	0	0	0	0	0	0	0	0	0	0	0	0
PGSC0003DMG400005187	18.123	20.987	19.129	19.25	21.795	17.1	22.793	20.719	20.4	17.936	19.014	21.058	18.284	18.879	17.654	17.989	20.805	20.669	24.491	28.396	28.919	24.037	27.725	29.065	21.541	21.801	19.905	33.371	33.015	33.894
PGSC0003DMG400020431	32.277	44.715	29.508	23.001	33.527	43.41	15.742	11.823	12.215	18.321	17.882	18.389	24.107	29.913	23.917	32.383	37.099	29.909	101.315	72.151	99.954	72.928	50.155	34.972	11.016	13.293	23.258	45.308	51.206	52.469
ENSRNA049435227	0	0	0	0	0	0	0	0	0	0	0	0	0	0	0	0	0	0	0	0	0	0	0	0	0	0	0	0	0	0
PGSC0003DMG402003973	1.827	1.836	1.847	2.835	2.238	2.189	2.729	3.05	3.607	3.492	2.541	3.698	1.943	0.942	2.417	1.905	1.857	2.2	3.763	4.215	4.059	3.201	4.599	2.719	2.168	2.552	2.911	4.884	5.228	4.693
PGSC0003DMG400015243	30.172	32.476	33.379	37.642	30	32.73	49.189	48.452	56.479	44.271	49.38	44.843	33.225	33.823	35.495	38.563	44.996	45.653	27.582	26.26	29.635	27.661	29.366	28.112	37.04	37.101	30.32	28.666	32.865	30.453
PGSC0003DMG400031798	3.919	3.773	4.508	2.966	2.849	2.307	4.86	4.734	4.804	5.12	4.124	3.783	3.512	3.04	3.135	4.22	3.776	3.805	3.458	2.282	3.538	4.114	4.38	3.357	4.125	3.559	3.739	1.348	1.898	1.466
PGSC0003DMG400020368	71.595	51.348	45.063	32.443	46.22	51.027	73.224	70.831	62.752	56.549	59.865	51.878	32.997	34.456	38.466	31.982	38.135	38.493	13.355	8.439	11.982	11.469	14.345	10.904	10.451	9.672	14.59	15.115	17.544	17.378
PGSC0003DMG400012215	2.276	1.78	3.481	6.603	5.883	8.956	1.296	1.374	2.491	2.301	1.806	1.389	3.115	3.773	3.526	2.804	2.929	3.007	4.884	4.372	7.871	5.39	3.62	3.753	19.267	15.875	14.66	3.1	3.848	3.528
PGSC0003DMG401003112	0.26	0.207	0.239	0.143	0.395	0.236	0.081	0.211	0.257	0.301	0.122	0.856	0.08	0.291	0.479	1.047	0.327	0.388	0.38	0.443	0.458	0.404	0.414	0.584	0.803	0.472	0.638	0.396	0.252	0.467
PGSC0003DMG400042320	0.903	0.647	0.356	3.105	1.156	0.859	0	0.11	0	0	0	0	1.769	2.773	2.288	0.861	0	0	2.143	5.771	4.175	7.946	1.077	1.404	5.746	2.306	6.275	7.207	15.876	10.334
PGSC0003DMG400039579	0	0	0	0	0	0	0	0	0	0	0	0	0	0	0	0	0	0	0	0	0	0	0	0	0	0	0	0	0	0
PGSC0003DMG402001926	29.332	33.605	37.608	5.328	7.595	17.883	12.43	15.495	7.946	17.663	13.227	7.598	5.308	5.336	11.283	26.74	8.63	12.526	1.479	2.459	1.906	1.147	1.381	1.082	2.782	4.784	2.794	3.546	2.869	2.931
PGSC0003DMG400036785	0	0	0	0	0	0	0	0	0	0	0	0	0	0	0	0	0	0	0	0	0	0	0	0	0	0	0.295	0	0	0
PGSC0003DMG401028027	123.019	148.817	118.614	79.792	96.181	98.956	148.588	147.209	127.703	121.978	156.907	166.789	154.7	156.089	193.649	161.371	175.749	155.768	27.396	22.695	31.33	27.409	26.445	25.689	97.392	98.978	76.305	34.227	34.953	33.241
PGSC0003DMG400003321	0.289	0.138	0.152	0.478	0.055	0.262	0.861	1.406	1.485	0.209	0.451	0.436	0.222	0.269	0.444	0.061	0.228	0.431	0.634	0.394	0.306	0.2	0.263	0.15	0.391	0.197	1.025	1.194	0.729	1.039
PGSC0003DMG400045108	0	0	0	0	0	0	0	0	0	0	0	0	0	0	0	0	0	0	0	0	0	0	0	0	0	0	0	0	0	0
PGSC0003DMG400041114	0	0	0	0	0	0	0	0	0.186	0	0	0	0	0	0	0	0	0	0	0	0	0	0	0	0	0	0	0	0	0
PGSC0003DMG400007525	1.801	1.33	1.291	0.27	0.373	0.267	0.231	0.716	0.679	0	0	0	2.641	2.56	2.339	0.312	0.309	0.183	2.272	0.837	2.336	0.085	0.112	0.339	8.146	9.368	7.497	0.64	1.237	0.794
ENSRNA049462954	24.51	38.057	36.846	270.722	7.091	13.204	18.274	27.877	111.315	21.338	16.761	18.555	26.608	17.839	30.287	8.822	14.374	12.476	9.88	21.876	8.422	8.947	6.182	6.425	14.179	59.249	53.693	11.909	13.258	18.007
PGSC0003DMG400029610	5.544	6.994	8.858	6.731	4.714	3.541	1.961	2.694	2.505	1.833	1.523	2.139	40.437	35.426	18.723	7.736	6.581	5.912	4.591	4.793	5.95	1.716	1.286	1.303	114.272	98.262	94.873	2.16	1.595	2.093
PGSC0003DMG401005640	0.953	0.285	0.517	1.18	0.203	0.777	0.672	0.579	0.564	0.723	0.446	0.588	0.384	0.333	0.165	0.454	0.787	0.2	0.435	0.244	0.441	0.678	0.325	0.617	0.207	0.162	0.292	0.543	0.208	0.577
PGSC0003DMG400027261	0.172	0.247	0.17	0.047	0.245	0.093	0.929	0.251	0.815	0.41	0.684	0.318	0.119	0.288	0.238	0.164	0.162	0.24	0.188	0.088	0.045	0.134	0.176	0	0.149	0.059	0.211	0	0.05	0
PGSC0003DMG400020125	34.178	39.375	35.485	30.343	40.181	39.593	52.654	50.926	41.406	45.75	60.924	55.577	41.098	43.114	55.776	52.064	52.39	46.144	26.089	15.927	20.439	27.78	27.178	27.393	33.222	33.737	28.549	20.491	19.007	16.538
PGSC0003DMG400044990	0.617	0.197	0.487	0	0	0	0.58	0.799	1.218	0	0	0	0.379	0.23	0.189	0	0	0	0.601	0.841	0.652	0	0	0	0.476	0.56	2.017	0	0	0
PGSC0003DMG400023195	40.464	39.359	43.923	29.566	34.547	35.364	41.948	44.709	41.066	38.166	45.489	39.778	42.412	38.992	50.816	39.097	40.118	37.179	23.516	21.542	20.015	22.113	15.473	19.696	39.673	47.563	39.532	11.743	11.347	11.121
PGSC0003DMG400008563	46.082	49.696	48.281	14.864	18.529	19.399	63.654	58.888	73.242	32.002	58.075	52.408	53.925	41.23	44.776	36.137	38.815	40.451	46.088	40.667	38.301	40.05	59.784	47.414	23.87	28.382	23.196	62.09	80.392	70.325
PGSC0003DMG400028431	0.055	0.105	0.13	0.482	0.249	0.06	0.051	0	0	0.047	0.205	0.135	0.253	0.245	0.151	0.07	0.155	0.245	0	0	0.058	0	0.075	0.227	0.888	0.821	0.896	0	0.127	0.059
PGSC0003DMG400039983	0	0	0	0	0	0	0	0	0	0	0	0	0	0	0	0	0	0	0	0	0	0	0	0	0	0	0	0	0	0
PGSC0003DMG400016263	0	0	0	0	0.234	0	0.193	0	0	0	0	0	0	0	0.189	0	0	0	0	0	0	0	0	0.213	0	0	0	0	0	0
PGSC0003DMG400039984	0	0	0	0	0	0	0	0	0	0	0	0	0	0	0	0	0	0	0	0	0	0	0	0	0	0	0	0	0	0
PGSC0003DMG400038300	0	0	0	0	0	0	0	0	0	0	0	0	0	0	0	0	0	0	0	0	0	0	0	0	0	0	0	0	0	0
PGSC0003DMG400016890	4.528	3.943	4.256	4.778	6.844	5.123	3.031	2.832	3.417	4.14	2.9	3.672	3.487	3.671	4.086	3.783	3.512	4.474	31.522	49.913	36.019	32.267	37.171	39.088	14.603	17.278	14.555	33.908	37.456	33.972
PGSC0003DMG400015605	0	0	0.028	0.039	0	0.038	0	0.103	0.042	0	0.033	0.087	0	0	0	0	0	0	0	0.144	0	0	0	0	0	0	0	0	0	0
PGSC0003DMG400044900	0	0	0	0	0	0	0	0	0	0	0	0	0	0	0	0	0	0	0	0	0	0	0	0	0	0	0	0	0	0
PGSC0003DMG400035004	0	0	0	0	0	0	0	0	0	0	0	0	0	0	0	0	0	0	0	0	0	0	0	0	0	0	0	0	0	0
PGSC0003DMG400045597	0	0	0	0	0	0	0	0	0	0	0	0	0	0	0	0	0	0	0	0	0	0	0	0	0	0	0	0	0	0
PGSC0003DMG400006285	0.926	0.721	1.379	24.831	14.783	11.031	0.193	0.3	0.65	6.687	4.169	1.043	1.138	1.072	2.212	3.486	1.553	2.032	6.209	21.458	4.747	78.098	41.286	44.036	8.172	10.089	7.233	86.065	78.084	71.245
PGSC0003DMG400031765	20.551	19.645	18.771	12.082	19.042	19.739	16.507	16.913	16.75	18.529	20.583	21.407	18.635	18.576	17.172	20.558	19.627	19.21	8.85	10.848	10.321	10.784	6.491	7.538	18.594	16.486	14.649	9.935	10.25	10.671
PGSC0003DMG400042433	0	0	0	0	0	0	0	0	0	0	0	0	0	0	0	0	0	0	0	0	0	0	0	0	0	0	0	0	0	0
PGSC0003DMG400012025	0	0.247	0.204	0	0	0.211	0.061	0	0	0.336	0.181	0.053	0	0.072	0.06	0	0	0	0.094	1.454	0.41	0.736	1.234	1.206	0	0.088	0.211	5.475	7.212	3.968
PGSC0003DMG400014725	0	0	0	0	0	0	0	0	0	0	0	0	0	0.101	0	0	0	0	0	0.185	0.095	0	0	0	0	0	0	0	0	0
PGSC0003DMG400012147	0	0.352	0	0.27	0	0	0	0	0	0.213	0.23	0.101	0	1.235	0.113	4.997	1.856	3.848	30.329	29.906	16.883	18.447	101.378	37.066	0.427	0	1.407	15.854	20.142	17.34
PGSC0003DMG400008415	0	0	0	0	0	0	0	0	0	0	0	0	0	0	0	0	0.091	0	0	0	0	0	0	0	0	0	0	0	0	0
PGSC0003DMG400017399	0	0	0	0.164	0	0.081	0	0	0.088	0	0	0	0	0	0	0	0	0	0.436	0	0.237	0.232	2.547	2.4	0	0	0	11.78	17.889	13.84
PGSC0003DMG400043837	0	0	0	0	0	0	0	0	0	0	0	0	0	0	0	0	0	0	0.464	0	0.224	0	0	0	0	0	0	0	0	0
PGSC0003DMG400034975	0	0	0	0	0	0	0	0	0	0	0	0	0	0	0	0	0	0	0	0	0	0	0	0	0	0	0	0	0	0
PGSC0003DMG400007077	0.483	0.462	0.381	0	0	0	0.454	0.313	1.335	0	0	0.132	0.297	0	0.148	0.205	0	0	0.94	0.988	1.191	0.333	1.756	0.334	0.373	0.219	1.843	0.839	0.187	0.52
PGSC0003DMG400040184	0	0	0	0	0	0	0	0	0	0	0	0	0	0	0	0	0	0	0	0	0	0	0	0	0	0	0	0	0	0
PGSC0003DMG400037562	0	0	0	0	0	0	0	0	0	0	0	0	0	0	0	0	0	0	0	0	0	0	0	0	0	0	0	0	0	0
PGSC0003DMG400001846	1.797	2.613	2.303	6.717	4.259	3.133	0.422	0.327	0.355	0.422	0.28	0.708	1.07	0.92	1.622	1.237	0.989	0.67	9.733	11.409	9.615	8.838	12.304	10.44	3.335	6.375	10.776	28.691	29.77	31.699
PGSC0003DMG401021662	0	0.103	0.043	0	0	0	0	0.052	0.064	0	0	0	0.05	0.06	0.05	0	0	0	0.079	0	0.114	0	0	0	0.125	0	0.088	0	0	0
PGSC0003DMG401001686	8.044	4.016	3.852	11.145	12.255	16.899	5.467	5.443	4.637	7.906	9.101	5.759	2.383	4.01	4.301	5.294	4.846	3.534	0.577	0.073	0.266	1.784	0.686	1.526	2.825	1.81	2.29	0.281	0.626	0.155
PGSC0003DMG400001180	26.214	27.985	30.512	25.101	21.019	25.353	22.574	23.115	23.53	26.677	24.678	25.452	21.662	23.213	21.335	24.435	29.045	25.763	30.104	43.456	37.956	29.412	32.991	31.063	24.851	26.428	26.344	39.807	39.937	40.862
PGSC0003DMG400031270	39.1	33.47	32.213	22.194	29.3	32.958	36.125	38.898	31.437	44.573	48.091	44.859	28.395	28.596	34.229	36.818	35.881	37.675	7.067	8.544	9.846	9.335	7.623	8.349	20.098	16.335	16.661	8.852	7.861	7.154
PGSC0003DMG400043223	1.981	2.385	0.81	1.373	1.085	2.632	1.241	1.355	0.609	1.463	1.853	1.328	0.338	0.738	1.082	1.119	1.177	1.559	0.857	2.401	2.714	1.595	3.002	1.293	0.509	0.2	0.6	1.435	0.938	1.581
PGSC0003DMG400009069	226.917	298.643	238.476	411.225	345.915	230.917	129.917	124.485	108.434	91.163	143.488	144.979	179.735	188.211	171.472	199.752	187.418	170.021	195.211	376.569	259.23	142.868	161.34	128.481	166.175	192.207	163.708	175.371	170.001	156.556
PGSC0003DMG400007381	18.848	18.205	17.136	7.13	11.465	35.066	10.087	6.295	10.078	34.547	18.239	6.028	7.42	10.305	11.457	8.566	9.882	12.807	3.441	3.614	3.666	2.236	1.785	1.425	7.042	3.744	12.307	18.422	22.214	24.108
PGSC0003DMG400040625	0	0	0	0	0	0	0	0	0	0	0	0	0	0	0	0	0	0	0	0	0	0	0	0	0	0	0	0	0	0
PGSC0003DMG401032565	0.374	0.358	0.369	0.515	0.426	0.102	0.176	0.091	0.332	0.243	0.087	0.231	0.345	0.627	0.431	0.476	0.265	0.314	1.23	0.957	0.692	0.484	0.128	0.873	1.623	1.147	0.765	0.61	0.217	0.504
PGSC0003DMG400009263	7.627	11.295	10.844	1.005	2.688	3.211	28.468	23.536	21.251	35.615	61.38	63.692	3.119	2.279	15.391	3.822	5.677	6.967	0.078	0	0	0.111	0.293	0.056	0.311	0.951	0.088	0.21	0.062	0.116
PGSC0003DMG400017284	1.948	1.494	1.587	4.854	3.58	2.699	1.247	1.019	1.446	1.318	0.641	1.356	3.848	4.854	2.92	7.128	6.506	5.818	3.314	2.452	2.512	7.913	6.189	12.605	8.174	9.304	6.932	5.636	5.351	4.128
PGSC0003DMG400033340	1.693	1.065	1.673	0.92	1.073	0.373	2.075	2.541	2.209	0.855	0.722	0.899	1.976	1.316	1.402	0.517	0.465	0.791	1.596	1.49	1.744	0.998	1.052	1.044	1.289	0.963	1.647	1.033	0.822	1.108
PGSC0003DMG400028266	192.605	188.22	184.128	123.252	154.931	229.654	157.661	173.211	147.913	391.126	378.817	218.635	108.068	126.781	153.934	271.944	206.855	192.972	38.059	22.393	35.459	57.939	50.38	47.986	70.303	79.2	77.067	54.825	63.864	55.245
PGSC0003DMG400046489	0	0	0	0	0	0	0	0	0	0	0	0	0	0	0	0	0	0	0	0	0	0	0	0	0	0	0	0	0	0
PGSC0003DMG400038157	0	0	0	0	0	0	0	0	0	0	0	0	0	0	0	0	0	0	0	0	0	0	0	0	0	0	0	0	0	0
PGSC0003DMG400002525	32.064	40.528	41.163	20.764	21.642	24.614	39.547	39.511	38.208	28.558	29.162	33	36.059	32.185	33.87	32.142	32.759	36.808	28.52	31.95	32.189	31.958	26.844	22.397	36.369	35.012	30.957	38.873	42.29	41.255
PGSC0003DMG400025795	2.789	2.685	3.532	1.016	1.855	1.217	3.673	5.725	5.933	2.503	2.131	2.697	1.883	1.426	3.041	0.699	0.964	0.857	3.127	7.11	2.906	1.139	0.723	2.871	9.249	8.455	5.878	1.766	1.416	1.883
PGSC0003DMG400041332	0	0	0	0	0	0	0	0	0	0	0	0	0	0	0	0	0	0	0	0	0	0	0	0	0	0	0	0	0	0
PGSC0003DMG400001456	0.067	0	0.053	0.812	0.801	0.328	0	0.033	0.04	0.029	0.063	0.083	0.155	0.262	0.155	0.298	0.285	0.038	0.245	0.206	0.035	0.66	0.366	0.556	0.466	0.503	0.439	0.219	0.39	0.289
PGSC0003DMG400033155	0	0	0	0	0	0	0	0	0	0	0	0	0	0	0	0	0	0	0	0	0	0	0	0	0	0	0	0	0	0
PGSC0003DMG400004370	1.705	1.367	2.689	1.755	1.626	1.195	1.912	3.633	4.364	3.003	2.571	5.02	1.318	0.86	1.976	0.978	1.453	2.337	1.446	3.936	1.279	2.79	2.774	2.052	3.054	4.794	3.327	3.511	2.493	4.561
PGSC0003DMG400023546	0	0.128	0	0.148	0.153	0.438	0.252	0.13	0.318	0	0	0.11	0	0	0.247	0	0.127	0	0.196	0.275	0.284	0.139	0	0	0.155	0	0	0.175	0	0
PGSC0003DMG400030573	31.641	28.969	26.783	17.363	16.324	16.856	20.522	26.068	24.707	21.401	18.255	23.969	17.089	14.134	16.179	15.065	17.833	18.639	9.632	15.859	15.825	3.968	6.077	3.603	6.806	11.292	12.535	13.59	14.816	20.353
PGSC0003DMG400026614	0	0	0	0.221	0.114	0	0	0.097	0	0	0.094	0	0.092	0.112	0.185	0.255	0	0	5.714	3.078	2.545	12.36	13.817	21.422	0.348	0.547	1.313	39.355	35.57	32.744
PGSC0003DMG402025066	210.521	251.294	205.647	205.904	126.753	164.209	243.896	218.075	236.377	168.094	232.834	185.725	179.089	176.427	195.109	182.776	223.161	193.657	21.12	10.982	23.667	19.648	19.887	19.292	49.49	50.872	43.108	32.446	33.552	31.484
PGSC0003DMG400027430	0.301	0	0.119	0.166	0	0	0	0.146	0.178	0.13	0	0	0.139	0	0	0	0	0	1.538	0	0	0.935	1.436	2.184	0.348	0	0	1.569	1.399	0.486
PGSC0003DMG400001150	22.614	20.36	22.261	14.293	18.831	16.938	14.613	19.147	17.969	13.719	11.174	17.202	22.633	19.144	18.604	14.831	15.558	16.73	20.686	21.319	19.215	18.716	16.717	14.359	21.997	25.522	23.956	20.942	20.129	25.105
PGSC0003DMG400038398	0	0	0	0	0	0	0	0	0	0	0	0	0	0	0	0	0	0	0	0	0	0	0	0	0	0	0	0	0	0
ENSRNA049455709	0	0	0	0	0	0	0	1.164	0	0	0	0	0	0	0	0	0	0	0	0	0	0	0	0	0	0	0	0	0	0
PGSC0003DMG400012213	0.66	0.451	0.372	0.597	0.832	0.615	1.152	1.054	1.062	1.431	1.786	2.269	0.696	0.448	0.826	0.899	0.912	0.791	0.999	1.061	0.847	1.978	1.833	1.54	1.146	0.932	1.195	3.381	3.591	3.073
PGSC0003DMG400021649	3.085	2.807	3.357	2.414	2.102	1.793	3.782	4.424	3.576	0.801	1.265	1.085	3.71	3.445	3.313	1.216	1.121	1.254	1.494	0.708	1.395	1.793	1.777	2.052	3.092	2.045	2.644	1.44	1.457	1.741
PGSC0003DMG400030329	0.064	0	0	0	0	0	0	0	0	0	0	0	0	0	0	0	0	0	0	0	0	0	0.087	0.132	0	0	0.104	0	0	0
PGSC0003DMG401009896	0	0	0	0	0	0	0	0	0	0	0	0	0	0	0	0	0	0	0	0	0	0	0	0	0	0	0	0	0	0
PGSC0003DMG400023651	0.18	0	0	0	0	0	0	0	0	0	0	0	0	0.101	0	0.229	0	0	0.263	0.368	0.476	0.839	0.614	0.28	0.208	0.245	0.147	1.056	1.047	0.97
PGSC0003DMG400027871	77.398	121.118	96.527	284.752	132.479	143.435	15.989	11.409	14.477	20.148	15.239	7.094	9.774	17.394	12.806	27.863	19.732	25.322	0.525	1.103	1.013	3.721	2.287	3.415	1.802	6.692	3.527	2.498	1.671	2.387
PGSC0003DMG400009767	0.894	1.465	1.51	0.562	0.436	0.278	1.2	1.613	2.269	0.553	0.478	0.945	1.059	0.143	0.823	0.162	0	0.428	1.119	4.961	4.048	0.793	2.611	0.662	0.443	2.435	2.088	2.163	2.226	2.475
ENSRNA049439964	0	0	0	0	0	0	0	0	0	0	0	0	0	0	0	0	0	0	0	0	0	0	0	0	0	0	0	0	0	0
PGSC0003DMG401032165	0.197	0.346	0.259	0.181	0.15	0.215	0.247	0.16	0.156	0.114	0.185	0.108	0.243	0.294	0.303	0.125	0.124	0.074	0.336	0.269	0.104	0.272	0.179	0.136	0.152	0.045	0.054	0.129	0.153	0.283
ENSRNA049454388	0	0	0	2.597	0	0	0.222	0.229	0.559	0.205	0	0.194	0	0	0	0	0.223	0.264	0	0	0.249	0	0	0	0	0.321	0	0	0	0
PGSC0003DMG400022810	2.77	2.103	2.12	3.295	3.406	3.143	2.469	2.929	2.799	2.966	2.438	2.546	2.028	2.093	2.534	1.915	2.576	2.095	0.595	0.292	0.796	0.97	0.833	1.098	3.864	3.024	3.963	0.61	0.734	0.68
PGSC0003DMG400033088	28.338	34.391	32.424	48.725	37.843	28.924	14.86	16.002	14.06	13.741	14.787	15.232	42.399	43.158	33.983	36.534	34.148	31.873	186.472	274.653	213.849	127.771	141.576	159.128	77.973	112.45	94.026	184.761	184.903	187.301
PGSC0003DMG400009449	20.001	19.719	20.364	24.581	23.109	20.299	14.54	14.762	14.736	13.048	11.829	12.866	20.524	18.017	15.989	13.594	15.193	15.041	17.709	17.815	21.874	20.382	16.82	20.623	55.674	59.285	44.503	20.208	20.658	21.243
PGSC0003DMG400037319	0	0	0	0	0	0	0	0	0	0	0	0	0	0	0	0	0	0	0	0	0	0	0	0	0	0	0	0	0	0
PGSC0003DMG400018903	1.51	0.679	0.7	0.821	1.091	1.409	1.235	1.139	1.073	0.662	0.631	0.701	1.31	1.686	1.424	0.609	0.905	0.536	0.156	0.109	0.169	0.184	0.218	0.313	0.945	0.702	0.987	0.208	0.062	0.019
PGSC0003DMG400046623	0	0.031	0	0	0	0.035	0	0	0	0	0	0	0	0.036	0	0	0.03	0.036	0	0	0	0.067	0.044	0.033	0	0.088	0	0.126	0.037	0
PGSC0003DMG400020336	0.23	0.094	0.233	0.036	0.037	0.607	0.093	0.032	0	0.456	0.123	0.027	0.03	0	0	0.042	0.062	0.037	0	0.067	0.104	0	0	0.136	0	0	0.054	0.043	0.038	0
PGSC0003DMG400039598	0	0	0	0	0	0	0	0	0	0	0	0	0	0	0	0	0	0	0	0	0	0	0	0	0	0	0	0	0	0
PGSC0003DMG400046676	14.611	9.575	9.422	6.068	13.798	10.686	37.911	38.126	26.67	28.914	46.148	46.097	12.282	11.083	23.454	15.064	19.6	16.852	6.71	3.383	6.215	11.036	15.037	7.144	3.827	4.506	4.057	16.526	22.112	15.837
PGSC0003DMG400008335	4.617	5.899	6.633	10.514	7.592	5.962	12.587	14.124	14.024	12.718	12.653	15.826	6.151	4.849	7.455	5.17	6.989	7.207	2.937	2.898	2.657	4.59	3.615	3.032	4.654	2.304	4.261	3.157	3.879	4.234
PGSC0003DMG400010699	0.113	0.108	0.268	0.249	0.322	0.369	0.266	0.55	0.134	0	0	0.279	0.574	0.695	0.939	0.863	0.748	0.633	0.083	0.347	0.359	0.059	0	0.176	1.244	0.463	0.74	0	0.066	0.061
PGSC0003DMG400002828	0	0.041	0	0	0.049	0	0	0	0	0.037	0.04	0	0	0	0	0	0	0.048	0	0	0	0	0	0	0	0	0	0.056	0	0
PGSC0003DMG400034347	0	0	0	0	0	0	0	0	0	0	0	0	0	0	0	0	0	0	0	0	0	0	0	0	0	0	0	0	0	0
ENSRNA049458323	0	0	0	0	0	0	0	0	0	0	0	0	0	0	0.941	0	0	1.142	1.492	4.178	1.079	1.057	2.785	0	0	1.391	0	0	0	0
PGSC0003DMG400005371	8.646	9.273	9.481	8.223	8.191	6.843	8.097	9.162	10.6	8.043	9.41	11.248	12.163	9.555	7.773	11.83	11.8	13.577	14.387	12.076	12.545	10.792	11.79	12.085	8.47	9.234	9.114	10.64	10.506	11.358
PGSC0003DMG400013882	0.762	0.567	0.454	2.721	2.447	1.877	1.289	1.185	0.923	2.804	1.425	1.198	1.28	1.664	1.03	2.238	1.918	1.988	1.41	0.727	1.11	2.016	1.963	2.3	1.391	0.854	1.412	1.435	1.024	1.386
PGSC0003DMG400045084	0.102	0	0	0	0	0	0.096	0.099	0.121	0	0	0	0	0	0.189	0	0	0	0	0	0	0	0	0	0	0	0	0	0	0
PGSC0003DMG400007058	19.008	15.123	17.898	29.707	30.347	36.608	7.177	7.517	7.04	11.325	6.784	11.577	9.655	9.214	8.352	10.907	8.633	10.08	21.48	28.722	25.842	19.816	21.618	21.561	27.196	29.85	25.627	25.594	24.797	23.12
PGSC0003DMG400044674	0	0	0	0	0	0	0	0	0	0	0	0	0	0	0	0	0	0	0	0	0	0	0	0	0	0	0	0	0	0
PGSC0003DMG401030716	0	0	0	0	0	0	0	0	0	0	0	0	0	0	0	0	0	0	0	0	0	0	0	0	0	0	0	0	0	0
PGSC0003DMG400015729	0	0	0	0	0.854	0.272	0	0	0	0.434	0.468	0.412	0	0	0	0.636	0.236	1.399	0	0	0	1.295	0.682	0.778	0	0	0	0.978	0	0.27
PGSC0003DMG400000731	4.606	11.645	6.692	26.947	15.168	19.036	2.848	4.652	2.441	4.255	6.121	5.233	14.189	28.832	14.631	30.576	22.993	19.654	838.266	786.307	881.194	444.424	503.046	444.642	156.714	172.133	199.208	649.553	721.209	645.948
PGSC0003DMG400004521	1.493	2.798	2.356	1.972	2.31	3.051	3.088	2.322	2.477	2.485	3.128	2.211	1.101	1.267	2.477	1.898	1.579	1.937	0.262	0.244	0.316	0.866	0.489	0.805	0.76	0.814	0.293	0.389	0.278	0.064
PGSC0003DMG400030406	11.539	9.429	10.826	13.109	12.068	10.063	16.442	15.869	17.087	13.188	11.27	10.829	11.151	12.315	13.891	12.358	11.9	11.499	5.572	9.135	5.114	4.914	4.378	6.415	15.073	9.254	20.848	9.702	9.898	10.174
PGSC0003DMG401011001	11.994	15.95	14.201	6.059	8.979	14.776	8.579	7.697	6.821	9.617	10.928	9.379	6.913	6.933	6.212	9.745	11.081	10.554	3.241	5.63	4.008	4.682	2.949	4.338	4.972	3.367	3.721	6.113	7.477	6.596
PGSC0003DMG400027140	18.572	20.359	19.663	29.715	31.432	36.229	8.253	6.645	7.742	5.074	4.743	5.873	20.724	22.967	14.927	40.052	35.103	40.324	9.729	13.314	10.987	13.219	9.153	18.597	22.071	22.343	20.014	7.399	5.661	4.757
PGSC0003DMG402002131	0.184	0.129	0.184	0.162	0.21	0.254	0.104	0.311	0.335	0.341	0.368	0.526	0.385	0.275	0.238	0.187	0.162	0.302	0.485	0.98	0.662	0.725	0.587	0.854	0.341	0.619	0.402	0.817	0.757	1.192
PGSC0003DMG400027937	47.362	32.557	20.808	132.037	97.115	43.382	20.74	16.899	20.226	15.312	10.15	10.344	114.019	124.953	79.501	88.119	88.799	69.061	5.637	3.715	4.463	5.595	1.486	4.377	47.284	23.197	32.451	4.261	3.484	3.717
PGSC0003DMG400044647	0	0	0	0	0	0	0	0	0	0	0	0	0	0	0	0	0	0	0	0	0	0	0	0	0	0	0	0	0	0
PGSC0003DMG400041181	0	0	0	0	0	0	0	0	0	0	0	0	0	0	0	0	0	0	0	0	0	0	0	0	0	0	0	0	0	0
PGSC0003DMG400007241	1.014	0.97	1.108	0.172	0.488	0.933	0.88	1.971	2.265	0.541	1.022	0.898	0.539	1.046	1.186	0.446	0.515	0.829	0	0	0	0.04	0	0	0.316	0.531	1.212	0	0.045	0.042
PGSC0003DMG400029391	19.851	21.361	29.42	40.773	26.27	24.926	13.981	17.883	19.675	18.901	13.912	17.397	10.24	7.579	10.618	10.422	9.99	12.281	7.613	12.384	10.783	10.564	10.988	10.972	14.361	13.467	13.281	10.336	9.422	12.035
PGSC0003DMG400002016	0.096	0.031	0	0.352	0.073	0.521	0.09	0	0.076	0.138	0.209	0.158	0.029	0.107	0.059	0.203	0	0.25	0.093	0.065	0.034	0.298	0.218	0.232	0.296	0.131	0.052	0	0.074	0.069
PGSC0003DMG400038004	0	0	0	0	0	0	0	0	0	0	0	0	0	0	0	0	0	0	0	0	0	0	0	0	0	0	0	0	0	0
PGSC0003DMG400002163	0.205	0.262	0.054	1.204	0.311	0.966	0.129	0.598	0	0.178	0.064	0.169	3.971	11.914	3.214	9.734	3.421	1.682	106.368	42.099	102.487	84.681	64.347	62.311	5.064	10.155	22.256	117.112	134.91	159.188
PGSC0003DMG402004894	15.036	15.233	19.785	10.975	13.245	13.464	15.459	17.931	21.009	15.528	13.557	14.775	15.731	12.4	14.257	12.673	11.716	12.934	18.318	27.333	22.654	16.471	20.223	16.784	19.686	21.988	21.814	22.509	22.797	24.473
PGSC0003DMG400047191	0.277	0	0.328	0	0	0	0.13	0.404	0.328	0.12	0.388	0.228	0	0	0.255	0.176	0	0.155	0	0	0	0	0	0.144	0.16	0	0.226	0	0.483	0.149
PGSC0003DMG400022794	1.082	0.443	1.463	2.042	1.759	1.512	1.017	1.052	1.282	0.536	1.157	1.144	0.855	0.863	1.282	0.589	1.167	1.037	0.452	0.949	0.654	0.8	0.843	0.801	1.61	0.842	2.023	1.41	1.258	0
PGSC0003DMG400034288	7.283	8.468	10.014	2.925	6.718	2.888	8.047	7.842	12.242	8.531	11.598	15.541	7.258	5.056	6.076	8.005	9.01	12.767	9.774	23.953	14.458	11.005	12.213	9.692	7.629	10.994	11.428	23.088	19.565	23.111
PGSC0003DMG400035810	0	0	0	0	0	0	0	0	0	0	0	0	0	0	0	0	0	0	0	0	0	0	0	0	0	0	0	0	0	0
PGSC0003DMG400011023	25.818	27.739	28.058	30.935	27.728	29.526	30.131	29.689	30.139	26.377	28.253	29.359	27.442	27.676	31.074	31.494	29.992	28.942	102.211	142.685	94.156	123.678	159.262	121.549	23.7	36.495	40.22	253.844	260.266	266.54
PGSC0003DMG400044315	0	0	0	0	0	0	0	0	0	0	0	0	0	0	0	0	0	0	0	0	0	0	0	0	0	0	0	0	0	0
PGSC0003DMG402018646	3.256	2.643	1.696	0	0.489	0.134	1.27	0.716	1.456	0.16	0.23	0.101	0.906	0.343	0.736	0.39	0.058	0.137	0.09	0.126	0.325	0	0.084	0.064	0.071	0.167	0.1	0	0.214	0.066
PGSC0003DMG400044263	0	0	0	0	0	0	0	0	0	0	0	0	0	0	0	0	0	0	0	0	0	0	0	0	0	0	0	0	0	0
PGSC0003DMG400029158	4.65	2.762	5.377	19.775	7.652	7.556	7.892	9.256	9.734	9.314	7.515	7.908	6.034	6.201	6.614	7.286	7.499	8.835	8.308	10.433	9.352	16.827	16.376	20.169	35.257	40.405	27.169	14.003	13.907	11.72
PGSC0003DMG400036103	0	0	0	0	0	0	0	0	0	0	0	0	0	0	0	0	0	0	0	0	0	0	0.125	0	0	0	0	0	0	0
PGSC0003DMG400035068	0	0	0	0	0	0	0	0	0	0	0	0	0	0	0	0	0	0	0	0	0	0	0	0	0	0	0	0	0	0
PGSC0003DMG400046688	2.046	2.37	2.151	1.569	1.551	2.021	2.563	3.012	3.231	4.89	2.783	4.639	2.571	2.562	3.484	3.939	4.329	3.189	0.091	0.887	0.328	0.193	0.169	0.129	1.219	1.098	1.723	0.485	0.432	0.267
PGSC0003DMG400028841	0	0	0.025	0.035	0	0.034	0	0.031	0.037	0	0.03	0	0	0	0	0	0.06	0	0	0	0	0	0.086	0	0	0	0	0	0	0
PGSC0003DMG400006878	11.991	13.755	16.675	12.658	12.972	9.309	14.396	15.836	18.958	13.957	13.594	16.502	15.519	11.642	12.943	13.185	14.365	15.707	20.37	23.021	22.603	15.302	17.552	16.538	13.306	19.467	15.927	28.574	25.146	24.671
PGSC0003DMG401024921	0	0	0	0	0	0	0	0	0	0	0	0	0	0	0	0	0	0	0	0	0	0	0	0	0	0	0	0.173	0	0.143
PGSC0003DMG400019737	12.831	12.176	10.872	10.992	12.596	9.107	18.474	18.101	20.274	14.559	13.049	16.258	14.499	14.203	14.563	12.479	12.286	13.867	5.163	4.016	4.527	16.111	12.931	10.702	6.384	7.007	7.983	8.604	9.915	9.751
PGSC0003DMG400013496	13.648	18.425	21.939	9.058	12.207	9.851	15.764	20.044	24.067	15.262	12.082	19.963	18.054	12.915	15.072	14.961	13.274	15.612	6.086	13.21	7.928	7.119	5.825	4.536	12.054	13.908	15.334	6.653	6.298	10.1
PGSC0003DMG400004012	16.622	18.46	17.496	21.162	16.738	14.14	15.679	14.715	14.659	13.003	14.413	14.969	21.242	21.954	20.913	18.099	18.631	17.142	41.777	32.903	38.907	31.784	29.494	33.417	34.545	44	38.257	29.632	34.017	33.178
PGSC0003DMG400041573	0	0	0.095	0	0	0	0	0	0	0	0	0.099	0	0	0	0	0	0.135	0	0	0	0	0	0	0	0	0	0	0	0
PGSC0003DMG401007612	1.647	1.834	1.886	2.856	3.748	3.752	1.887	1.951	1.577	3.482	3.039	4.175	1.477	1.31	1.393	3.412	2.513	3.306	1.087	1.707	1.097	1.822	1.231	1.123	1.123	0.953	1.365	2.206	2.282	2.188
PGSC0003DMG400039259	0	0	0	0	0	0	0	0	0	0	0	0	0	0	0	0	0	0	0	0	0	0	0	0	0	0	0	0	0	0
PGSC0003DMG402004755	0.154	0.147	0.365	0.339	0.351	0.251	0.072	0.599	0.548	0.802	0.433	1.141	0.071	0.431	0.284	0.294	0.364	0.517	0.676	0.788	0.57	0.559	0.736	0.559	0.357	0.42	0.378	1.708	0.986	0.498
PGSC0003DMG400042788	0	0	0	0	0	0	0	0	0	0	0	0	0	0	0	0	0	0	0	0	0	0	0	0	0	0	0	0	0	0
PGSC0003DMG400025513	0.189	0.901	0.372	0.415	0.214	0.102	0.266	0.366	0.782	0.163	0.441	0.62	0.434	0.421	0.434	0.359	0.712	0.105	0.688	0.578	0.299	0.488	0.643	0.195	0.218	0	0.925	0.491	0	1.015
PGSC0003DMG400006987	37.096	34.095	36.126	43.007	40.941	36.862	46.079	45.403	47.493	38.865	41.329	38.541	35.34	30.465	33.247	34.434	32.879	35.299	35.466	34.021	39.106	37.976	37.891	33.34	34.974	33.709	34.212	34.231	34.069	33.753
PGSC0003DMG400020586	0	0	0	2.209	1.054	0.923	0	0	0	2.141	2.527	3.048	0.071	0	0	1.668	1.312	1.122	0	0	0	0.08	0	0	0	0	0	0.302	0.09	0.083
PGSC0003DMG400045693	0	0	0	0	0	0	0	0	0	0	0	0	0	0	0	0	0	0	0	0	0	0	0	0	0	0	0	0	0	0
PGSC0003DMG402004850	1.297	1.033	1.137	1.824	1.476	1.802	1.016	0.84	0.982	1.156	0.741	0.504	1.461	1.771	1.361	1.42	2.074	1.692	1.052	2.063	1.714	1.641	1.523	1.345	1.876	1.522	2.18	5.353	3.686	4.813
PGSC0003DMG400005944	2.791	1.708	2.157	1.167	1.27	1.76	0.892	1.302	1.389	1.258	0.888	1.194	0.566	0.561	0.566	0.78	1.054	1.561	0	0.343	0.118	0.058	0	0	0	0.076	0.548	0.364	0.844	1.143
PGSC0003DMG400047337	0	0	0	0	0	0	0	0	0	0	0	0	0	0	0	0	0	0	0	0	0	0	0	0	0	0	0	0	0	0
PGSC0003DMG400024353	0	0	0	0.138	0	0	0.118	0	0	0.108	0	0.412	0	0	0	0.159	0.118	0	0	0.256	0	0.13	0.171	0.13	0	0	0	0	0	0.135
PGSC0003DMG400016268	60.407	64.653	49.798	66.87	62.503	39.938	85.88	89.649	78.659	46.671	64.199	59.715	86.71	81.188	84.894	52.634	67.573	64.053	11.132	5.587	11.222	11.952	10.514	13.29	25.081	25.089	24.354	8.441	10.91	8.875
PGSC0003DMG400012706	1.501	0.921	0.833	0.285	0.253	0.302	0.557	0.522	0.746	0.851	0.866	1.051	0.376	0.228	0.324	0.306	0.367	0.663	0.243	1.023	0.255	0.153	0.051	0.077	0.514	0.505	0.606	0.097	0.151	0.16
PGSC0003DMG400014869	2.495	1.283	1.58	0.936	1.849	1.705	1.155	1.488	1.433	2.556	1.414	0.995	2.335	1.942	1.515	1.681	1.302	1.987	0.359	0.193	0.559	0.372	0.18	0.529	2.909	1.931	2.535	0.567	0.659	0.631
PGSC0003DMG400000820	0.069	0.066	0	0	0	0	0.065	0.135	0.082	0	0	0	0	0	0	0.088	0	0	0	0.566	0.219	0	0.283	0.072	0.08	0.189	0.113	0.722	0.805	0.522
PGSC0003DMG400004178	0	0	0	0	0	0	0	0	0	0	0	0	0	0	0	0	0	0	0	0	0	0	0	0	0	0	0	0	0	0
PGSC0003DMG402015329	0.791	0.594	1.115	0.809	0.643	0.43	1.063	1.648	2.143	2.254	1.639	1.813	0.677	0.821	0.729	0.503	0.694	1.201	2.064	3.931	3.704	2.868	3.7	2.461	1.243	0.924	0.647	6.189	5.389	4.689
PGSC0003DMG400024108	25.664	27.626	35.069	13.473	18.203	15.348	15.614	20.859	22.685	22.018	18.154	20.315	28.009	20.751	23.97	20.724	19.847	19.752	52.996	88.61	73.328	53.548	63.732	55.923	55.642	64.977	58.842	87.633	83.554	89.242
PGSC0003DMG400003519	4.44	3.571	3.224	6.826	7.697	7.047	4.371	2.26	3.841	2.26	3.691	2.608	5.327	9.76	8.248	17.017	14.5	13.241	17.909	9.081	13.332	16.198	13.839	17.241	5.219	7.584	5.647	13.134	13.682	8.958
PGSC0003DMG400045227	0	0	0	0	0	0	0	0	0	0	0	0	0	0	0	0	0	0	0	0	0	0	0	0	0	0	0	0	0	0
PGSC0003DMG400024892	0.544	0.208	0.193	1.258	1.207	0.946	0.665	0.714	0.516	0.731	0.814	0.716	0.602	0.76	0.727	0.553	0.385	0.517	0.755	0.278	0.489	0.901	0.631	0.649	0.692	0.371	0.4	0.496	0.474	0.557
PGSC0003DMG400044885	0	0.198	0	0.114	0	0	0.097	0.1	0	0.09	0.193	0	0	0	0.286	0	0	0	0	0	0	0.107	0	0.214	0.12	0	0.169	0	0	0
PGSC0003DMG401009818	4.536	2.708	2.853	3.033	2.7	1.768	1.403	1.265	1.179	0.348	0.304	0.425	1.27	1.389	1.041	0.438	0.632	0.664	2.935	1.996	2.65	2.081	1.801	2.52	4.828	5.267	3.412	0.574	0.623	0.392
PGSC0003DMG400026671	118.01	57.463	57.495	197.78	366.091	209.286	45.484	45.767	45.31	24.086	21.011	27.227	189.984	252.041	101.406	245.421	223.551	272.332	1052.05	571.701	806.795	931.843	383.326	742.788	272.859	230.033	231.879	401.339	391.406	356.682
PGSC0003DMG400014453	0.6	0.529	0.619	0.203	0.157	0.251	0.867	1.166	0.984	0.32	0.475	0.38	0.255	0.361	0.765	0.235	0.087	0.206	0.337	0.849	0.341	0	0.252	0.239	0.481	0.377	0.906	1.083	1.18	0.895
PGSC0003DMG400009984	9.347	7.956	10.825	3.523	7.195	5.455	12.875	16.447	14.47	9.9	8.502	11.288	14.091	10.295	13.143	7.81	8.434	9.249	17.203	11.259	14.478	12.089	10.58	9.502	12.443	10.988	10.846	13.916	15.598	14.453
PGSC0003DMG400007418	8.395	6.356	6.847	11.95	10.148	9.696	10.092	9.505	9.888	9.433	9.528	10.424	8.686	8.947	8.154	10.972	10.586	10.404	11.142	8.511	9.327	13.693	13.6	13.883	10.847	9.676	9.23	10.878	10.593	11.824
PGSC0003DMG400023406	0	0.07	0.029	0	0	0	0.069	0.072	0.218	0.032	0.034	0.03	0.102	0.165	0.136	0	0.035	0.124	0	0	0.039	0	0	0	0.128	0.1	0	0	0	0
PGSC0003DMG400032805	0	0	0	0	0	0	0	0	0	0	0	0	0	0	0	0	0	0	0	0	0	0	0	0	0	0	0	0	0	0
PGSC0003DMG400018701	135.521	171.114	158.102	180.43	134.36	213.163	126.831	104.339	97.44	161.93	183.863	124.066	126.74	147.245	166.847	162.655	175.065	136.71	78.755	61.398	91.404	90.712	70.583	76.676	114.764	109.997	127.124	58.749	68.157	63.56
PGSC0003DMG400022055	3.686	2.985	1.763	2.527	2.269	2.846	1.439	1.213	1.336	2.043	1.432	1.474	1.17	2.182	2.357	1.152	1.312	1.036	10.09	5.85	9.005	1.418	0.769	0.668	0.583	1.043	1.581	1.916	2.014	2.235
PGSC0003DMG400034342	0	0	0	0	0	0	0	0	0	0	0	0	0	0	0	0	0	0	0	0	0	0	0	0	0	0	0	0	0	0
PGSC0003DMG400043684	0	0	0	0	0	0	0	0	0	0	0	0	0	0	0	0	0	0	0	0	0	0	0	0	0	0	0	0	0	0
PGSC0003DMG400041922	0	0	0	0	0	0	0	0	0	0	0	0	0	0	0	0	0	0	0	0	0	0	0	0	0	0	0	0	0	0
PGSC0003DMG400008024	2.091	1.999	2.114	3.865	3.019	3.176	1.612	2.214	1.556	2.022	2.231	2.116	2.224	2.605	2.149	2.044	1.999	2.039	1.331	1.151	1.162	0.777	0.95	0.945	4.373	3.396	2.806	0.349	0.748	0.52
PGSC0003DMG400021832	19.679	21.731	20.94	17.224	16.79	14.842	14.229	12.404	13.113	12.095	11.264	11.301	14.347	15.109	13.17	14.714	16.011	16.647	38.464	26.368	33.034	27.575	29.726	25.454	20.658	15.772	15.189	27.359	28.94	25.171
PGSC0003DMG400016316	0.269	0.032	0.159	0.259	0.383	0.512	0.443	0.098	0.359	0.408	0.315	0.304	0.093	0.15	0.062	0.086	0.095	0.15	0.049	0	0	0.035	0	0	0.039	0	0.11	0	0.039	0
PGSC0003DMG400013357	0.811	0.534	0.529	1.154	1.399	1.519	0.788	0.57	0.679	0.884	0.876	0.747	0.361	0.484	0.554	0.906	0.844	0.797	0.674	0.486	0.487	0.796	0.591	0.652	0.631	0.476	0.343	0.237	0.146	0.241
PGSC0003DMG400023607	13.089	15.947	17.509	2.33	4.89	5.718	20.803	20.511	23.487	10.957	15.602	12.822	13.011	8.957	12.652	4.729	5.389	6.96	5.247	5.38	5.221	2.059	3.062	1.264	9.057	8.74	7.555	5.268	4.326	6.22
PGSC0003DMG400045724	0	0	0	0	0	0	0	0	0	0	0	0	0	0	0	0	0	0	0	0	0	0	0	0	0	0	0	0	0	0
PGSC0003DMG400000343	19.984	16.294	16.07	34.844	36.462	31.77	19.885	14.544	14.947	16.541	17.26	16.853	18.276	19.341	19.1	20.565	19.563	18.403	15.279	13.543	15.612	21.095	19.823	21.526	20.038	16.974	20.184	9.345	9.884	8.146
PGSC0003DMG400003087	0.369	0.242	0.475	0.535	0.597	0.465	0.347	0.68	0.415	0.388	0.364	0.432	0.484	0.304	0.448	0.395	0.147	0.239	0.312	0.159	0.103	0.282	0.08	0.202	0.562	0.742	0.795	0.152	0.113	0.126
PGSC0003DMG400029023	0	0.117	0.097	0.27	0	0	0	0	0	0.107	0	0	0	0	0.113	0.156	0.116	0	0	0	0.13	0.254	0.168	0.255	0	0	0.201	0	0.714	0.397
PGSC0003DMG400003792	27.124	31.495	33.754	29.638	35.602	30.534	25.673	28.618	26.556	34.488	42.293	34.916	22.676	22	33.935	30.215	31.689	26.696	11.621	8.733	12.615	9.595	9.462	9.506	18.919	20.358	16.346	9.675	10.04	10.662
PGSC0003DMG400031414	0	0	0.094	0	0	0	0.112	0.115	0	0	0.111	0	0	0	0	0.452	0.112	0.133	0	0	0	0.369	0	0	0	0	0	0.155	0.276	0.128
PGSC0003DMG400007358	5.137	5.227	4.981	2.695	3.937	2.381	8.028	9.177	9.356	8.219	7.387	11.84	11.608	9.643	8.737	8.048	7.037	10.521	6.91	8.171	6.985	8.711	15.716	10.992	13.079	10.985	11.381	10.749	9.609	9.241
PGSC0003DMG400033695	1.951	1.606	2.201	0.925	1.017	1.06	3.744	6.083	7.833	8.48	4.308	6.374	1.724	1.513	2.123	1.756	0.844	1.636	0.989	2.161	1.232	1.122	1.774	1.208	1.474	2.215	2.127	1.554	1.197	1.897
PGSC0003DMG400034106	0.459	0.146	0.604	0.674	0.174	0	1.007	2.38	2.357	0.929	0.573	1.385	0.988	0.342	1.269	0.584	0.722	0.685	0	0	0.162	0	0	0	0.531	0.626	0.25	0.399	0.178	0.495
PGSC0003DMG400030230	4.924	4.298	5.311	6.983	5.867	5.394	5.524	5.333	6.617	5.871	5.952	6.322	4.539	4.086	4.896	5.145	5.547	5.137	4.463	5.652	6.397	5.34	5.812	4.681	6.575	6.655	6.429	5.986	6.267	6.436
PGSC0003DMG400040398	0	0	0	0	0	0	0	0	0	0	0	0	0	0	0	0	0	0	0	0	0	0	0	0	0	0	0	0	0	0
PGSC0003DMG400043482	0	0	0	0	0	0	0	0	0	0	0	0	0	0	0	0	0	0	0	0	0	0	0	0	0	0	0	0	0	0
PGSC0003DMG400044864	2.861	1.709	1.813	2.137	3.923	2.526	3.433	3.574	2.784	2.967	3.321	3.592	1.742	1.911	2.213	2.045	2.049	2.2	2.649	2.142	2.538	3.147	3.657	2.542	2.601	1.914	1.754	2.463	2.821	2.586
PGSC0003DMG400036930	0	0	0	0	0	0	0	0	0	0	0	0	0	0	0	0	0	0	0	0	0	0	0	0	0	0	0	0	0	0
PGSC0003DMG400011140	7.562	5.818	4.917	7.389	7.805	5.693	11.752	10.394	8.477	6.938	7.313	8.16	8.228	9.804	9.687	11.11	11.802	11.674	10.505	7.318	9.083	11.992	12.323	10.056	10.285	7.236	7.962	7.595	7.633	7.35
PGSC0003DMG400037838	0	0	0	0	0	0	0	0	0	0	0	0	0	0	0	0	0	0	0	0	0	0	0	0	0	0	0	0	0	0
PGSC0003DMG400009399	88.771	209.482	133.709	676.261	315.244	428.589	35.283	28.956	34.236	14.984	18.103	29.32	203.985	286.146	128.173	517.38	423.575	424.767	406.154	598.042	520.274	563.461	542.396	635.713	338.533	373.45	393.842	882.458	881.959	798.023
PGSC0003DMG400029606	0.13	0.062	0.051	0	0.074	0.07	0.183	0	0	0.056	0	0.16	0.06	0	0.06	0	0.061	0.145	0	0	0	0.268	0	0.067	0.075	0.177	0.106	0.169	0.151	0
PGSC0003DMG402021297	8.772	10.268	10.025	13.595	13.442	12.453	10.095	10.437	8.907	11.173	14.399	11.631	12.047	10.596	10.228	10.466	13.179	11.011	6.536	4.76	9.649	6.302	7.08	5.01	11.185	15.608	13.175	5.133	3.33	2.314
PGSC0003DMG400047225	0	0	0	0	0	0	0	0	0	0	0	0	0	0	0	0	0	0	0	0	0	0	0	0	0	0	0	0	0	0
PGSC0003DMG400001143	0	0.112	0.093	0	0.133	0.383	0	0.228	0	0	0	0.096	0.108	0	0.108	0	0.111	0.262	0	0.24	0.62	0	0.16	0	0	0	0	0.306	0.136	0.506
PGSC0003DMG400015347	0.388	0.371	0.612	0.237	0.196	0.047	0.202	0.188	0.153	0.56	0.161	0.159	0.536	0.337	0.397	1.944	0.773	0.747	0.283	0.573	0.433	0.691	0.969	1.206	1.695	1.555	1.55	0.449	0.451	0.255
PGSC0003DMG400035488	0.094	0	0.074	0	0	0	0	0	0	0	0	0	0.086	0.105	0.086	0	0	0.052	0	0.192	0	0.049	0	0	0	0.192	0	0	0	0.05
PGSC0003DMG400037995	0	0	0.094	0	0	0	0	0	0	0	0	0	0	0	0	0	0	0	0	0	0	0	0	0	0	0	0	0	0	0
PGSC0003DMG400006148	47.977	57.46	54.381	41.638	33.838	48.569	86.893	81.315	74.048	47.35	69.739	73.895	56.291	58.707	80.27	48.341	47.609	42.231	14.914	10.513	13.4	15.114	15.515	13.214	22.996	24.555	23.986	8.396	9.003	6.792
PGSC0003DMG402022350	2.186	1.347	1.425	0.795	2.075	2.258	1.341	1.141	1.241	1.66	1.284	1.664	1.349	1.553	1.282	1.676	1.534	2.02	1.741	1.256	1.795	2.693	2.217	2.453	1.463	1.255	1.034	1.766	2.121	2.218
PGSC0003DMG402022202	4.221	3.608	4.77	4.333	4.848	4.808	4.539	4.516	4.616	4.697	3.986	4.339	2.974	3.875	3.721	4.101	3.831	4.312	6.52	7.056	6.563	7.207	8.413	8.225	4.438	4.561	4.779	10.103	9.106	9.662
PGSC0003DMG400047268	0	0	0	0	0	0	0	0	0	0	0	0	0	0	0	0	0	0	0	0	0	0	0	0	0	0	0	0	0	0
PGSC0003DMG400038805	0	0	0	0	0	0	0	0	0	0	0	0	0	0	0	0	0	0	0	0	0	0	0	0	0	0	0	0	0	0
PGSC0003DMG400040353	0	0	0	0	0	0	0	0	0	0	0	0	0	0	0	0	0	0	0	0	0	0	0	0	0	0	0	0	0	0
PGSC0003DMG402012961	5.573	4.955	6.056	7.63	6.007	7.641	7.064	7.618	7.945	6.15	8.302	7.62	4.36	4.342	6.03	8.029	5.473	5.942	3.643	3.71	3.698	4.159	3.225	4.433	2.886	2.957	3.02	3.927	4.105	4.467
PGSC0003DMG402015043	11.217	9.636	10.939	6.006	8.45	7.496	8.904	11.857	12.48	12.548	13.042	14.398	13.204	11.427	10.685	9.15	9.943	9.662	10.848	10.85	8.971	10.123	8.888	8.956	15.083	18.998	14.626	8.297	7.401	8.899
PGSC0003DMG400026963	31.738	24.976	29.743	16.803	22.382	22.172	24.268	27.909	30.47	22.999	19.092	22.583	22.947	19.203	20.468	19.66	19.116	19.991	18.295	18.414	19.644	25.278	29.459	25.699	21.17	22.042	20.628	30.252	29.849	28.049
PGSC0003DMG401027553	0	0	0.18	0	0	0.124	0.214	0.222	0	0.198	0	0	1.367	0.892	1.682	0.725	0.431	0.128	2.333	3.034	6.633	3.898	2.49	7.688	0.528	1.71	0.933	9.517	7.826	11.185
PGSC0003DMG400020374	0	0	0	0	0	0	0	0	0	0	0	0	0	0	0	0	0	0	0	0	0	0	0	0	0	0	0	0	0	0
PGSC0003DMG400015505	6.25	12.658	13.771	0.645	3.733	2.165	2.129	1.898	2.221	4.469	3.251	2.506	0.864	1.745	2.052	7.744	5.935	6.115	0.913	0.08	0.537	0.121	0.053	0.243	1.22	0.905	0.958	0.051	0	0
ENSRNA049435213	0	0	0	0	0	0	0	0	0	0	0	0	0	0	0	0	0	0	0	0	0	0	0	0	0	0	0	0	0	0
PGSC0003DMG400027897	136.341	157.384	127.505	44.591	62.003	53.471	152.988	147.007	127.515	69.613	104.728	88.919	153.758	143.731	148.89	108.801	134.821	124.418	41.913	28.771	32.199	61.423	69.61	81.995	84.172	112.466	78.089	60.765	54.014	47.106
PGSC0003DMG400003789	6.184	3.246	3.806	1.534	2.928	15.695	2.587	3.161	3.515	10.658	6.051	2.499	2.965	3.114	3.063	2.135	1.822	2.478	1.514	2.339	1.813	2.072	2.145	2.482	3.143	3.603	3.215	1.677	1.828	1.463
PGSC0003DMG400018630	0.21	0.234	0.634	0	0	0	0.526	0.51	0.746	0	0	0	0.58	0.469	0.451	0	0	0	0.306	0.358	0.296	0	0	0	0.485	0.333	0.629	0	0	0
PGSC0003DMG400045668	0	0	0	0	0	0	0	0	0	0	0	0	0	0	0	0	0	0	0	0	0	0	0	0	0	0	0	0	0	0
PGSC0003DMG400046460	0.6	0.23	0.379	0.528	0.41	0	0.677	0.583	0.284	1.145	0.674	0.888	0.332	0.402	0.664	0.458	1.02	1.342	0.175	0.737	0.634	0.994	0.655	0.373	0.556	0.491	0.393	2.034	0.698	0.647
PGSC0003DMG400013411	1989.3	1944.04	1353.5	155.952	309.241	405.142	3301	3039.75	2944.46	2571.55	3693.11	2518.05	1795.97	1519.82	1988.88	1308.76	2000.62	1682.33	40.868	13.207	7.995	6.113	18.702	10.391	52.086	115.533	38.42	15.069	8.794	10.003
PGSC0003DMG400024522	0.073	0	0	0.16	0	0	0	0	0	0.063	0	0	0.067	0	0	0	0	0	0	0	0	0	0	0	0	0	0	0	0	0
PGSC0003DMG400011310	3.107	2.435	2.33	1.121	0.985	1.716	1.293	1.435	1.569	2.164	2.192	1.215	0.47	0.626	0.798	0.647	0.433	1.253	0	0	0.162	0.053	0.556	0.158	0	0.278	0.666	1.859	2.606	2.14
PGSC0003DMG400002853	7.067	6.86	6.689	11.966	9.771	12.526	7.664	5.705	5.281	11.592	9.863	6.885	6.214	6.921	9.217	9.81	11.083	8.998	5.716	2.891	4.022	3.827	2.817	3.268	4.529	4.147	5.69	2.409	2.781	2.811
PGSC0003DMG400001234	0.397	0.285	0.274	0.164	0.169	0.216	0.373	0.482	0.529	0.43	0.325	0.041	0.503	0.166	0.32	0.063	0.187	0.167	0.29	0	0.262	0.154	0.271	0.257	0.345	0.203	0.244	0.453	0.404	0.535
PGSC0003DMG400027030	1.015	2.031	2.201	0.593	1.551	1.792	0.954	1.201	1.54	3.463	2.461	2.138	0.409	0.354	0.643	1.692	0.987	1.347	0.463	0.584	0.67	0.492	0.389	0.263	0.99	0.993	0.985	0.744	0.59	0.717
PGSC0003DMG400042271	0	0	0	0	0	0	0	0	0	0	0	0	0	0	0	0	0	0	0	0	0	0	0	0	0	0	0	0	0	0
PGSC0003DMG400007898	0.784	1.083	0.55	0.575	1.388	0.568	1.556	1.524	1.445	0.831	1.141	1.147	0.562	0.389	0.883	0	0.822	0.292	0.127	0.356	0.276	0.271	0.238	0.452	1.008	1.306	1.14	0.454	0.405	0.469
PGSC0003DMG400040236	0	0	0	0	0	0	0	0	0	0	0	0	0	0	0	0	0	0	0	0	0	0	0	0	0	0	0	0	0	0
PGSC0003DMG400046467	0	0	0	0	0	0	0	0	0	0	0	0	0	0	0	0	0	0	0	0	0	0	0	0	0	0	0	0	0	0
PGSC0003DMG400017772	44.845	36.574	40.069	276.225	167.195	169.964	8.547	6.501	6.439	4.621	6.061	3.009	105.413	176.158	83.511	206.571	181.33	151.03	245.94	221.053	241.277	401.731	242.611	596.599	210.439	162.619	201.887	495.747	417.166	364.59
PGSC0003DMG400011382	3.003	2.87	3.355	2.478	2.562	1.904	2.822	2.674	2.964	2.169	2.34	1.852	1.614	2.235	1.844	0.954	2.598	2.238	4.75	1.023	2.909	3.886	1.706	2.334	2.605	2.045	2.046	2.935	2.327	1.887
PGSC0003DMG400007317	4.191	3.782	3.86	11.095	9.834	7.771	4.902	4.129	4.478	4.953	6.331	6.603	7.536	7.003	5.131	6.405	4.923	5.964	4.194	6.832	4.367	12.864	15.465	9.204	2.984	2.555	2.348	15.467	18.089	15.783
PGSC0003DMG400027731	0	0	0	0	0	0	0	0	0.135	0	0	0	0	0	0	0	0	0	0	0	0	0	0	0	0	0	0	0	0	0
PGSC0003DMG400021625	144.496	168.022	159.588	229.434	167.182	198.123	249.982	187.255	220.848	175.392	263.87	208.609	150.794	160.922	188.354	191.819	228.588	199.312	111.322	119.116	120.586	95.806	91.358	92.209	184.668	181.553	158.616	77.668	76.124	79.621
PGSC0003DMG400030552	16.056	8.899	7.039	4.935	12.144	29.378	19.263	16.846	15.479	19.507	17.492	10.605	5.471	8.727	8.932	10.039	7.093	11.126	0.437	0	0.271	0.309	0.582	0.443	0.79	0.582	0.908	0.167	0.149	0.368
PGSC0003DMG400016965	2.194	0.851	0.947	6.606	4.45	4.004	1.751	2.253	1.545	1.525	2.381	1.821	1.183	1.895	1.411	1.946	1.973	1.458	8.162	2.032	3.216	11.358	13.237	13.045	2.012	0.733	1.591	6.177	9.119	6.399
PGSC0003DMG400003438	0.108	0	0	0	0	0	0	0.105	0.128	0.094	0	0.089	0	0	0.1	0	0.511	0.121	0	0	0	0.224	0.296	0.562	0	0	0	0.141	0.126	0
PGSC0003DMG402000361	0.816	0.418	0.115	1.795	1.027	1.235	1.15	0.736	0.828	0.959	0.518	0.575	0.43	0.846	0.537	1.259	0.33	0.586	1.021	0.536	0.677	2.352	2.502	2.053	0.842	0.278	1.096	0.949	1.185	1.098
PGSC0003DMG400034101	4.334	4.439	4.273	6.899	4.842	11.692	31.421	21.583	25.488	20.193	32.571	37.425	12.627	17.027	10.483	15.737	21.694	22.156	12.659	13.929	14.723	16.346	36.304	22.863	3.582	4.217	5.695	29.452	34.458	29.844
PGSC0003DMG400027332	1.142	1.456	0.801	1.396	1.01	0.552	2.027	2.959	2.255	0.77	1.543	1.252	0.819	1.417	1.052	0.806	0.838	2.128	0	0	0	0.394	0.346	0	0	0.173	0.415	0.827	1.033	0.547
PGSC0003DMG400020646	54.975	57.794	49.946	47.986	73.438	111.092	35.68	34.998	34.717	40.769	47.101	39.228	24.369	26.72	30.828	30.928	39.119	35.981	3.891	7.23	7.31	3.342	1.956	3.558	9.484	9.701	7.96	8.213	7.683	7.009
PGSC0003DMG400000769	0.334	0.319	0.263	0	0.38	0	0.157	0.325	0.594	0.145	0.312	0.275	0.308	0	0.154	0	0	0	0.488	2.05	0.883	1.038	2.278	0.866	0.386	0.228	0	1.088	0.971	1.979
PGSC0003DMG400007186	0	0	0	0	0	0	0	0	0	0.025	0	0	0	0	0.027	0	0	0	0	0.179	0.031	0.061	0	0.03	0.034	0.04	0.048	0	0.136	0.063
PGSC0003DMG400044798	0	0	0	0	0	0	0	0	0	0	0	0	0	0	0	0	0	0	0	0	0	0	0	0	0	0	0	0	0	0
PGSC0003DMG400013093	0	0	0.181	0	0.392	0.125	0.216	0	0	0	0	0	0.317	0	0	0.146	0.108	0.385	0.168	0.704	0	0.238	0.626	0.595	0.133	0	0.188	0.15	0.133	0.247
PGSC0003DMG400032570	447.065	529.98	420.965	371.231	382.732	584.202	428.347	408.489	331.864	550.228	772.035	480.103	289.763	329.432	474.371	520.413	578.883	449.916	40.117	32.645	42.762	69.947	54.922	72.788	178.092	179.094	147.008	44.346	46.029	39.985
PGSC0003DMG400019192	0	0	0	0	0	0	0	0	0	0	0	0	0	0	0	0	0	0	0	0	0	0	0	0	0	0	0	0	0	0
PGSC0003DMG400018181	12.949	10.712	12.569	21.346	17.007	13.763	12.908	12.707	13.545	10.01	9.424	11.801	13.609	12.434	11.168	10.408	9.55	10.884	26.405	28.558	23.987	31.104	28.845	32.593	21.018	19.859	18.628	22.65	25.62	24.34
PGSC0003DMG400045836	0	0	0	0	0	0	0	0	0	0	0	0	0	0	0	0	0	0	0	0	0	0	0	0	0	0	0	0	0	0
PGSC0003DMG400044740	0	0	0	0	0	0	0	0	0	0	0	0	0	0	0	0	0	0	0	0	0	0	0	0	0	0	0	0	0	0
PGSC0003DMG401007901	0.246	0.094	0.136	0.271	0.336	0.268	0.139	0.215	0.088	0.171	0.092	0.101	0.159	0.083	0.068	0.344	0.186	0.22	0.432	0.453	0.13	1.352	1.646	2.349	0.285	0.101	0.201	1.284	1.632	1.141
PGSC0003DMG400008874	0.067	0.064	0	0.147	0.305	0.218	0.189	0.13	0.079	0.29	0.251	0.496	0.062	0	0.123	0.255	0.253	0.075	0	0	0	0.069	0.274	0.069	0.078	0	0	0.087	0.156	0.144
PGSC0003DMG400039363	0	0	0	0.073	0	0	0	0	0	0.057	0	0	0.061	0	0	0	0	0	0	0	0	0	0	0	0	0	0	0	0	0
PGSC0003DMG400040467	0	0	0	0	0	0	0	0	0	0	0	0	0	0	0	0	0	0	0	0	0	0	0	0	0	0	0	0	0	0
PGSC0003DMG400021100	533.263	483.155	402.036	986.145	667.348	1094.78	572.88	492.224	403.367	664.855	747.489	532.808	521.363	643.551	772.664	870.432	879.633	581.731	594.71	469.219	568.745	441.476	483.035	383.992	616.191	499.67	565.619	273.733	317.928	248.889
PGSC0003DMG400020720	30.892	26.773	24.978	25.727	31.565	21.801	10.976	11.701	10.97	12.176	9.339	9.378	29.526	30.698	20.967	20.288	14.724	15.147	112.535	111.409	110.542	123.745	136.505	146.136	46.095	42.882	44.895	113.1	124.844	118.956
PGSC0003DMG400034304	36.249	32.465	34.889	42.711	44.897	34.594	37.273	38.989	40.508	32.093	40.898	46.996	48.994	46.326	43.69	41.336	40.285	48.47	69.585	71.438	62.401	52.18	57.677	55.015	40.459	50.541	46.028	46.13	53.856	46.813
PGSC0003DMG400000478	0.547	0.407	0.448	0.402	0.599	0.859	0.324	0.453	0.264	0.334	0.265	0.283	0.486	0.543	0.448	0.335	0.249	0.567	0.681	0.414	0.6	0.504	0.304	0.609	1.172	1.187	1.259	0.211	0.283	0.175
ENSRNA049453397	0.636	0	0	0	0	0	0	0	0	0	0	0	0	0	0	0	0	0	0	0	0	0	0	0	0	0	0	0	0	0
PGSC0003DMG401009684	7.136	3.748	2.876	14.973	12.979	15.682	7.37	5.715	4.598	5.778	7.407	6.449	7.192	9.502	5.925	10.812	9.769	8.199	11.567	6.655	6.588	25.614	25.503	27.677	4.627	2.564	3.847	15.942	17.411	14.993
PGSC0003DMG400030343	0.284	0.148	0.264	0.085	0.117	0.196	0.194	0.301	0.305	0.268	0.169	0.106	0.143	0.144	0.119	0.066	0.097	0.058	0.226	0.158	0.3	0.107	0.668	0.321	0.179	0.422	0.337	1.647	1.559	1.028
PGSC0003DMG400002785	2.272	1.448	1.842	0.417	0.862	1.166	1.78	0.675	0.823	1.915	1.299	0.831	2.967	2.679	2.443	2.005	1.072	2.329	4.148	3.098	4.47	2.157	4.734	2.159	2.191	1.548	1.239	2.715	1.908	3.128
PGSC0003DMG400024951	6.849	5.477	5.051	10.256	9.768	11.517	13.427	15.584	12.451	19.341	18.8	22.164	12.64	12.78	11.312	15.036	13.009	14.612	18.726	7.253	17.997	15.118	7.382	12.041	3.738	4.342	6.786	10.554	10.432	13.332
PGSC0003DMG402015894	0.164	0.236	0.184	0.377	0.343	0.253	0.425	0.293	0.162	0.071	0.051	0.09	0.631	0.749	0.744	0.818	1.034	1.011	1.56	1.456	1.896	1.077	1.214	1.533	1.252	1.231	1.232	1.392	1.528	1.622
PGSC0003DMG400014959	0.215	0.988	0.713	0.9	0.735	1.076	0.121	0.126	0.102	0.373	0.483	0.602	0.476	1.539	0.357	1.587	1.382	0.867	81.366	29.322	46.413	7.667	4.462	0.937	0.1	0.059	2.957	8.473	8.108	6.817
PGSC0003DMG400005695	0	0	0	0	0	0	0.024	0	0	0	0	0.021	0	0	0	0	0.024	0	0.074	0.208	0.081	0.342	0.312	0.237	0	0	0	0.066	0	0.027
PGSC0003DMG400005354	0	0	0	0	0.162	0	0.134	0.138	0.169	0.493	0	0.351	0	0	0	0	0	0	0	0.291	0.15	0	0.194	0	0.165	0	0	0	0	0
PGSC0003DMG400020266	53.617	42.494	48.491	156.516	145.793	77.004	6.716	8.041	7.372	10.611	5.82	6.243	27.705	32.191	20.449	37.458	33.724	23.211	66.417	101.89	81.707	113.463	111.115	212.452	140.444	178.263	180.673	240.285	282.54	262.465
PGSC0003DMG400022391	0.214	0.307	0.183	0.726	1.216	0.93	0.134	0.242	0.127	0.525	0.317	0.337	0.427	0.617	0.493	0.929	0.824	0.658	15.277	28.246	21.979	29.244	30.546	43.04	3.34	5.948	4.197	25.036	23.989	22.056
PGSC0003DMG400015117	15.128	13.328	15.638	13.521	16.14	12.745	14.259	16.287	14.05	10.766	11.406	14.024	15.553	14.545	13.795	12.513	12.503	15.416	19.282	19.131	18.093	23.794	21.605	23.498	15.716	14.541	15.627	22.253	23.517	21.044
PGSC0003DMG400032567	10.901	11.992	12.674	9.928	11.224	9.09	8.655	9.953	11.41	11.974	9.931	9.235	9.701	9.812	8.096	11.942	10.022	10.719	23.81	25.848	26.814	26.852	32.547	30.731	16.036	21.569	16.673	34.045	31.897	31.074
PGSC0003DMG400022759	5.168	5.828	3.068	15.145	17.24	17.228	0.218	0.226	0.275	0.403	0.326	0.287	10.544	7.716	6.153	23.981	19.947	23.959	2.12	7.837	9.389	14.968	1.821	11.857	35.067	26.022	28.96	5.297	4.252	3.815
PGSC0003DMG400020465	1.886	1.563	2.529	0.969	2.217	1.093	5.495	7.575	10.278	8.883	6.115	9.358	3.419	2.738	2.549	2.397	2.433	2.812	1.285	2.443	1.196	1.562	2.057	1.108	1.818	2.569	1.851	1.475	1.023	0.948
PGSC0003DMG400037680	0	0	0	0	0	0	0	0	0	0	0	0	0	0	0	0	0	0	0	0	0	0	0	0	0	0	0	0	0	0
PGSC0003DMG400005490	0	0	0	0	0	0	0.114	0.118	0	0	0	0	0	0	0	0	0	0	0	0.248	0	0	0	0	0	0	0	0	0	0
PGSC0003DMG400015331	2.137	1.402	2.247	1.268	1.287	0.774	1.713	2.382	1.936	1.362	0.842	1.447	1.332	1.076	1.409	0.719	0.613	0.773	1.132	1.157	0.841	0.672	1.028	0.695	2.036	1.627	2.706	1.447	1.583	1.873
PGSC0003DMG400046733	0	0	0	0	0	0	0	0	0	0	0	0	0	0	0	0	0	0	0	0	0	0	0	0	0	0	0	0	0	0
PGSC0003DMG402011506	0	0	0	0	0	0	0.076	0.236	0	0	0.227	0	0	0	0	0	0	0	0	0	0	0	0	0	0	0	0	0	0	0
PGSC0003DMG400029981	0	0	0	0	0	0	0	0	0	0	0	0.081	0	0	0	0	0	0	0	0	0	0.102	0	0	0	0	0.323	0	0.115	0
PGSC0003DMG400025842	11.792	9.506	12.597	0.097	0	0	2.646	2.736	3.127	0.038	0.041	0	3.975	3.538	2.757	0	0.083	0.049	1.349	2.699	2.139	0.41	1.26	0.456	3.767	3.716	3.238	2.294	2.711	2.18
PGSC0003DMG400043167	0	0	0	0	0	0	0	0	0	0	0	0	0	0	0	0	0	0	0	0.262	0	0	0	0	0	0	0	0	0	0
PGSC0003DMG400036013	0	0	0	0	0	0	0	0	0	0	0	0	0	0	0	0	0	0	0	0.143	0	0	0	0	0	0	0	0	0	0.075
PGSC0003DMG400012542	0	0	0	0	0.045	0	0	0	0	0	0	0	0	0	0	0	0.037	0.044	0.46	0.403	0.416	0.122	0.376	0.163	0.046	0	0.129	0.103	0.046	0.127
PGSC0003DMG400041568	0	0	0	0	0	0	0	0	0	0	0	0	0	0	0	0	0	0	0	0	0	0	0	0	0	0	0	0	0	0
PGSC0003DMG400041245	0	0	0	0	0	0	0	0	0	0	0	0	0	0	0	0	0	0	0	0	0	0	0	0	0	0	0	0	0	0
PGSC0003DMG400003669	0.107	0	0	0.235	0.365	0	0.402	1.038	0.506	1.204	0.6	0.352	0.788	0.477	0.689	0.679	0.807	0.478	0.624	0.874	0.226	0.443	0.146	0.222	1.236	0.437	0.524	0.279	0.497	0.576
PGSC0003DMG400018987	55.177	62.038	51.403	38.478	43.856	49.764	55.489	53.721	46.39	60.323	73.968	80.125	74.229	73.462	68.605	90.335	86.166	91.535	117.283	118.379	117.794	137.41	161.93	148.566	42.175	59.138	45.161	137.699	128.796	129.159
PGSC0003DMG400025808	12.28	8.362	7.517	17.22	21.036	20.304	9.202	8.108	7.358	8.672	7.073	8.188	18.334	18.638	11.119	16.992	11.746	15.986	3.566	3.297	3.934	9.989	9.44	11.648	17.691	11.432	14.538	11.277	12.649	10.01
PGSC0003DMG400025603	0	0	0	0	0	0	0	0	0	0	0	0	0	0	0	0	0	0.11	0	0.201	0.208	0.305	0	0.407	0.455	0	0.161	0	0.114	0.106
PGSC0003DMG400043801	0	0	0.131	0.183	0	0.181	0	0	0.197	0	0	0	0	0.186	0	0	0	0	0	0	0	0	0	0	0	0	0	0	0	0
PGSC0003DMG400009857	0.596	0.683	0.564	1.704	1.423	1.618	0.896	1.273	0.706	1.187	0.78	0.49	0.604	0.399	0.494	1.362	1.911	1.732	0.783	1.584	0.818	1.233	1.381	1.358	1.034	0.568	1.753	1.32	1.246	1.027
PGSC0003DMG400036697	0	0	0	0	0	0	0	0	0	0	0	0	0	0	0	0	0	0	0	0	0	0	0	0	0	0	0	0	0	0
PGSC0003DMG401018893	1.614	1.234	0.934	2.013	2.081	0.936	3.64	3.032	2.294	1.213	1.308	1.593	3.075	3.244	3.173	2.872	1.93	1.444	1.886	0.88	0.91	3.453	1.761	3.346	1.992	1.173	0.88	1.823	1.751	1.739
PGSC0003DMG400043693	0	0	0	0	0	0	0	0	0	0	0	0	0	0	0	0	0	0	0	0	0.201	0	0	0	0	0	0	0	0	0
PGSC0003DMG400001335	0.776	0.756	0.9	0.134	0.346	0.347	0.7	0.887	1.261	0.211	0.185	0.213	0.911	0.815	0.729	0.232	0.244	0.459	0.555	0.56	0.691	0.189	0.145	0.126	0.598	0.891	0.721	0.139	0.212	0.098
PGSC0003DMG400012154	13.444	13.267	14.103	24.468	23.46	21.893	41.624	32.636	24.327	12.747	13.468	16.423	56.866	61.559	44.98	47.162	49.109	41.89	13.851	18.418	15.633	10.45	6.289	19.347	216.194	156.048	151.331	10.943	10.722	14.809
PGSC0003DMG400000651	0	0	0	0	0	0.049	0	0	0	0	0	0	0	0	0	0	0	0	0	0	0	0	0	0	0	0	0	0	0	0
PGSC0003DMG400024562	7.328	7.787	10.295	4.126	4.226	4.593	8.072	10.63	9.609	7.267	7.331	9.193	3.833	2.893	4.459	3.075	3.024	4.459	3.982	3.764	3.602	4.199	4.648	3.639	3.904	3.528	3.01	5.419	5.388	4.295
ENSRNA049457573	0	0.5	0	0	0	0	0	0	0	0	0	0	0	0	0	0	0	0	0	0	0	0	0	0	0	0	0	0	0	0
PGSC0003DMG400015572	7.872	5.713	6.133	3.359	3.728	5.273	5.556	6.244	6.395	6.072	4.988	4.703	4.976	4.449	5.033	4.859	4.336	5.354	1.971	0.986	1.358	1.929	0.964	1.366	5.502	2.933	4.466	1.34	1.008	1.384
PGSC0003DMG400044454	0	0	0	0	0	0	0	0	0	0	0	0	0	0	0	0	0	0	0	0	0	0	0	0	0	0	0	0	0	0
PGSC0003DMG400007190	0.403	0.193	0.254	0.222	0.413	0.657	0.379	0.235	0.143	0.874	0.151	0.199	0.335	0.27	0.111	0.205	0.228	0.18	0	0	0	0	0	0	0.14	0.055	0	0	0	0
PGSC0003DMG400021031	0	0	0	0	0	0	0	0	0	0	0	0	0	0	0	0	0	0	0	0	0	0	0	0	0	0	0	0	0	0
PGSC0003DMG400036830	0	0.109	0	0	0	0.124	0.107	0.111	0.135	0	0	0.094	0.21	0	0	0	0	0	0	0	0	0	0	0	0	0	0.187	0	0	0
PGSC0003DMG400013235	59.297	60.029	45.706	37.468	39.136	27.495	53.872	53.607	60.733	41.407	35.782	43.896	74.462	86.006	62.326	64.924	52.153	59.588	673.723	523.88	564.003	643.813	862.166	598.694	85.366	98.312	131.224	946.856	1032.91	991.885
PGSC0003DMG400026501	0.514	0.197	0.324	0.339	0.585	0.335	0.483	0.799	0.122	1.069	0.385	0.93	0.663	0.689	0.379	0.131	0.194	0.575	0.45	0	0.109	0.106	0	0.213	0.833	0.42	0.168	0.804	0.717	0.886
PGSC0003DMG400006917	2.932	2.494	1.619	6.066	5.003	5.29	2.618	1.453	1.771	2.44	2.111	2.266	3.567	3.667	1.486	5.402	4.04	3.475	12.802	2.219	6.91	17.787	16.312	21.121	5.258	3.874	3.404	6.266	5.623	6.474
PGSC0003DMG400013095	0	0	0	0	0	0	0.099	0	0	0.091	0	0.086	0	0	0	0	0	0	0	0	0	0	0	0	0	0	0	0	0	0
PGSC0003DMG400006254	0.326	0	0.429	0	0	0.236	0.204	0	0.129	0.188	0	0	0.1	0.243	0.2	0	0	0	0	0	0	0	0	0	0	0	0	0	0	0
PGSC0003DMG400008904	8.568	7.209	6.295	15.101	11.367	10.132	2.776	2.361	1.911	2.306	2.41	2.377	7.724	9.779	6.138	6.23	5.536	5.341	6.486	5.698	5.889	8.762	5.313	10.553	16.99	12.214	12.299	3.822	4.676	4.265
PGSC0003DMG400006294	5.874	2.577	4.557	0.159	1.205	16.222	1.131	1.263	1.711	13.48	6.214	1.425	0.577	0.753	1.908	0.734	0.454	0.861	0	0	0	0	0.131	0.05	0	0.197	0.315	0.188	0.28	0.415
PGSC0003DMG400011048	0.152	0.042	0.171	0.478	0.124	0.071	0.368	0.232	0.824	0.283	0.305	0.268	0.12	0.243	0.2	0.304	0.267	0.292	0.286	0.267	0.459	0.585	1.067	1.172	0.352	0.474	0.569	2.946	2.451	1.826
PGSC0003DMG400036283	0	0	0	0	0	0	0	0	0	0	0	0	0	0	0	0	0	0	0	0	0	0	0	0	0	0	0	0	0	0
PGSC0003DMG400028278	3.251	3.138	3.328	1.686	1.316	1.325	2.35	1.276	2.592	3.035	3.918	4.139	1.21	1.292	1.642	3.575	4.189	2.447	2.146	3.261	1.619	10.259	8.142	4.958	0.723	1.022	1.022	7.129	8.939	8.351
PGSC0003DMG400027512	0	0	0	0	0	0	0	0.049	0	0	0	0.041	0	0	0	0	0	0	0.147	0.206	0.16	0.313	0.069	0.052	0.058	0	0	0.131	0.234	0
PGSC0003DMG400025176	17.937	19.501	18.003	18.082	17.353	18.656	21.901	21.393	20.726	15.006	20.728	17.593	28.087	27.543	29.297	22.608	23.103	23.593	11.971	13.832	15.965	16.287	20.55	16.154	12.97	11.967	15.087	20.646	21.62	19.281
PGSC0003DMG400041025	0	0	0	0	0	0	0	0	0	0	0	0	0	0	0	0	0	0	0	0	0	0	0	0	0	0	0	0	0	0
PGSC0003DMG400043720	0	0	0	0	0	0	0	0	0	0	0	0	0	0	0	0	0	0	0	0	0	0	0	0	0	0	0	0	0	0
PGSC0003DMG400042344	0	0	0	0	0	0	0	0	0	0	0	0	0	0	0	0	0	0	0	0	0	0	0	0	0	0	0	0	0	0
PGSC0003DMG401025689	52.133	62.959	47.256	9.728	15.794	27.969	62.998	54.343	30.625	22.341	30.907	30.233	50.11	62.719	49.552	38.916	29.64	27.247	7.654	2.959	3.348	7.734	10.453	6.892	5.068	6.233	5.756	18.043	26.687	21.99
PGSC0003DMG400046303	4.576	4.894	3.861	4.895	0.91	0.626	2.857	3.42	7.164	2.413	1.885	2.21	2.625	1.644	2.713	1.261	1.329	2.111	4.253	11.976	6.29	3.346	3.491	2.587	2.851	7.149	4.814	2.419	2.529	3.378
PGSC0003DMG400031189	4.144	4.168	5.03	3.093	2.992	3.642	5.621	5.812	7.086	3.842	4.111	4.83	4.019	3.3	3.918	4.442	4.149	3.707	6.315	3.758	3.999	4.402	5.208	4.109	2.543	2.454	2.652	4.461	6.032	4.813
PGSC0003DMG400018658	0.663	0.709	0.69	4.637	4.251	2.707	0.299	0.386	0.471	0.758	0.694	0.523	0.953	1.628	1.172	2.425	2.226	1.867	0.581	0.488	0.728	1.125	0.723	1.428	1.656	1.516	0.953	2.763	2.372	2.598
PGSC0003DMG400024922	1.852	1.284	1.242	2.064	2.239	2.139	1.61	1.552	1.481	1.626	1.97	1.695	0.96	0.879	1.216	1.471	1.333	1.113	1.319	1.468	1.223	1.031	0.979	0.888	1.554	1.766	1.439	0.453	0.646	0.449
PGSC0003DMG400010624	7.778	9.034	10.28	7.245	6.674	7.588	10.677	11.117	12.075	9.664	9.508	9.562	10.008	9.131	9.98	8.602	8.293	9.677	3.373	4.126	3.871	3.985	3.185	2.642	9.06	12.512	9.333	2.664	3.024	3.374
PGSC0003DMG402000051	36.821	36.538	45.721	8.834	19.059	5.885	28.976	41.782	42.864	33.463	29.49	35.048	38.638	24.615	36.57	22.991	21.464	27.284	88.382	149.694	115.73	50.586	70.45	47.081	56.899	76.018	76.256	114.236	106.71	125.502
ENSRNA049437627	0	0	0	0	0	0	0	0	0	0	0	0	0	0	0	0	0	0	0	0	0	0	0	0	0	0	0	0	0	0
PGSC0003DMG400012892	10.358	9.658	10.866	10.277	10.738	10.26	12.228	12.197	8.825	11.19	10.498	11.833	10.441	9.744	10.015	9.532	8.283	10.67	16.096	9.809	12.834	16.641	15.725	15.074	12.811	12.372	13.267	14.763	14.295	14.565
PGSC0003DMG400023500	11.297	10.583	13.394	11.127	11.03	8.861	7.803	8.031	9.747	7.344	5.071	6.875	8.521	8.957	8.258	8.087	7.41	8.064	20.265	28.225	27.639	21.15	19.744	24.356	35.376	40.986	32.329	20.489	19.633	21.294
PGSC0003DMG400035826	0.194	0.928	0.765	1.495	1.104	1.266	0.912	0.566	0.23	1.009	0.182	0.319	1.252	0.867	0	0	0	0.651	0.567	0	0.82	3.014	2.911	1.811	1.123	0.529	0.317	1.265	0.451	0.836
PGSC0003DMG400047284	0	0	0	0	0	0	0	0	0	0	0	0	0	0	0	0	0	0	0	0	0	0	0	0	0	0	0	0	0	0
PGSC0003DMG400037874	0	0	0	0	0	0	0	0	0	0	0	0	0	0	0	0	0	0	0	0.354	0	0	0	0	0	0	0	0	0	0
PGSC0003DMG400006765	74.567	59.317	63.005	60.424	87.451	76.518	3.206	4.704	4.932	4.957	3.636	3.857	45.059	40.278	22.233	26.583	18.984	19.802	21.355	32.469	29.131	21.449	13.373	39.231	136.705	146.198	113.45	19.351	16.327	13.508
PGSC0003DMG400001065	43.315	59.557	58.163	45.712	38.956	40.904	33.936	27.509	39.061	34.313	37.417	37.713	52.584	54.525	45.536	48.366	60.639	48.817	25.377	32.417	32.07	27.907	25.545	27.501	47.172	61.66	52.952	37.559	30.94	37.891
PGSC0003DMG400046838	0	0	0	0	0	0	0	0	0	0	0	0	0	0	0	0	0	0	0	0	0	0	0	0	0	0	0	0	0	0
PGSC0003DMG400028555	0	0	0	0	0	0	0	0	0	0	0.073	0	0.143	0	0.071	0.099	0	0	0	0	0.082	0.08	0.106	0	0	0	0	0	0.18	0
PGSC0003DMG400006890	119.947	173.211	156.839	98.838	108.859	152.235	53.266	42.179	53.298	21.48	23.75	29.99	254.983	359.754	182.183	299.277	315.227	331.057	205.459	232.547	276.559	192.778	166.678	230.809	269.212	249.341	269.151	183.345	147.708	168.48
PGSC0003DMG400043921	0	0	0	0	0	0	0	0	0	0	0	0	0	0	0	0	0	0	0	0	0	0	0	0	0	0	0	0	0	0
PGSC0003DMG400044931	0	0	0	0	0	0	0	0	0	0	0	0	0	0	0	0	0	0	0	0	0	0	0	0	0	0	0	0	0	0
PGSC0003DMG400002478	0.758	0.725	0.648	1.565	1.15	0.721	0.564	0.153	0.299	0.274	0.118	0.286	0.553	0.6	0.466	0.161	0.149	0.212	0.277	0.452	0.601	0.491	0.474	0.589	0.804	0.387	0.775	0.206	0.331	0.17
PGSC0003DMG400045834	0	0	0	0	0	0	0	0	0	0	0	0	0	0	0	0	0	0	0	0	0	0	0	0	0	0	0	0	0	0
PGSC0003DMG400035018	0	0	0	0	0	0	0	0	0	0	0	0	0	0	0	0	0	0	0	0	0	0	0	0	0	0	0	0	0	0
PGSC0003DMG400003277	16.886	20.515	18.894	13.183	18.452	16.363	31.191	39.523	39.021	39.439	46.364	47.611	30.056	27.31	30.352	36.997	39.801	42.974	5.224	6.975	5.274	6.976	4.424	6.38	16.072	16.203	15.779	5.962	5.995	6.809
ENSRNA049464822	0	0	0	0.92	0	0	0	0	0	0	0	0	0	0	0	0	0	0	0	0	0	0	0	0	0	0	0	0	0	0
PGSC0003DMG400004855	18.575	17.301	16.833	13.333	13.409	13.394	14.015	13.594	13.012	12.437	13.195	11.799	11.853	12.2	12.069	10.176	9.018	10.452	16.215	14.61	14.786	13.283	12.908	11.694	11.434	10.421	10.612	14.741	16.16	14.14
PGSC0003DMG400020943	0.376	0.2	0.362	0.184	0.998	0.817	0.353	0.243	0.198	0.109	0.117	0.24	0.154	0.326	0.346	0.637	0.315	0.7	0.305	0.085	0.485	0.259	0.512	0.173	0.386	1.138	1.775	0.381	0.534	0.36
PGSC0003DMG400006406	9.577	10.113	11.254	7.723	7.061	7.302	9.642	11.316	12.305	8.689	8.138	9.525	7.314	5.74	6.663	5.882	5.677	6.034	101.609	67.437	73.687	25.947	32.43	30.466	9.994	12.348	15.8	41.028	39.001	44.57
PGSC0003DMG402005658	4.122	2.627	2.69	5.177	4.561	4.638	2.811	2.906	2.49	2.957	2.192	2.592	3.308	3.123	2.934	2.917	2.7	2.766	6.846	2.81	4.271	6.577	7.627	7.088	4.152	2.775	3.119	4.761	5.732	4.719
PGSC0003DMG400010461	20.51	19.522	25.714	25.835	24.479	16.88	15.905	18.691	21.172	17.65	13.832	15.307	15.545	14.034	14.42	14.728	14.434	16.937	10.432	13.275	13.407	16.079	13.621	14.901	22.221	21.076	25.544	8.884	9.406	9.354
PGSC0003DMG402029805	25.588	29.126	22.357	33.867	28.487	32.16	42.368	40.387	28.696	36.87	55.26	48.144	28.924	34.06	36.428	42.612	41.317	39.971	27.805	17.609	22.236	32.235	34.52	32.148	16.205	20.03	16.014	22.402	27.348	19.463
PGSC0003DMG400015402	0.202	0.116	0.16	0.134	0.184	0.132	0.266	0.236	0.24	0.175	0.227	0.2	0.299	0.226	0.298	0.051	0.458	0.272	0.118	0.083	0	0.126	0.166	0.042	0.094	0.331	0.066	0.422	0.518	0.436
PGSC0003DMG400025313	1.285	0.737	0.405	0.848	0.877	1.536	5.915	4.244	3.348	2.227	1.442	3.064	0.474	0.287	0.947	0.163	0.727	1.149	0	0.263	0.272	0.266	0.175	0	0.446	0	0.63	0.335	0.149	0.415
PGSC0003DMG402006167	2.047	1.304	1.547	0.798	1.067	1.483	0.601	0.58	1.364	2.514	1.396	0.807	0.314	0.429	0.511	0.325	0.644	0.572	0	0	0.045	0.132	0.058	0.133	0.197	0.174	0.558	0.667	1.091	0.919
PGSC0003DMG400006639	5.763	4.303	5.375	9.074	5.121	11.11	4.033	4.374	4.585	1.057	1.023	1.488	12.525	14.188	9.148	6.789	5.757	9.55	12.472	11.184	16.227	9.495	4.589	18.881	33.388	34.842	31.989	14.145	10.123	11.283
PGSC0003DMG400003301	0	0	0	0	0	0	0	0	0	0	0	0	0	0	0	0	0	0	0	0	0	0	0	0	0.141	0	0	0	0	0
ENSRNA049457733	0	0	0	0	0	0	0	0	0	0	0	0	0	0	0	0	0	0	0	0	0	0	0	0	0	0	0	0	0	0
ENSRNA049435166	0	0	0	0	0	0	0	0	0	0	0	0	0	0	0	0	0	0	0	0	0	0	0	0	0	0	0	0	0	0
PGSC0003DMG402019957	0.291	0.389	0.245	1.365	1.72	1.454	0.364	0.207	0.276	0.874	0.816	1.004	0.447	0.346	0.286	0.936	0.677	0.585	0.255	0.278	0.246	0.863	0.502	0.764	0.202	0.211	0.19	0.404	0.293	0.376
PGSC0003DMG400023274	2.802	2.71	3.472	0.404	0.455	0.399	3.949	4.731	4.702	0.116	0.094	0.165	3.167	2.868	2.674	0.212	0.409	0.075	0.682	0.75	0.705	0.345	0.227	0.519	1.312	1.09	1.473	0.174	0.078	0.144
PGSC0003DMG400027227	43.125	36.749	41.945	17.056	27.193	25.059	24.77	27.625	27.842	30.926	26.192	24.921	26.309	24.728	25.129	23.52	24.622	24.736	11.007	9.577	9.921	11.635	9.7	12.158	18.498	20.716	19.983	10.055	10.628	11.409
PGSC0003DMG400041293	0	0	0	0	0	0	0	0	0	0	0	0	0	0	0	0	0	0	0	0	0	0	0	0	0	0	0	0	0	0
PGSC0003DMG400036225	0	0	0	0	0	0	0	0	0	0	0	0	0	0	0	0	0	0	0	0	0	0	0	0	0	0	0	0	0	0
PGSC0003DMG400010959	0.164	0.047	0.142	0.108	0.242	0.142	0.2	0.095	0.174	0.227	0.153	0.363	0.166	0.146	0.181	0.166	0.123	0.274	0.072	0.067	0.086	0.169	0	0.085	0.416	0.245	0.294	0.064	0.076	0.123
PGSC0003DMG400003295	42.215	37.79	42.912	78.059	69.84	59.496	42.465	49.744	43.416	37.13	48.852	50.379	66.972	67.595	64.824	68.58	59.72	63.695	77.647	81.891	80.956	58.809	55.781	53.502	61.615	57.204	59.317	51.895	56.393	52.588
PGSC0003DMG400009252	0	0	0	0	0	0	0	0	0	0	0	0	0	0	0	0	0	0	0	0.403	0	0.204	0.269	0	0	0	0	0	0	0
ENSRNA049464051	0	0	0	0	0	0	0	0	0	0	0	0	0.047	0	0	0	0	0	0	0	0	0	0	0	0	0.07	0.084	0	0	0
PGSC0003DMG400037818	0	0	0	0	0	0	0	0	0	0	0	0	0	0	0	0	0	0	0	0	0	0	0	0	0	0	0	0	0	0
PGSC0003DMG400000756	5.495	5.516	5.255	6.123	2.657	4.181	8.715	7.742	10.009	4.168	4.946	4.293	4.242	3.912	5.38	3.23	5.121	5.454	4.916	3.652	4.501	10.525	22.761	10.609	4.053	6.269	7.414	42.253	48.868	33.591
PGSC0003DMG400021406	1.394	2.166	2.337	3.452	2.577	4.546	3.194	4.318	2.064	4.985	4.075	3.726	0.884	2.919	4.496	3.986	6.168	2.144	35.504	55.243	63.541	36.626	52.043	27.367	4.133	8.19	19.522	56.552	50.849	60.538
PGSC0003DMG400017069	7.034	7.919	9.743	4.208	5.799	4.395	9.582	12.36	12.456	8.243	5.501	7.014	8.291	6.405	9.44	5.357	4.557	6.742	4.546	5.464	5.569	3.197	3.376	3.074	7.231	6.778	6.613	2.364	2.45	3.062
PGSC0003DMG400018878	1.331	1.041	1.264	1.331	1.17	1.676	3.24	3.644	3.547	2.989	3.026	2.313	2.37	2.229	2.536	2.498	3.168	2.57	1.458	0.866	1.247	1.346	1.485	0.878	0.98	1.813	1.583	0.985	0.668	1.075
ENSRNA049454129	0	0.276	0	1.27	0	0.313	0	0.841	0.342	0	0	0.474	0.266	0	0	0	0	0.968	0	0	0	0	0	0	0	0	0	0.376	0.335	0
PGSC0003DMG400010261	0	0	0	0	0	0	0.052	0	0	0	0	0	0	0	0	0	0	0	0	0	0	0	0	0	0	0	0	0	0.065	0
PGSC0003DMG400030761	27.589	28.001	31.818	29.981	23.638	26.738	19.724	20.427	18.935	18.734	18.685	22.146	21.812	18.354	19.883	17.221	18.233	19.39	62.975	75.113	65.329	47.378	65.719	59.321	34.171	36.92	41.935	112.848	105.748	112.733
PGSC0003DMG400003704	138.829	161.662	136.959	44.271	75.513	81.067	229.892	219.508	178.23	186.892	248.893	239.871	172.378	156.688	197.921	158.349	190.015	212.489	44.004	34.513	39.603	66.719	83.01	61.884	41.88	47.435	42.354	70.098	68.512	60.134
PGSC0003DMG400037651	0	0	0	0	0	0	0	0	0	0	0	0	0	0	0	0	0	0	0	0	0	0	0	0	0	0	0	0	0	0
PGSC0003DMG400028011	0.551	0.351	0.725	0.303	0.105	0.2	0.432	0.714	0.871	0.239	0.258	0.453	0.593	0.41	0.423	0.117	0.173	0.411	0.805	0.752	0.388	0.19	0.251	0.381	1.595	1.252	1.803	0.24	0.214	0.594
PGSC0003DMG400036751	0	0	0	0	0	0	0	0	0	0	0	0	0	0	0	0	0	0	0	0	0	0	0	0	0	0	0	0	0	0
PGSC0003DMG400001983	0.212	0.045	0.037	0.052	0.054	0.026	0.022	0.137	0.084	0.061	0	0.039	0.087	0.105	0.065	0	0	0	0.275	0.048	0.149	0.024	0.032	0.049	0.054	0.064	0	0	0.027	0
PGSC0003DMG400016074	0	0	0	0	0	0	0	0	0	0	0	0	0	0	0	0	0	0	0	0	0	0	0	0	0	0.255	0	0	0	0.202
PGSC0003DMG400014701	24.321	19.64	18.481	50.967	53.945	50.936	14.194	13.92	10.788	17.713	20.668	23.472	20.269	24.184	20.057	22.016	25.574	22.23	20.76	26.346	23.943	40.702	42.705	54.219	18.502	17.7	17.979	41.393	40.278	36.963
PGSC0003DMG400004345	1.064	2.204	2.238	0.911	0.605	0.514	4.277	5.054	7.212	3.279	2.322	3.451	0.872	1.188	2.288	0.676	0.725	0.727	1.813	3.143	2.311	1.224	2.015	1.409	0.752	1.208	1.257	2.85	3.023	2.929
PGSC0003DMG400021912	11.881	9.371	11.432	3.135	6.996	4.298	5.575	7.408	6.63	7.713	7.162	7.097	5.483	5.165	7.041	5.175	4.618	6.39	3.72	3.29	4.48	5.326	3.13	2.831	7.503	6.14	5.261	3.865	3.837	4.35
PGSC0003DMG400003243	415.838	487.679	641.783	545.731	345.141	386.693	686.938	845.61	903.089	428.317	850.159	906.597	217.321	125.273	286.769	148.457	193.59	210.071	123.847	281.719	130.649	236.372	270.3	128.65	70.757	96.586	93.38	845.868	932.728	1008.42
PGSC0003DMG400008912	0	0	0	0	0	0	0	0	0	0	0	0	0	0	0	0	0	0	0	0	0	0	0	0	0	0	0	0	0	0
PGSC0003DMG400015607	183.973	190.48	149.499	439.595	435.581	589.93	10.289	11.401	5.775	7.485	7.148	10.601	51.411	58.503	34.49	64.369	62.074	53.685	76.929	175.576	105.401	147.482	158.871	240.93	74.758	121.563	96.141	103.216	112.238	70.312
PGSC0003DMG400044660	0	0	0	0	0	0	0	0	0	0	0	0	0	0	0	0	0	0	0	0	0	0	0	0	0	0	0	0	0	0
PGSC0003DMG400037461	0	0	0	0	0	0	0	0	0	0	0	0	0	0	0	0	0	0	0	0	0	0	0	0	0	0	0	0	0	0
PGSC0003DMG400032456	0	0	0	0	0	0.193	0.167	0	0	0	0	0	0.328	0	0	0	0.336	0	0.52	0	1.317	2.396	1.942	2.03	0.206	0	0	0.928	0.621	0.383
PGSC0003DMG400012178	1.4	1.477	1.314	1.753	2.197	1.6	2.178	1.618	1.973	2.071	2.754	2.342	0.668	0.917	0.956	1.012	1.367	1.188	1.304	1.975	2.219	2.199	2.403	2.327	1.955	1.94	1.382	1.164	1.291	1.066
PGSC0003DMG402026177	12.834	10.484	19.631	55.042	59.99	133.905	15.935	11.866	15.48	1.888	4.655	4.989	74.133	90.77	82.206	188.299	231.967	186.831	2.613	2.386	2.795	7.811	4.03	14.109	28.437	23.416	31.672	7.096	5.154	2.765
PGSC0003DMG400002104	19.416	26.927	20.509	14.144	15.983	15.921	36.148	33.413	29.058	28.19	44.2	38.242	27.175	24.615	33.087	33.397	36.736	33.741	1.076	0.565	1.217	0.644	0.597	0.382	6.209	7.373	5.009	0.3	0.482	0.248
PGSC0003DMG400008139	0	0	0	0	0	0	0	0	0	0	0	0	0	0	0.04	0	0	0	0.256	0.449	0.232	0.136	0.239	0.228	0	0	0.144	0.286	0.255	0.473
PGSC0003DMG400029419	4.932	4.944	4.381	3.531	4.413	2.811	3.825	3.769	3.971	0.913	1.433	1.654	2.648	4.92	3.795	4.017	4.158	3.534	12.239	23.701	15.993	21.17	21.158	21.444	6.759	8.154	7.361	18.411	17.535	17.847
PGSC0003DMG400006179	72.644	66.553	68.872	154.414	110.77	136.537	48.812	45.808	57.231	25.61	22.035	20.097	182.662	218.624	103.308	207.502	185.528	193.738	14.068	11.343	15.425	43.26	17.799	41.562	65.496	52.205	54.624	30.38	31.461	26.906
PGSC0003DMG400018581	0.112	0	0.088	0	0	0	0	0	0	0.097	0	0	0	0	0.103	0	0	0	0.326	0	0.118	0	0	0	0	0.456	0.183	0	0	0
PGSC0003DMG401000594	0.661	0.316	0.633	0.052	0.107	0.103	0.133	0.367	0.391	0.082	0.132	0.116	0.131	0.053	0.261	0	0.045	0	0.62	0.193	0.449	0.049	0	0	1.038	0.964	1.852	0	0.055	0
PGSC0003DMG400004495	0.119	0.114	0.188	0	0	0	0.112	0.232	0	0	0	0	0.11	0.4	0.33	0	0	0	0	0.244	0.252	0	0	0	0.276	0.163	0.586	0	0	0
PGSC0003DMG400007022	1.073	1.129	1.354	0.472	1.221	5.249	1.109	0.678	0.699	3.768	2.509	1.236	0.544	0.419	0.89	0.887	0.861	0.84	0.235	0.219	0.397	0.056	0.073	0.111	1.428	1.535	1.141	0.28	0.811	0.52
PGSC0003DMG400016450	35.893	40.252	36.499	22.406	16.556	22.127	83.985	94.221	92.014	55.35	48.478	55.405	31.126	36.158	33.902	36.47	34.338	37.121	2.985	6.688	2.938	1.693	0.78	0.932	14.851	8.353	15.242	1.492	2.376	2.026
ENSRNA049439449	1.707	0	0.673	1.879	0	0	0	0	0	0	0	0	0	0	0	0	0	0	2.493	8.727	4.51	0	1.164	0	0	1.163	2.791	0	0	0
PGSC0003DMG400037633	0	0	0	0	0	0	0	0	0	0	0	0	0	0	0	0	0	0	0	0	0	0	0	0	0	0	0	0	0	0
PGSC0003DMG400021115	2.893	1.17	1.141	5.877	6.708	7.739	0.941	0.865	1.318	2.218	1.04	0.732	0.923	1.739	1.23	0.99	0.945	1.369	0.812	0.228	0.941	2.88	1.972	3.344	2.188	1.061	2.729	0.725	0.647	0.24
PGSC0003DMG400030796	0	0.177	0	0	0	0	0	0.18	0	0	0	0	0	0	0	0	0	0	0	0	0	0	0	0	0	0	0	0	0	0
PGSC0003DMG400041593	0	0	0	0	0	0	0	0	0	0	0	0	0	0	0	0	0	0	0	0	0	0	0	0	0	0	0	0	0	0
PGSC0003DMG400026528	27.804	40.361	34.586	27.578	22.063	28.167	21.856	25.599	25.415	24.473	32.744	23.924	28.081	27.888	34.951	28.245	29.4	24.567	68.93	104.425	94.139	40.691	42.01	34.335	26.41	30.043	33.26	48.873	40.102	46.403
PGSC0003DMG400016697	37.375	35.701	39.752	54.739	50.206	38.989	34.419	34.296	33.19	33.499	38.195	31.925	29.553	33.03	32.497	28.667	27.396	31.751	61.291	49.974	53.755	50.059	63.649	50.148	31.579	28.683	34.056	45.396	49.793	47.259
PGSC0003DMG400043411	0	0	0	0	0	0	0.232	0.24	0	0	0	0.203	0.228	0.276	0.911	0	0	0	0	0	0	0	0	0	0	0	0	0	0	0
PGSC0003DMG400008642	39.907	45.688	39.949	25.285	44.08	50.018	41.788	43.557	37.074	60.59	75.522	73.462	38.585	43.919	62.075	72.554	75.428	67.202	5.759	5.623	5.468	7.417	5.18	5.813	25.325	27.107	23.666	4.479	4.164	5.027
PGSC0003DMG400037705	3.927	2.477	2.618	2.495	4.283	4.664	2.054	1.534	1.343	2.281	2.196	1.698	3.545	3.255	2.611	4.27	2.827	3.078	1.301	1.325	2.011	4.233	5.355	4.448	1.405	1.434	1.721	3.007	4.047	3.576
PGSC0003DMG400040655	0	0	0	0	0	0	0	0	0	0	0	0	0	0	0	0	0	0	0	0	0	0	0	0	0	0	0	0	0	0
PGSC0003DMG400045308	0	0	0	0	0	0	0	0	0	0	0	0	0	0	0	0	0	0	0	0	0	0	0	0	0	0	0	0	0	0
PGSC0003DMG400008484	1.019	0.856	0.731	0.272	0.105	0.067	0.145	0.15	0.476	0.027	0	0.102	1.651	1.932	1.138	0.471	0.408	0.414	0.09	0	0.065	0.064	0	0	1.251	1.094	1.717	0	0.072	0
PGSC0003DMG400035027	0	0	0	0	0	0	0	0	0	0	0	0	0	0	0	0	0	0	0	0	0	0	0	0	0	0	0	0	0	0
PGSC0003DMG400045346	0	0	0	0	0	0	0	0	0	0	0	0	0	0	0	0	0	0	0	0	0	0	0	0	0	0	0	0	0	0
PGSC0003DMG400015920	24.562	21.011	28.924	7.711	12.545	36.63	15.481	15.164	12.808	41.254	25.112	26.966	11.064	12.333	10.817	50.182	42.085	56.681	61.306	50.296	50.772	57.136	44.419	46.078	12.706	13.738	17.832	30.337	30.71	30.255
PGSC0003DMG400022250	0	0	0	0	0	0	0	0	0	0	0	0	0	0	0	0	0	0	0	0	0	0	0.065	0	0	0	0	0.062	0	0.051
PGSC0003DMG401030493	3.665	1.401	1.734	11.293	8.616	14.074	2.526	1.662	1.158	2.118	1.599	3.818	2.702	2.456	1.801	4.347	3.228	2.459	1.784	0.999	3.357	6.324	4.997	11.903	1.979	1.997	2.797	1.592	1.42	0.79
PGSC0003DMG400015292	0.477	1.671	1.88	2.449	2.17	1.727	0.896	1.235	1.318	3.857	1.04	1.568	1.465	1.952	0.879	2.626	0.9	1.244	8.356	24.703	16.797	9.215	15.821	9.555	10.849	20.135	10.916	17.192	10.346	14.894
PGSC0003DMG400001332	0.155	0.106	0.209	0	0	0	0.104	0.322	0.209	0.115	0	0.127	0.265	0.419	0.346	0	0.042	0	0.097	0.045	0.163	0	0	0.023	0.383	0.301	0.506	0	0.026	0.071
PGSC0003DMG400015121	0.494	0.299	0.35	0.38	0.505	0.161	0.263	0.256	0.175	0.742	0.169	0.446	0.379	0.386	0.182	0.544	0.869	0.57	0.456	0.404	0.209	2.316	3.657	5.525	0.59	0.403	0.457	0.943	0.956	0.78
PGSC0003DMG402024894	0	0	0	0.337	0.261	0.499	0	0	0	0.199	0.072	0.126	0	0	0	0	0.217	0.086	0.112	0.626	0.324	0.634	0.313	1.111	0	0	0	0.698	0.89	1.072
PGSC0003DMG400044246	0	0	0	0	0	0	0	0	0	0	0	0	0	0	0	0	0	0	0	0	0	0	0	0	0	0	0	0	0	0
PGSC0003DMG400041653	0	0	0	0	0	0	0	0	0	0	0	0	0	0	0	0	0	0	0	0	0	0	0	0	0	0	0	0	0	0
PGSC0003DMG400007462	11.61	7.967	6.692	16.051	18.215	13.988	4.816	4.718	3.901	5.316	4.274	4.767	5.018	7.018	4.397	6.192	5.883	4.754	5.595	5.223	5.256	13.203	8.958	16.18	11.45	9.521	10.524	5.343	6.563	5.158
PGSC0003DMG400028762	0.348	0.399	0.055	0.306	0	0.076	0.131	0.27	0.082	0.181	0	0.343	0.192	0.311	0.384	0.088	0	0.078	0.711	0.142	0.661	0.792	0.664	0.721	0.241	0.095	0.227	0.272	0.404	0.374
PGSC0003DMG400011414	51.474	59.278	59.484	91.576	84.044	67.351	70.332	77.694	78.245	69.057	82.063	80.039	61.804	58.6	72.259	73.247	76.722	87.693	43.547	47.099	46.697	48.635	57.243	53.485	39.269	37.953	41.748	61.493	60.127	59.572
PGSC0003DMG400002383	12.36	12.708	10.428	43.102	41.69	34.833	12.696	7.471	11.407	1.183	4.839	7.21	17.155	26.001	14.7	63.102	65.039	61.474	19.205	16.166	17.467	53.789	40.959	67.857	21.45	12.138	13.984	41.112	38.509	32.664
PGSC0003DMG400020740	0.117	0.056	0.161	0.256	0.166	0.063	0.082	0.113	0.104	0.151	0.027	0.072	0.027	0.098	0.081	0.037	0.027	0.098	0.043	0	0.123	0.181	0.238	0.242	0.067	0.159	0.095	0	0.034	0.031
PGSC0003DMG400037831	0	0	0	0	0	0	0	0	0	0	0	0	0	0	0	0	0	0	0	0	0	0	0	0	0	0	0	0	0	0
PGSC0003DMG400013620	0.121	0.116	0.144	0.2	0.138	0	0.114	0.295	0.432	0.474	0.625	0.449	0.168	0.339	0.168	0.386	0.172	0.34	0.266	0	0.257	1.069	0.58	0.566	0.211	0.165	0.497	0.554	0.353	0.392
PGSC0003DMG400017034	0.494	0.472	0.206	0.128	0.066	0.158	2.348	1.863	1.445	1.032	1.032	0.788	0.375	0.292	0.348	0.406	0.356	0.552	0.042	0	0.031	0.03	0.04	0	0.47	0.119	0.285	0	0.034	0
PGSC0003DMG400017997	27.418	25.484	18.733	42.318	28.936	48.577	74.322	70.712	48.72	83.468	121.629	123.2	47.227	57.181	55.369	86.101	81.527	70.151	16.113	104.648	48.597	156.912	219.374	109.709	6.344	5.355	5.294	75.899	93.429	68.069
PGSC0003DMG400035975	0	0	0	0	0	0	0	0	0	0	0	0	0	0	0	0	0	0	0	0	0	0	0	0	0	0	0	0	0	0
PGSC0003DMG400029821	0	0	0	0	0	0	0	0	0	0	0	0	0	0	0	0	0	0	0	0	0	0	0	0	0	0	0	0	0.165	0.153
PGSC0003DMG400046822	0	0	0	0	0	0	0	0	0	0	0	0	0	0	0	0	0	0	0	0	0	0	0	0	0	0	0	0	0	0
PGSC0003DMG402028731	0	0	0	0	0	0	0	0	0	0	0	0	0	0	0	0	0	0	0	0	0	0	0	0	0	0	0	0	0	0
PGSC0003DMG400032210	0	0	0	0	0	0	0.027	0	0.034	0	0	0	0	0.032	0	0	0	0	0.042	0.119	0.031	0	0.04	0.03	0	0.04	0	0	0	0
PGSC0003DMG401014514	0	0	0	0	0	0	0	0	0	0	0	0	0	0	0	0	0	0	0	0	0	0	0	0	0	0	0	0	0	0
PGSC0003DMG400009953	2.772	2.679	2.259	2.531	2.634	2.798	2.376	2.353	2.057	2.641	2.279	1.954	1.825	1.973	1.825	1.936	2.315	2.01	4.427	3.146	3.976	5.173	5.982	5.226	3.084	2.283	2.441	6.372	6.481	5.316
PGSC0003DMG400045369	0	0	0	0	0	0	0	0	0	0	0	0	0	0	0	0	0	0	0	0	0	0	0	0	0	0	0	0	0	0
PGSC0003DMG400008529	0	0	0	0.072	0	0	0	0	0	0	0	0	0	0	0	0	0	0	0	0	0	0.068	0	0	0	0	0	0	0	0
PGSC0003DMG401023336	14.827	9.164	10.508	35.205	26.272	22.087	14.666	15.952	13.8	11.05	11.89	11.888	13.06	14.312	11.653	16.028	14.823	16.694	20.42	14.488	16.832	29.809	24.991	28.934	13.34	13.98	12.773	19.588	22.739	18.32
PGSC0003DMG400039642	0	0	0	0	0	0	0	0	0	0	0	0	0	0	0	0	0	0	0	0	0	0	0	0	0	0	0	0	0	0
PGSC0003DMG400017602	40.57	44.658	46.116	48.34	54.915	42.38	46.661	52.335	52.718	40.269	46.303	56.964	46.961	40.181	52.241	34.743	39.721	40.994	10.579	16.855	13.54	8.45	5.143	5.75	31.492	27.864	32.242	16.515	15.496	15.692
PGSC0003DMG401006684	0.455	0.455	0.854	0.214	0.542	0.235	0.488	0.4	0.924	1.07	1.175	1.264	0.459	0.459	0.838	0.716	0.756	0.605	1.044	2.657	1.877	0.986	1.565	0.763	0.676	1.003	1.239	2.992	2.845	3.056
PGSC0003DMG400018273	14.368	12.513	18.843	8.888	8.708	8.466	2.261	3.613	3.627	2.552	1.416	2.075	8.095	6.351	6.744	2.993	3.049	2.747	24.399	24.671	33.055	9.824	5.323	10.534	42.571	48.795	46.526	9.385	8.214	7.322
PGSC0003DMG401003034	0.191	0.061	0.05	0.281	0.653	0.762	0.12	0.062	0	0.221	0.239	0.052	0.647	0.57	0.176	0.891	0.361	0.285	0	0	0	0	0.087	0.066	0.074	0	0	0	0.074	0
PGSC0003DMG400032564	0.895	0.713	0.765	1.095	1.075	1.108	1.075	0.918	1.355	0.905	1.21	0.9	0.825	0.805	0.665	1.011	0.704	0.973	0.327	0.458	0.105	0.772	0.441	0.645	1.266	1.118	1.017	0.162	0.145	0.054
PGSC0003DMG400011053	0	0	0	0	0	0	0	0	0	0	0	0	0	0	0	0	0	0	0	0	0.059	0	0.077	0	0	0	0	0	0	0
PGSC0003DMG400036051	0	0	0	0	0	0	0	0	0	0	0	0	0	0	0	0	0	0	0	0	0	0	0	0	0	0	0	0	0	0
PGSC0003DMG400034679	0	0	0	0	0	0	0	0	0	0	0	0	0	0	0	0	0	0	0	0	0	0	0	0	0	0	0	0	0	0
PGSC0003DMG400032160	201.381	228.113	178.625	472.984	427.986	325.179	77.843	56.794	53.95	71.54	122.469	119.702	141.073	194.643	164.346	260.706	277.898	171.525	696.124	730.475	668.315	507.516	498.081	628.638	245.919	230.162	246.68	559.147	662.836	497.52
PGSC0003DMG400019212	0.461	0.138	0.273	0.571	0.491	0.344	0.541	0.308	0.375	0	0.027	0.024	1.115	1.447	0.796	0.695	0.652	0.934	1.851	1.001	0.822	1.491	0.903	1.463	2.533	2.393	2.449	0.488	0.402	0.31
PGSC0003DMG400003311	0.292	1.398	0	0	0	0	0.137	0.284	0	0	0	0	0.674	5.88	0.943	8.549	0.138	1.635	43.571	210.265	137.405	24.378	22.535	7.731	3.384	1.992	9.327	12.77	11.901	12.918
PGSC0003DMG400002384	0	0	0	0	0	0	0	0	0	0	0	0	0.238	0	0	0	0	0	0	0	0	0	0	0	0	0	0	0	0	0
PGSC0003DMG400020393	0	0	0	0	0.16	0.102	0.044	0	0.221	0.081	0.743	0.346	0.043	0	0.129	0.238	0.088	0.261	0.068	0	0	0	0	0.048	0.162	0	0	0	0	0
PGSC0003DMG400023197	0.061	0.058	0.096	0.067	0.139	0.133	0.172	0.592	0	0.634	0.171	2.707	0.337	0.136	0.056	0.387	0.115	0.477	0.089	0.125	0.58	0.442	0.582	0.19	0.141	0.415	0.399	1.351	1.417	1.707
PGSC0003DMG400037056	0	0	0	0	0	0	0	0	0	0	0	0	0	0	0	0	0	0	0	0	0	0	0	0	0	0	0	0	0	0
PGSC0003DMG400041659	0	0	0	0	0	0	0	0	0	0	0	0	0	0	0	0	0	0	0	0	0	0	0	0	0	0	0	0	0	0
PGSC0003DMG400034395	7.877	2.054	0.753	1.314	0.543	0.778	17.274	22.73	12.159	0.621	1.563	0	7.041	10.396	4.619	2.123	0	0.801	1.394	0.488	0	0.247	0.326	0	0	0	0	0	0	0.257
PGSC0003DMG400022959	0.341	0.391	0.412	2.677	0.802	0.692	0.043	0.088	0.135	0.177	0.021	0.206	0.524	0.533	0.105	0.376	0.257	0.127	3.452	2.743	2.931	2.447	2.728	2.592	0.657	0.712	0.966	2.933	2.616	2.742
PGSC0003DMG400008008	3.91	4.349	3.054	4.262	3.892	3.024	3.71	2.85	2.405	2.281	1.688	2.319	2.53	3.653	2.876	2.437	2.094	2.06	30.53	28.067	28.014	22.928	18.765	23.618	20.446	20.18	18.385	24.157	28.541	23.206
PGSC0003DMG400007377	16.562	22.296	19.72	18.628	18.428	19.48	18.849	21.164	22.523	19.47	21.728	21.084	19.491	19.256	18.481	22.316	21.841	22.378	34.592	43.988	39.899	29.409	33.352	31.608	13.282	19.162	20.11	60.615	58.762	61.585
PGSC0003DMG400001369	3.088	2.859	2.414	8.006	3.497	2.54	3.32	2.257	2.966	1.097	0.637	0.915	4.923	4.924	3.332	4.366	4.175	3.033	5.546	5.803	4.101	8.18	7.53	11.419	8.562	8.394	6.665	4.586	4.43	4.18
PGSC0003DMG402017239	0.24	0.328	0.433	0.057	0.234	0.13	0.129	0.417	0.142	0.208	0.112	0.183	0.126	0.134	0.284	0.218	0.146	0.307	0.05	0.035	0.018	0	0.117	0.018	0.02	0.117	0.056	0.089	0.04	0.129
PGSC0003DMG400024438	0.185	0.118	0.171	0.544	0.246	0.437	0.058	0.06	0.037	0.107	0	0	0.256	0.207	0.114	1.178	0.467	0.449	0.451	0.569	0.849	2.752	4.003	6.375	0.322	0.463	0.455	1.571	1.114	1.032
PGSC0003DMG400001648	0.048	0.276	0.834	2.645	0.656	1.672	2.259	1.588	1.481	0.417	5.62	4.586	3.013	3.221	3.854	3.482	3.856	3.172	0.14	0.098	0.102	0	0.262	0	0.056	0.655	1.179	0	0.838	0.673
PGSC0003DMG402006926	0	0.053	0.087	0.061	0	0	0.052	0.161	0.197	0.096	0	0	0.102	0.124	0.051	0.141	0	0	0.081	0	0	0.057	0	0.057	0.128	0.075	0.09	0	0.064	0.06
PGSC0003DMG400020127	40.973	39.851	40.968	24.091	30.416	34.882	35.054	35.251	33.487	41.974	46.574	40.368	31.748	31.17	39.165	38.193	41.559	34.635	23.92	17.427	24.914	19.599	17.743	19.358	41.088	46.292	31.374	18.553	19.989	19.841
PGSC0003DMG401027402	0	0	0	0	0	0	0	0	0	0	0	0	0	0	0	0	0	0	0	0	0	0	0	0	0	0	0	0	0	0
PGSC0003DMG400035560	0	0	0	0	0	0	0	0	0	0	0	0	0	0	0	0	0	0	0	0	0	0	0	0	0	0	0	0	0	0
PGSC0003DMG400023825	0	0	0	0	0	0	0	0	0.086	0	0	0.06	0	0.081	0	0	0	0	0.106	0	0	0.075	0	0	0	0	0	0	0	0
PGSC0003DMG400006679	0	0	0	0	0	0	0	0	0	0	0	0	0	0	0	0	0	0	0	0	0	0	0	0	0	0	0	0	0	0
PGSC0003DMG400021519	1.762	0.877	1.506	1.495	2.255	7.023	2.657	2.354	2.696	4.423	2.953	1.389	1.252	2.173	1.861	1.96	1.49	2.176	0.268	0.075	0.233	0.266	0.1	0.19	0.722	0.45	0.42	0.239	0.171	0.277
PGSC0003DMG400023709	0	0	0.188	1.182	0.407	0.259	0.449	0.696	0.566	0.31	0.335	0.393	0	0.133	0.55	0	0.225	0.267	0	0	0.252	0	0	0	0	0	0	0.311	0.139	0
PGSC0003DMG400013299	10.198	11.782	7.853	19.629	13.306	12.555	17.306	14.888	14.543	21.325	24.364	25.598	16.395	18.676	17.948	23.587	27.598	23.512	8.753	5.931	7.611	8.607	9.557	11.022	21.865	15.736	16.282	6.929	6.63	6.872
PGSC0003DMG400040386	0	0	0	0	0	0	0	0	0	0	0	0	0	0	0	0	0	0	0	0	0	0	0	0	0	0	0	0	0	0
PGSC0003DMG400034727	0	0	0	0	0	0	0	0	0	0	0	0	0	0	0	0	0	0	0	0	0	0	0	0	0	0	0	0	0	0
PGSC0003DMG400031135	13.945	13.33	16.409	8.045	7.932	14.056	13.739	13.878	20.116	18.034	16.091	18.034	16.793	14.191	17.513	13.434	17.088	14.211	13.96	16.789	16.164	8.499	8.741	6.994	16.914	23.592	23.54	14.509	12.681	13.93
PGSC0003DMG402013075	1.407	0.712	1.175	0.728	0.565	0.36	0.855	1.608	1.176	1.076	0.155	0.885	2.135	1.756	1.982	1.051	0.703	1.388	1.812	1.692	2.186	1.285	1.918	2.23	2.106	2.141	1.759	1.402	1.154	2.139
PGSC0003DMG401016926	0.571	1.091	0.945	1.381	1.558	1.178	1.18	1.663	1.487	1.039	0.8	0.938	1.157	1.274	1.051	1.16	1.508	0.957	2.5	0.7	1.628	2.304	2.412	2.602	1.122	1.088	1.586	1.338	1.326	1.475
PGSC0003DMG400029326	30.955	34.413	39.262	20.671	18.942	17.672	25.946	26.657	29.821	17.788	17.972	19.45	24.165	21.849	28.283	19.835	19.244	17.746	93.717	95.317	80.362	89.304	142.523	104.012	25.201	35.298	34.767	132.868	138.277	141.428
PGSC0003DMG400044360	0	0	0	0	0	0	0	0	0	0	0	0	0	0	0	0	0	0	0	0	0	0	0	0	0	0	0	0	0	0
PGSC0003DMG400017269	0	0.293	0.241	0.168	0	0	0.072	0	0.091	0.066	0.143	0	0	0.171	0	0.097	0	0.257	0.559	0.626	0.728	0.238	0.626	0.317	0	0	0	0.1	0.267	0.082
PGSC0003DMG400035057	0	0	0	0	0	0	0	0	0	0	0	0	0	0	0	0	0	0	0	0	0	0	0	0	0	0	0	0	0	0
PGSC0003DMG400037511	0	0	0	0	0	0	0	0	0	0	0	0	0	0	0	0	0	0	0	0	0	0	0	0	0	0	0	0	0	0
PGSC0003DMG400028797	88.861	111.837	56.12	202.515	189.843	174.273	25.66	27.575	11.762	19.077	13	13.54	116.762	143.68	112.91	100.519	115.881	116.21	119.503	100.173	132.91	100.222	31.027	158.832	436.7	347.029	279.402	51.649	39.049	39.748
PGSC0003DMG400040352	0	0	0	0	0	0	0	0	0	0	0	0	0	0	0	0	0	0	0	0	0	0	0	0	0	0	0	0	0	0
PGSC0003DMG400039529	0	0	0	0	0	0	0	0	0	0	0	0	0	0	0	0	0	0	0	0	0	0	0	0	0	0	0	0	0	0
PGSC0003DMG400030185	277.488	407.478	447.715	310.298	250.739	352.071	269.48	251.807	308.01	412.346	440.88	297.902	262.967	279.644	334.656	383.24	380.456	309.252	164.703	190.159	242.541	142.49	130.415	113.702	311.328	405.902	390.857	139.381	131.1	150.555
PGSC0003DMG400042123	0	0	0	0	0	0	0	0	0	0	0	0	0	0	0	0	0	0	0.075	0.209	0.216	0.053	0	0	0.059	0.139	0	0	0	0
PGSC0003DMG400027506	11.541	9.285	10.369	14.648	13.615	11.326	12.951	12.646	12.676	13.031	11.22	10.897	12.73	13.234	10.906	12.568	11.323	11.653	20.255	18.478	19.066	28.566	24.4	27.439	18.57	17.387	17.451	19.919	20.235	19.496
PGSC0003DMG400012785	0	0.389	0.602	0	0.174	0.111	0.191	0.297	0.06	0.088	0	0.042	0.141	0.568	0.047	0.065	0	0	0.52	0.104	0.484	0	0	0	0	0	0	0	0	0
PGSC0003DMG400041588	0	0	0	0	0	0	0	0	0	0	0	0	0	0	0	0	0	0	0	0	0	0	0	0	0	0	0	0	0	0
PGSC0003DMG400021666	10.205	8.168	6.821	14.125	9.208	14.55	6.274	5.647	5.45	8.576	9.22	4.182	4.081	7.34	5.833	9.891	7.901	5.803	37.537	18.04	24.933	35.313	37.879	26.642	3.442	3.252	3.734	16.14	19.584	12.52
PGSC0003DMG400030821	0.53	0.468	0.45	1.346	1.16	0.975	0.805	0.674	0.869	1.06	1.487	1.475	0.413	0.956	0.488	1.244	1.231	1.413	3.751	6.588	4.395	6.037	9.285	7.016	1.321	0.778	0.667	3.72	3.081	3.206
PGSC0003DMG400026611	0.349	0.334	0.275	0	0	0.19	0.164	0.509	0.827	0	0	0	0.643	0.39	0.161	0.222	0	0.195	0	0	0	0	0	0	0	0	0	0	0	0
PGSC0003DMG401012500	0	0	0.093	0	0	0	0	0	0	0	0	0	0	0	0	0	0	0	0	0	0	0	0	0	0	0	0	0	0	0
PGSC0003DMG400044112	0	0	0	0	0	0	0	0	0	0	0	0	0	0	0	0	0	0	0	0	0	0	0	0	0	0	0	0	0	0
PGSC0003DMG400023392	64.066	93.551	94.394	88.903	79.746	87.694	113.786	127.479	116.811	137.142	169.5	125.38	124.869	118.31	166.15	151.741	159.047	134.357	107.801	144.316	142.971	79.114	75.461	60.537	157.591	193.264	152.294	62.922	61.522	62.708
PGSC0003DMG400018055	0	0	0	0	0	0	0	0	0	0	0	0	0	0	0	0	0	0	0	0	0	0	0	0	0	0	0	0	0	0
PGSC0003DMG400029971	0	0	0	0	0	0	0	0	0	0	0	0	0	0	0	0	0	0	0	0	0	0	0	0	0	0	0	0	0	0
PGSC0003DMG400044861	0	0	0	0	0	0	0	0	0	0	0	0	0	0	0	0	0	0	0	0	0	0	0	0	0	0	0	0	0	0
PGSC0003DMG400035562	0	0	0	0	0	0	0	0	0	0	0	0	0	0	0	0	0	0	0	0	0	0	0	0	0	0	0	0	0	0
PGSC0003DMG400028181	8.212	5.857	7.803	10.088	9.541	10.016	8.354	7.954	7.586	9.251	8.431	8.901	7.87	7.039	7.081	8.201	6.991	7.357	6.638	5.649	6.369	12.349	9.725	10.932	9.617	7.868	8.747	9.163	9.458	9.061
PGSC0003DMG400038551	0	0	0	0	0	0	0	0	0	0	0	0	0	0	0	0	0	0	0	0	0	0	0	0	0	0	0	0	0	0
PGSC0003DMG400027056	0.119	0.113	0	0.261	0.54	0.774	0.446	0.115	0.281	1.029	1.443	0.878	0	0.398	0.219	0.603	0.56	0.133	0	0	0.251	0	0	0	0	0.323	0	0	0.276	0
PGSC0003DMG400011951	78.563	101.125	150.367	109.185	71.289	56.196	615.044	1199.2	1076.88	85.044	149.68	129.893	210.681	209.85	307.663	52.241	94.924	111.35	74.044	85.193	76.946	15.322	16.07	30.775	385.879	657.924	292.654	22.501	16.035	24.698
PGSC0003DMG400013229	7.393	6.33	9.807	7.991	7.768	4.6	5.215	7.549	8.646	8.968	5.981	10.055	7.629	4.433	4.836	5.833	4.669	6.5	6.264	11.541	7.674	16.164	16.109	17.178	10.555	9.763	8.429	16.842	15.701	16.068
PGSC0003DMG400005562	21.37	21.803	25.639	21.393	24.17	18.179	28.078	25.996	27.019	26.895	26.981	31.364	28.941	23.911	25.637	25.956	25.443	28.034	29.169	40.931	32.053	35.144	44.047	35.186	32.332	35.213	35.485	61.753	58.952	63.036
PGSC0003DMG400030092	33.602	30.096	22.417	25.345	35.936	38.218	32.564	30.341	25.607	28.458	31.465	33.635	32.867	31.932	23.586	36.364	36.54	39.394	20.629	14.794	17.575	25.858	17.248	31.724	69.58	54.607	40.984	16.122	14.828	14.201
PGSC0003DMG400001079	4.001	3.601	5.785	4.562	4.92	5.563	4.133	5.026	5.423	6.655	4.753	5.543	2.691	3.099	4.085	3.367	3.113	3.668	1.342	1.437	1.752	0.97	0.762	0.71	1.918	1.915	2.328	0.893	1.152	1.378
PGSC0003DMG400034346	0	0	0	0	0	0	0	0	0	0	0	0	0	0	0	0	0	0	0	0	0	0	0	0	0	0	0	0	0	0
PGSC0003DMG402013892	2.05	2.479	2.446	1.022	1.395	1.371	1.729	2.383	1.826	1.519	1.524	2.017	1.357	1.663	2.179	0.957	1.009	1.058	2.456	3.081	2.888	1.506	1.959	1.471	1.115	1.169	1.891	1.827	1.955	2.019
PGSC0003DMG400020890	1.352	0.814	1.303	1.709	1.595	4.082	1.318	0.633	0.771	1.736	1.218	0.412	0.369	0.447	0.461	0.764	0.52	0.84	0	0.102	0.106	0.207	0	0.104	0.29	0.682	0.655	0.392	0.582	0.863
PGSC0003DMG400007026	2.421	2.61	3.33	12.852	7.601	10.124	1.82	1.901	2.799	3.576	3.659	3.822	4.338	3.547	3.676	5.611	4.515	4.353	26.643	39.884	34.938	27.95	30	32.019	11.786	14.009	14.632	45.456	45.408	45.747
PGSC0003DMG402008361	0	0	0.078	0	0	0	0	0.193	0.472	0.086	0.093	0	0	0	0.092	0	0	0.111	0	0	0	0.103	0	0.103	0	0	0	0	0	0
PGSC0003DMG401002229	1.632	1.943	2.308	0.373	0.666	0.669	1.447	2.573	3.028	0.694	0.288	0.532	1.788	1.101	1.646	0.196	0.698	0.31	2.114	1.89	1.497	0.51	0.714	0.319	1.675	1.888	1.561	0.642	1.11	0.663
PGSC0003DMG400013523	87.927	65.817	57.12	62.557	70.697	59.724	49.405	41.171	42.59	31.747	28.274	30.78	78.829	76.716	50.563	41.183	42.359	46.08	2.306	5.082	1.833	1.929	0.918	2.012	40.877	24.258	23.788	1.181	1.023	0.809
PGSC0003DMG400046933	0	0	0	0	0	0	0	0	0	0	0	0	0	0	0	0	0	0	0	0	0	0	0	0	0	0	0	0	0	0
PGSC0003DMG400041589	0	0	0	0	0	0	0	0	0	0	0	0	0	0	0	0	0	0	0	0	0	0	0	0	0	0	0	0	0	0
PGSC0003DMG400005432	0	0	0.161	0	0	0	0.096	0.199	0.121	0	0	0	0.094	0.114	0	0	0	0	0	0	0.216	0	0	0	0	0	0	0	0	0
PGSC0003DMG400009282	26.098	32.806	32.097	28.03	31.528	34.418	24.864	23.612	24.105	43.452	41.252	33.689	30.805	27.891	34.437	45.096	43.962	43.148	12.923	15.066	19.511	18.323	13.292	16.436	41.575	49.257	50.538	7.317	9.19	9.29
PGSC0003DMG401029918	0.334	0.183	0.151	1.183	1.467	1.168	0.292	0.371	0.141	0.828	0.581	0.648	0.264	0.053	0.198	0.728	0.879	0.587	0.244	0.244	0.177	1.211	1.042	1.238	0.359	0.163	0.156	0.28	0.361	0.437
PGSC0003DMG400008536	0	0.074	0	0.763	1.489	3.934	0	0	0.091	0	0.072	0.127	0.284	0.086	0.142	0.196	0.073	0.689	0	0	0	0	0	0	0	0	0	0	0	0
PGSC0003DMG401028908	0	0	0	0	0.207	0	0	0	0	0	0	0.15	0	0	0	0.232	0	0	0	0	0	0	0	0	0	0	0	0	0	0
ENSRNA049436044	0	0	0	0	0	0	0	0	0	0	0	0	0	0	0	0	0	0	0	0	0	0	0	0	0	0	0	0	0	0
PGSC0003DMG400039865	0	0	0	0	0	0	0	0	0	0	0	0	0	0	0	0	0	0	0	0	0	0	0	0	0	0	0	0	0	0
PGSC0003DMG400018949	0	0	0	0	0	0	0	0	0	0	0	0	0	0	0	0	0	0	0	0	0	0.267	0	0	0.149	0	0	0	0	0
PGSC0003DMG402007138	10.816	11.172	11.238	16.179	15.828	14.849	15.578	14.187	12.436	14.194	18.054	15.16	17.548	16.866	20.041	17.299	17.793	18.574	4.964	3.219	4.371	4.836	3.744	4.079	14.471	14.073	14.211	4.364	3.971	3.517
PGSC0003DMG402018444	0.551	0.62	0.677	1.035	0.664	0.775	0.548	0.74	1.171	0.871	1.046	1.253	0.657	0.489	0.821	0.947	0.887	1.015	0.521	1.127	0.634	0.822	0.95	0.722	1.05	1.016	0.928	1.394	1.206	1.292
PGSC0003DMG400005043	0.944	0.564	0.465	0.13	0	0	1.109	1.49	0.419	0	0	0	2.175	1.977	1.631	0	0	0	1.379	0.724	1.372	0	0	0	4.232	5.465	2.508	0	0.137	0.127
PGSC0003DMG400018408	2.609	2.291	3.402	1.172	1.363	0.723	9.383	13.194	12.932	5.423	5.204	10.291	3.681	2.884	3.754	1.827	1.533	1.816	5.716	6.752	7.006	4.024	5.555	4.554	3.881	3.228	4.18	5.864	5.942	6.424
PGSC0003DMG400019245	58.789	111.015	72.444	1119.93	369.06	349.346	2.427	2.409	1.591	1.97	2.416	3.909	2.381	4.269	2.571	5.515	4.876	3.351	29.122	33.386	26.534	22.142	18.738	17.564	2.51	8.585	3.041	19.255	25.703	17.918
PGSC0003DMG400022867	5.578	4.452	4.959	6.11	6.614	5.004	4.475	5.113	5.267	4.516	4.158	5.993	6.596	6.699	6.837	5.55	5.612	5.149	8.568	8.717	7.925	7.899	9.472	7.636	4.596	5.053	4.905	8.263	8.135	8.162
PGSC0003DMG400008519	5.293	6.079	5.256	7.586	6.498	5.795	6.836	7.068	7.083	7.163	8.263	7.485	5.23	6.252	7.299	7.404	8.051	7.41	5.895	5.53	6.48	5.599	6.18	6.75	4.935	5.447	5.107	7.147	7.659	7.794
PGSC0003DMG400040904	0	0	0	0	0	0	0	0	0	0	0	0	0	0	0	0	0	0	0	0	0	0	0	0	0	0	0	0	0	0
PGSC0003DMG400028215	22.364	17.593	19.827	17.514	19.506	14.099	23.046	24.611	23.993	17.885	18.72	27.344	22.582	19.996	17.067	18.475	15.959	19.891	88.943	86.771	68.575	74.225	78.683	84.983	22.939	24.262	23.89	88.148	99.221	84.581
PGSC0003DMG400027634	2.98	3.339	3.716	0.952	1.641	2.926	2.319	2.242	2.771	3.167	2.008	2.214	2.068	2.147	2.776	2.647	2.208	2.365	1.545	1.311	1.084	0.763	0.437	0.432	3.411	3.187	2.516	0.71	0.596	0.863
PGSC0003DMG400004093	13.374	8.953	7.19	12.685	16.632	14.468	15.36	12.35	11.095	11.665	17.48	15.678	11.83	15.052	14.983	17.234	15.092	14.004	3.427	1.784	2.568	7.031	6.797	5.834	3.027	2.97	2.343	2.652	2.8	2.237
PGSC0003DMG400029502	0	0	0	0	0	0	0	0	0	0	0	0	0	0	0	0	0	0	0	0	0	0	0	0	0	0	0	0	0	0
PGSC0003DMG400014062	3.028	3.661	2.529	6.421	6.231	5.953	1.214	0.995	0.633	2.548	2.665	2.6	3.161	4.277	2.421	6.282	6.641	6.275	66.858	26.594	38.028	10.512	7.652	2.585	0.464	0.303	3.204	13.349	15.634	11.8
PGSC0003DMG400030930	0	0	0	0	0	0	0	0	0	0	0	0	0	0	0	0	0	0	0	0	0	0	0.215	0.163	0	0	0	0.205	0.183	0.169
PGSC0003DMG400030169	7.701	5.471	7.263	6.637	7.045	5.867	5.256	5.813	6.203	6.886	4.609	5.133	5.933	5.069	4.706	4.883	4.406	5.022	9.802	9.018	9.132	13.31	10.877	12.402	13.336	13.052	15.032	11.515	12.118	12.468
PGSC0003DMG400005241	0	0	0	0	0	0	0	0	0	0	0	0	0	0	0	0	0	0	0	0	0	0	0	0	0	0	0	0	0	0
PGSC0003DMG400036486	0	0	0	0	0	0	0	0	0	0	0	0	0	0	0	0	0	0	0	0	0	0	0	0	0	0	0	0	0	0
PGSC0003DMG400039537	0	0	0	0	0	0	0	0	0	0	0	0	0	0	0	0	0	0	0	0	0	0	0	0	0	0	0	0	0	0
PGSC0003DMG400019818	0.364	0.522	0.431	0.601	0.207	0	0.514	0.531	0.863	0.316	0.341	1.049	0.672	0.814	0.671	0.463	0.344	0.407	0	1.118	0.193	0	0	0	0.422	0.993	0.596	0	0	0
PGSC0003DMG400014454	0	0.062	0	0	0	0	0	0.063	0	0.056	0	0	0.06	0	0.06	0	0	0	0	0	0	0.067	0	0	0.075	0.088	0	0	0.151	0.07
PGSC0003DMG400028492	0	0.101	0	0.464	0.24	0.458	0.297	0.205	0.375	0.091	0.296	0.087	0.097	0.353	0.194	0.536	0.398	0.118	0	0	0.111	0.218	0	0.219	0	0	0.172	0	0	0
ENSRNA049454595	0	0	0	0	0	0	0	0.376	0.458	0	0.724	0	0	0	0	0	0.365	0	0	0	0	0	0	0	0	0	0	0	0	0
PGSC0003DMG400018431	16.255	17.022	16.867	12.1	18.393	22.962	83.592	67.282	78.708	111.633	166.047	170.125	13.711	17.96	118.988	33.423	39.023	56.701	1.259	0.529	1.23	2.589	1.352	0.76	1.297	2.878	4.089	2.978	3.508	1.951
PGSC0003DMG400021976	1.257	3.261	2.549	1.087	1.225	1.268	2.953	3.053	4.254	6.926	9.991	7.161	2.151	2.306	2.978	2.054	2.542	2.911	0.262	0.184	0.285	0.093	0.245	0.465	0.104	0.122	0.734	0.351	0.417	0.58
PGSC0003DMG401009127	28.621	38.58	39.31	3.651	11.03	9.845	42.085	32.025	33.905	14.082	17.5	24.761	24.186	22.796	20.69	16.916	14.449	16.264	12.856	9.915	9.978	3.786	3.189	2.557	7.184	8.4	4.381	1.053	1.236	1.099
PGSC0003DMG400039922	0	0	0	0	0	0	0	0	0	0	0	0	0	0	0	0	0	0	0	0	0	0	0	0	0	0	0	0	0	0
PGSC0003DMG400047031	0	0	0	0	0	0	0	0	0	0	0	0	0	0	0	0	0	0	0	0	0	0	0	0	0	0	0	0	0	0
PGSC0003DMG400002225	4.76	2.958	3.004	0.851	1.015	1.746	2.013	1.85	1.692	2.063	1.057	1.37	0.219	0.598	1.042	0.529	0.225	1.131	0.087	0	0.063	0.123	0.081	0	0.344	0.162	0.973	0.853	0.553	0.897
ENSRNA049459866	0	0	0	0	0	0	0	0.309	0	1.102	0	0	0	0	0	0	0	0	0	0.65	0.336	0	0.433	0.659	0	0	0	1.243	0	0.685
PGSC0003DMG400001605	0	0.248	0.205	0	0	0.423	0	0	0	0.225	2.913	0.534	0	0	0	0.165	0.735	0.581	0	0	0	0	0	0	0	0	0	0	0	0.14
PGSC0003DMG401005606	0	0	0	0.154	0	0.152	0	0	0	0	0.131	0.058	0	0	0	0	0	0.078	0	0	0	0	0	0.362	0.081	0	0	0	0	0
PGSC0003DMG400012670	91.561	71.975	66.199	60.861	71.45	51.943	79.608	72.581	81.64	81.742	67.712	60.4	97.828	99.057	78.356	60.469	67.854	65.206	17.623	16.696	19.429	17.614	15.846	20.785	31.128	30.887	34.643	25.356	27.432	31.356
PGSC0003DMG400018157	37.69	49.3	48.239	47.975	32.042	30.176	58.866	59.69	66.813	51.097	57.325	68.113	48.032	53.699	50.24	47.556	47.596	56.246	72.476	74.886	76.049	52.838	64.929	48.591	38.252	51.707	50.887	81.107	75.074	85.023
PGSC0003DMG400004780	0.778	0.7	0.469	0.453	0.365	0.348	0.86	0.4	0.597	0.516	0.514	0.151	0.169	0	0.127	0.058	0.173	0.154	0	0	0	0.142	0.062	0.095	0.159	0.125	0.15	0	0.053	0
PGSC0003DMG400024204	13.177	13.541	11.01	4.033	9.369	16.38	11.842	11.683	8.585	13.635	16.02	14.257	7.591	7.496	13.546	12.036	12.475	11.604	3.849	2.358	3.307	2.984	2.414	2.39	8.433	6.226	4.983	3.81	3.446	3.593
PGSC0003DMG401030570	10.678	8.665	9.119	13.739	9.526	10.27	16.497	14.183	15.152	20.21	21.122	21.038	12.711	14.113	11.998	14.937	14.102	16.279	11.107	7.384	9.255	11.334	8.747	9.197	14.621	11.145	13.568	9.962	9.332	8.813
PGSC0003DMG400044148	0	0	0	0	0	0	0	0	0	0	0	0	0	0	0	0	0	0	0	0	0	0	0	0	0	0	0	0	0	0
PGSC0003DMG400043350	0	0	0	0	0	0	0.168	0.174	0	0	0	0	0	0	0.495	0	0	0	0	0.366	0	0	0	0	0.207	0	0	0	0	0
PGSC0003DMG400026165	10.72	7.797	7.536	2.308	3.888	4.559	5.037	4.302	4.969	5.656	4.286	4.6	3.222	3.557	4.223	3.06	5.059	4.17	5.446	2.86	1.806	1.85	1.695	3.865	2.337	2.434	5.081	2.43	3.341	5.941
PGSC0003DMG400031428	9.61	12.672	14.811	10.334	12.441	10.685	12.354	13.202	12.562	13.692	14.463	13.627	7.84	7.648	10.179	9.827	10.842	10.006	11.777	11.748	12.025	8.463	9.339	10.763	7.285	10.834	10.839	6.478	10.016	11.185
PGSC0003DMG400018012	2.665	3.078	3.532	3.14	2.254	2.067	4.636	4.505	4.765	3.495	2.826	4.155	4.456	3.474	3.67	2.719	2.88	2.88	3.313	3.991	3.842	2.964	3.242	3.05	5.628	5.978	6.14	4.054	3.846	3.937
PGSC0003DMG400023418	6.852	5.127	5.111	3.736	5.026	3.757	5.536	5.438	5.234	5.778	5.147	5.38	3.801	3.289	3.757	3.152	2.955	3.484	4.392	3.139	4.112	7.254	6.003	5.656	3.695	2.83	3.853	5.071	5.767	5.377
PGSC0003DMG400019201	34.604	39.1	35.611	76	60.601	68.868	40.294	34.213	38.565	47.097	54.291	43.56	28.469	31.525	35.242	49.086	49.202	40.648	60.732	43.92	57.823	51.46	50.601	45.465	37.665	31.115	40.207	30.757	29.905	29.017
PGSC0003DMG400019044	4.629	4.715	5.562	7	5.857	4.984	3.293	4.793	5.279	8.401	6.069	6.44	3.868	3.092	4.425	4.673	6.656	5.225	6.698	10.441	7.727	5.957	6.844	4.395	4.906	5.01	5.519	11.446	10.461	12.629
PGSC0003DMG400038673	0.154	0.147	0.485	0.169	0.175	0	0.289	0.149	0	0.133	0.144	0.127	0.142	0	0.425	0.195	0	0	0.225	0	0.488	0.159	0	0	0.178	0.629	0	0.601	0	0.166
PGSC0003DMG400003523	4.522	5.235	5.112	3.041	3.487	4.041	8.216	9.862	6.964	3.702	5.31	6.611	11.81	10.717	11.343	5.363	5.927	6.349	5.136	8.118	6.266	0.988	1.507	3.073	16.451	10.746	15.118	8.381	6.074	4.113
PGSC0003DMG400031063	46.722	36.146	28.959	75.296	60.546	70.898	54.958	50.439	39.706	44.441	60.156	54.865	52.491	55.864	48.639	52.976	56.176	46.164	24.622	9.3	15.362	33.219	23.702	35.249	42.13	26.684	25.918	18.416	20.734	15.856
PGSC0003DMG400002682	78.916	96.161	78.127	87.04	68.026	67.033	105.552	116.706	99.35	87.047	88.436	116.931	84.332	75.549	106.532	74.258	109.759	69.925	323.398	270.656	262.29	164.76	454.809	256.665	77.94	96.108	180.692	481.826	514.838	464.792
PGSC0003DMG400001072	59.467	48.864	45.81	32.264	63.874	23.144	11.979	15.14	13.199	13.449	10.913	12.579	113.053	94.928	50.219	54.989	42.912	50.403	57.994	51.056	50.305	41.34	12.766	43.827	105.084	67.925	85.927	33.738	33.415	34.205
PGSC0003DMG400024571	9.656	9.792	9.536	9.379	13.563	15.331	8.207	7.424	6.714	9.789	8.559	8.7	9.52	12.565	10.097	12.164	8.677	10.798	5.641	6.439	5.369	4.738	2.233	4.917	14.815	14.755	13.662	3.173	3.904	3.482
PGSC0003DMG402018257	6.479	5.839	6.764	17.112	14.67	13.093	3.769	3.837	4.495	1.818	2.395	2.245	83.973	68.267	38.959	60.121	43.994	62.719	25.23	24.575	24.078	31.413	14.808	41.859	119.142	116.682	91.289	30.556	26.664	24.225
PGSC0003DMG400030685	35.168	37.128	37.472	52.523	43.154	37.239	35.401	34.947	39.644	31.775	32.84	32.509	34.623	33.332	33.435	31.846	34.496	33.734	66.511	73.337	70.285	57.837	62.684	51.564	31.024	38.847	37.151	63.998	61.662	66.019
PGSC0003DMG401029448	0	0	0	0	0	0	0	0	0	0	0	0	0	0	0	0	0	0	0	0	0	0	0	0	0	0	0	0	0	0
PGSC0003DMG400019173	0.059	0.084	0.093	0.097	0.501	0.287	0	0	0.035	0.102	0.11	0.048	0.027	0	0	0.112	0.36	0.23	4.07	2.04	1.674	4.494	3.6	4.53	0.068	0.559	0.144	1.453	0.989	0.758
PGSC0003DMG400046855	0	0	0	0	0	0	0	0	0	0	0	0	0	0	0	0	0	0	0	0	0	0	0	0	0	0	0	0	0	0
PGSC0003DMG400046650	0	0	0	0	0	0	0	0	0	0	0	0	0	0	0	0	0	0	0	0	0	0.074	0	0	0	0	0	0.187	0	0.232
PGSC0003DMG400026124	41.466	41.977	46.163	39.441	38.32	54.036	36.338	36.397	39.311	49.201	39.028	33.034	38.521	43.872	36.552	41.872	36.743	38.625	25.092	21.336	28.81	33.807	23.389	27.432	57.522	56.044	54.942	21.624	24.084	23.618
PGSC0003DMG400034741	0	0	0	0	0	0	0	0	0	0	0	0	0	0	0	0	0	0	0	0	0	0	0	0	0	0	0	0	0	0
PGSC0003DMG400002744	0	0	0.085	2.432	2.882	1.523	0	0	0	1.542	1.26	1.729	0	0	0.099	0.89	0.61	1.145	0	0.441	0.228	4.687	4.924	3.855	0.125	0	0	1.054	1.128	0.871
PGSC0003DMG400023962	0.071	0.17	0.252	3.248	6.108	3.092	0.1	0.346	0.463	1.51	1.53	2.164	0.361	0.318	0.229	2.802	2.114	3.579	0.519	3.636	1.691	5.67	3.54	4.055	0.617	0.824	0.814	3.986	3.638	4.06
PGSC0003DMG400025668	0.808	0.794	0.602	1.235	2.069	1.098	0.19	0.153	0.053	0.195	0.126	0.018	0.228	0.652	0.124	0.143	0.127	0.025	9.935	14.601	10.986	11.831	5.572	16.732	12.78	16.118	10.574	5.94	9.865	7.593
PGSC0003DMG402023866	1.042	1.494	0.513	0.43	0.592	0.354	1.101	0.253	0.54	0.903	0.548	1.017	1.62	2.181	0.9	3.392	1.413	1.456	0.285	0.666	0.206	0.741	2.131	2.024	0.829	1.064	0.958	0.085	0.227	0.14
PGSC0003DMG400012503	0.495	0.862	1.262	0.288	0.728	1.233	0.191	0.368	0.862	1.513	0.708	0.622	0.966	0.682	0.59	0.518	0.302	0.358	0.467	0.238	0.308	0.09	0	0	2.188	2.141	1.761	0.038	0.068	0.063
PGSC0003DMG400029401	0.736	0.782	0.967	2.43	1.581	1.866	1.229	1.351	1.743	1.417	1.3	2.757	0.226	0.274	1.055	5.611	4.861	4.937	0.597	1.839	1.642	3.725	3.568	7.458	0.473	0.223	0.134	9.483	8.649	8.366
PGSC0003DMG400025470	10.529	8.087	6.185	53.943	42.665	23.952	2.525	4.339	2.15	1.479	1.494	1.403	19.343	18.935	10.973	26.115	24.602	18.798	20.043	14.256	19.645	28.004	14.605	23.973	21.171	20.179	24.165	30.661	25.829	28.666
PGSC0003DMG400028531	78.794	87.182	69.642	19.621	34.655	41.2	128.69	117.698	105.687	77.432	99.18	115.846	153.035	130.967	112.776	99.502	100.809	113.172	43.988	35.445	32.639	39.247	38.574	42.38	48.231	48.935	38.706	38.458	35.857	34.87
PGSC0003DMG400038431	0	0	0	0	0	0	0	0	0	0	0	0	0	0	0	0	0	0	0	0	0	0	0	0	0	0	0	0	0	0
PGSC0003DMG400021813	0	0	0	0	0	0	0	0	0	0	0	0	0	0	0	0	0	0	0	0	0	0	0	0	0	0	0	0	0	0
PGSC0003DMG400007400	0	0	0	0	0	0	0	0	0	0	0	0	0	0	0	0.062	0	0	0	0	0	0	0	0	0	0	0	0	0	0
PGSC0003DMG400008961	10.884	6.679	7.772	9.76	7.796	10.856	15.911	12.795	13.954	13.744	13.655	12.487	12.303	10.704	16.343	9.278	10.737	11.269	25.837	15.48	19.502	11.778	13.253	13.603	12.644	11.593	19.923	25.333	24.575	25.57
PGSC0003DMG400028379	12.793	13.976	10.679	27.61	19.183	22.752	18.814	16.345	14.712	17.713	22.568	19.299	14.28	13.637	15.806	18.685	21.011	18.486	15.225	10.618	12.51	10.664	10.421	10.031	11.917	10.071	10.8	9.581	10.477	8.59
PGSC0003DMG400037035	0	0	0	0	0	0	0	0	0	0	0	0	0	0	0	0	0	0	0	0	0	0	0	0	0	0	0	0	0	0
PGSC0003DMG402020090	0.106	0	0.42	0.234	0.121	0.116	0.1	0.103	0.126	0	0	0	0	0.119	0	0	0	0	0	0	0	0.11	0	0	0	0	0	0	0	0
PGSC0003DMG400020441	20.468	24.824	22.066	10.07	13.176	29.66	16.452	14.852	16.227	32.549	28.984	22.617	16.331	19.432	19.688	29.102	26.155	24.249	16.143	22.173	24.873	12.156	11.9	7.73	9.852	11.599	12.281	27.157	31.355	37.143
PGSC0003DMG400025367	2.114	5.39	3.557	5.274	7.055	15.473	4.239	5.615	5.677	13.196	11.732	13.562	4.807	3.62	3.247	9.494	14.5	8.985	4.94	8.36	4.469	15.177	26.525	36.381	2.12	3.264	3.227	36.188	46.207	41.297
PGSC0003DMG400041994	0	0	0	0	0	0	0	0	0	0	0	0	0	0	0	0	0	0	0	0	0	0	0	0	0	0	0	0	0	0
PGSC0003DMG400012645	2.936	2.868	3.121	3.934	2.542	2.289	3.24	5.954	4.462	2.711	2.388	2.782	4.531	3.279	3.647	1.298	1.446	1.999	5.78	2.35	4.048	3.635	5.745	5.095	3.471	2.87	3.027	5.324	4.972	4.538
ENSRNA049456437	0	0	0	0	0	0.605	0	0	0	0.482	0	0	0	0	0	0	0	0	0	0	0	0	0	0	0	0	0	0	0	0
PGSC0003DMG400014271	6.03	8.947	9.327	1.422	1.782	1.234	3.018	3.881	4.175	0.373	1.025	1.385	5.487	4.723	5.485	1.792	1.996	1.357	24.648	21.943	21.768	3.811	5.019	3.937	10.964	12.109	15.305	3.368	3.687	3.332
PGSC0003DMG400002783	5.954	5.488	5.836	7.231	7.087	4.137	7.274	7.872	7.431	7.428	5.827	7.572	8.467	7.361	7.485	5.702	5.218	5.564	10.123	7.871	7.348	9.73	10.612	10.029	7.602	7.937	6.085	7.787	7.366	8.406
PGSC0003DMG400001938	0	0	0	0	0.5	0	0.929	1.388	0.13	0	0.514	0	0	0	0	0	0	0	0	0	0	0	0	0	0	0	0	0	0	0
PGSC0003DMG400040680	0	0	0	0	0	0	0	0	0	0	0	0	0	0	0	0	0	0	0	0	0	0	0	0	0	0	0	0	0	0
PGSC0003DMG400004051	288.789	376.554	238.116	419.576	376.278	420.416	484.305	371.846	298.723	383.157	686.554	571.448	439.611	507.232	528.298	657.517	780.196	622.163	70.605	46.125	75.637	105.192	103.684	102.482	154.949	135.365	102.157	52.092	53.085	36.741
PGSC0003DMG400014371	78.163	124.649	120.304	30.11	40.493	40.504	99.629	105.741	104.234	67.646	82.861	97.644	90.276	77.044	109.406	57.464	82.196	78.607	6.014	5.003	7.756	6.585	4.281	5.114	42.173	47.878	37.273	3.082	3.318	3.47
PGSC0003DMG400014419	1.416	1.824	3.69	1.22	1.331	1.74	3.414	4.128	4.813	3.042	2.188	1.975	2.554	1.513	3.007	0.939	1.104	1.652	3.327	2.896	2.472	2.103	1.259	1.468	4.487	6.793	6.645	4.012	2.576	3.713
PGSC0003DMG400013222	0	0	0	0.056	0	0	0	0	0	0	0	0	0	0	0	0	0	0	0	0	0	0	0	0	0	0	0	0	0	0
PGSC0003DMG400043183	0	0	0	0	0	0	0	0	0	0	0	0	0	0	0	0	0	0	0	0	0	0	0	0	0	0	0	0	0	0
PGSC0003DMG400026332	4.688	4.794	5.632	40.193	19.16	8.886	4.815	4.237	6.134	1.559	0.612	0.986	28.387	31.41	15.369	59.502	30.043	19.566	8.597	12.708	12.5	39.39	31.961	93.281	19.045	21.384	21.036	59.954	43.087	38.515
PGSC0003DMG400026856	0.48	0.826	0.681	0	0	0	0.18	0.839	0.455	0	0	0	0.619	0.643	0.531	0	0	0	0.14	0.196	0.101	0	0	0	0.111	0	0.314	0	0	0
PGSC0003DMG400046494	0.059	0	0.047	0.195	0.201	0.192	0.166	0.229	0.07	0	0.166	0.34	0.054	0.264	0.054	0	0	0.132	0.172	0.121	0	0.733	0.241	0.489	0	0	0.096	0.231	0.411	0.191
PGSC0003DMG400023715	0	0	0.055	0.076	0	0	0.195	0	0	0.06	0.065	0.057	0.191	0.077	0.064	0	0	0	0	0	0	0	0	0	0.08	0	0	0	0	0
PGSC0003DMG400025964	2.031	2.118	2.402	1.727	1.82	1.371	1.532	2.272	2.333	1.627	1.352	2.151	1.616	1.374	1.899	1.525	1.307	1.479	1.752	2.013	2.406	2.676	2.056	2.775	3.595	2.682	3.824	3.769	3.326	4.374
PGSC0003DMG400000954	19.501	17.848	16.655	9.565	11.949	11.369	33.288	29.473	26.386	20.235	26.161	29.488	20.914	23.411	22.255	24.643	25.041	24.737	31.732	14.559	24.648	42.73	36.835	33.614	10.106	9.311	9.392	21.003	23.278	21.029
PGSC0003DMG400006003	2.97	4.073	4.218	7.735	7.27	6.759	5.436	3.717	3.389	4.097	4.842	6.47	9.903	12.137	7.078	10.947	9.817	9.25	8.697	8.013	7.542	14.761	11.682	17.229	10.739	10.167	7.704	7.335	7.013	6.582
PGSC0003DMG400024427	0	0.048	0	0	0	0	0	0	0	0	0	0	0	0	0	0	0	0	0	0	0	0	0	0	0	0	0	0	0	0
PGSC0003DMG400024030	4.891	3.579	4.124	4.195	7.406	18.99	3.899	3.868	4.435	15.321	10.442	5.409	1.337	1.017	1.772	4.115	3.852	3.282	0	0.207	0.036	0.314	0.138	0.49	0.351	0.965	0.827	0.967	0.745	0.654
PGSC0003DMG400044701	0	0	0	0	0	0	0	0	0	0	0	0	0	0	0	0	0	0	0	0	0	0	0	0	0	0	0	0	0	0
PGSC0003DMG400030635	2.009	1.91	2.432	1.273	1.741	0.838	2.339	2.906	4.027	1.671	1.322	3.084	3.457	2.453	3.057	1.589	1.654	1.986	4.129	5.638	4.309	3.846	4.269	4.154	5.839	6.557	5.731	4.75	4.916	4.631
PGSC0003DMG400012952	0	0	0	0	0	0	0	0	0	0	0	0	0	0	0	0	0	0	0	0	0	0	0	0	0	0	0	0	0	0
PGSC0003DMG400039900	0	0	0	0	0	0	0	0	0	0	0	0	0	0	0	0	0	0	0	0	0	0	0	0	0	0	0	0	0	0
PGSC0003DMG400001142	5.15	8.638	9.763	5.569	3.957	3.044	23.31	24.847	38.695	27.413	29.534	38.306	8.371	6.458	11.989	5.741	10.276	10.66	1.056	1.756	1.576	0.935	0.678	0.187	0.836	1.416	1.625	2.65	2.521	2.433
PGSC0003DMG400007877	0	0	0.113	0	0	0	0	0	0	0	0	0	0	0	0	0	0	0	0	0	0.076	0	0	0	0	0	0	0	0	0.077
PGSC0003DMG400003564	22.939	24.257	23.174	30.351	37.876	41.433	6.826	6.716	6.106	6.54	5.653	7.92	17.559	16.982	11.723	18.461	15.877	15.931	27.375	30.62	27.659	25.738	27.605	30.019	43.807	52.92	43.259	15.573	15.798	13.401
PGSC0003DMG400042246	0	0	0	0	0	0	0	0	0	0	0	0	0	0	0	0	0	0	0	0	0	0	0	0	0	0	0	0	0	0
PGSC0003DMG402012406	43.842	63.969	83.196	27.572	20.625	18.988	60.41	74.31	171.82	44.003	35.144	76.176	40.108	36.445	51.941	24.716	35.466	27.278	85.691	54.607	87.442	16.04	31.465	15.034	57.589	64.213	53.907	41.241	46.367	65.688
PGSC0003DMG401025906	0.817	0.597	0.493	2.063	1.641	1.045	0.181	0.701	1.025	1.75	1.663	2.016	0.31	0.161	0.266	2.138	1.769	1.72	0.491	0.787	0.864	2.439	1.967	2.442	0.89	0.786	1.572	2.631	1.732	2.33
PGSC0003DMG400006700	4.019	6.381	4.982	7.189	1.388	2.184	41.08	44.217	31.46	17.234	18.728	24.437	25.406	23.967	23.479	15.963	14.158	19.264	12.684	10.275	9.179	13.748	26.427	26.412	5.149	7.04	5.282	4.584	2.253	4.098
PGSC0003DMG400045233	0	0	0	0	0	0	0	0	0	0	0	0	0	0	0	0	0	0	0	0	0	0	0	0	0	0	0	0	0	0
PGSC0003DMG400016474	0	0	0	0	0	0	0	0	0	0	0	0	0	0	0	0	0	0	0	0	0.107	0	0	0	0	0	0	0	0	0
PGSC0003DMG400006914	0.12	0	0.047	0.066	0.137	0.065	0.113	0	0	0.052	0	0	0	0	0	0	0.113	0	0.351	0.491	0.635	0.187	0.082	0	0.139	0.246	0.295	0.157	0	0.129
PGSC0003DMG400032509	20.076	20.023	21.666	16.608	18.803	18.874	15.471	17.069	21.246	18.678	18.368	20.527	16.192	12.069	17.05	13.904	18.884	16.351	7.916	10.675	10.078	7.864	7.939	6.243	11.768	15.816	14.008	12.558	12.836	14.128
PGSC0003DMG400038378	0	0	0	0	0	0	0	0	0	0	0	0	0	0	0	0	0	0	0	0	0	0	0	0	0	0	0	0	0	0
PGSC0003DMG402027687	474.755	400.629	420.577	50.483	147.611	434.251	230.791	159.493	134.332	507.894	384.469	199.056	125.315	141.972	171.013	688.788	377.542	646.761	2.829	2.971	2.559	3.008	3.255	2.797	11.767	26.907	12.672	4.373	5.911	3.093
PGSC0003DMG402009997	1.095	1.357	0.98	0.716	0.74	0.836	2.891	2.357	2.769	1.41	2.407	2.506	1.063	1.222	1.254	1.353	1.201	1.356	0.259	0.363	0.5	0.49	0.403	0.429	0.787	0.927	0.435	0.925	0.86	0.924
PGSC0003DMG400027542	0.146	0.023	0.058	0.054	0.055	0.027	0.092	0.213	0.173	0	0.068	0.02	0.067	0.027	0.09	0	0.069	0.109	0.463	0.249	0.438	0.05	0.033	0.025	0.141	0.1	0.199	0.032	0.028	0.079
ENSRNA049436441	0	0	0	0	0	0	0	0	0	0	0	0	0	0	0	0	0	0	0	0	0	0	0	0	0	0	0	0	0	0
PGSC0003DMG400018337	17.057	13.49	13.98	36.3	25.501	21.107	12.843	13.196	11.442	9.812	10.266	12.056	37.112	30.982	25.153	24.614	23.856	22.177	73.605	66.79	65.409	89.803	71.389	113.111	62.809	65.413	56.011	71.039	75.987	69.34
PGSC0003DMG402004578	0.947	0.621	0.6	1.532	2.259	1.351	0.994	0.703	0.879	1.351	1.267	1.328	0.958	1.057	0.462	1.698	1.594	1.743	9.974	6.604	11.768	7.378	14.071	8.58	0.386	0.607	0.759	5.539	7.572	7.876
PGSC0003DMG400003175	0	0	0	0	0	0	0	0	0	0	0	0	0	0	0	0	0	0	0	0	0	0	0	0	0	0	0	0	0	0
PGSC0003DMG400038125	0	0	0	0	0	0	0	0	0	0	0	0	0	0	0	0	0	0	0	0	0	0	0	0	0	0	0	0	0	0
PGSC0003DMG400014574	1.748	0.947	0.689	0.192	1.724	0.823	0.767	0.396	0.276	0	0.055	0.479	0.483	0.976	0.644	0.148	0.055	0.391	0.681	0.358	0.37	0	0	0.121	0.27	0.238	0.191	0	0	0.063
PGSC0003DMG400000126	4.954	5.183	3.207	6.07	4.413	6.197	9.839	5.586	7.308	6.361	7.912	8.802	15.682	18.842	10.724	9.741	12.13	13.85	0.751	1.243	0.494	0.435	0.446	0.388	1.947	0.764	1.529	0.426	1.521	1.259
PGSC0003DMG400002264	0.436	0.312	0.515	3.356	1.859	5.209	0.717	0	0.387	0.755	0.306	0.717	0.201	0.487	0.401	1.938	1.028	0.974	0.159	0	0.23	0.451	0	0.339	0.252	0.445	0.534	1.561	1.14	1.76
PGSC0003DMG400034659	0	0	0	0	0	0	0	0	0	0	0	0	0	0	0	0	0	0	0	0	0	0	0	0	0	0	0	0	0	0
PGSC0003DMG400020570	57.603	66.14	54.122	50.11	51.151	61.065	64.147	60.458	53.506	49.825	56.068	48.638	61.61	64.057	64.127	59.407	62.89	49.286	73.357	46.476	59.464	68.528	69.158	66.763	52.397	56.396	54.916	85.365	98.088	86.525
PGSC0003DMG400004643	6.219	8.052	7.642	7.709	5.61	7.091	6.378	7.676	8.014	10.214	9.918	6.604	5.994	5.678	8.707	7.515	7.497	7.98	2.868	2.187	4.22	1.785	1.399	1.108	4.191	4.756	4.496	1.706	1.649	1.786
PGSC0003DMG400010929	9.025	8.164	9.338	4.165	4.968	3.797	7.478	9.901	9.542	3.785	4.084	3.033	10.645	7.695	7.422	3.576	1.557	2.496	5.386	2.779	4	3.416	1.985	1.911	7.635	6.61	8.57	1.265	1.805	1.777
PGSC0003DMG400005453	0.155	0.207	0.049	0.238	0.035	0.303	0.233	0.24	0.586	0.215	0.116	0.254	0.114	0.104	0.086	0.079	0.058	0.138	0	0.063	0	0	0	0	0.072	0.084	0	0.04	0.108	0.033
PGSC0003DMG400023253	0	0	0.05	0.07	0.072	0	0.06	0.154	0.113	0	0.059	0.131	0.029	0.071	0.059	0.04	0	0.107	0	0.065	0	0.033	0	0	0	0.043	0	0	0	0
PGSC0003DMG400003738	0.236	0.301	0.248	0.173	0.179	0.257	0.37	0.077	0.56	0.137	0.589	0.583	0.145	0.088	0.29	0.1	0.446	0.088	0	0	0	0	0	0	0	0.107	0.258	0.205	0.458	0.085
PGSC0003DMG400031911	0.303	0	0.08	0	0.115	0.11	0.19	0.295	0	0	0	0.166	0	0	0	0.129	0	0	0	0	0.321	0	0	0	0	0.138	0	0	0	0.109
PGSC0003DMG400040313	0	0	0	0	0	0	0	0.159	0	0	0	0	0	0	0	0	0	0	0	0	0.086	0	0	0	0.095	0	0	0	0	0
PGSC0003DMG400024240	0	0.028	0.047	0	0.034	0	0.111	0	0	0.077	0.138	0.097	0.027	0	0.027	0	0	0.033	0	0	0	0	0	0	0	0	0.097	0	0	0
PGSC0003DMG400034429	0	0	0	0	0	0	0	0	0	0	0	0	0	0	0	0	0	0	0	0	0	0	0	0	0	0	0	0	0	0
PGSC0003DMG400040314	0	0	0	0	0	0	0	0	0	0	0	0	0	0	0	0	0	0	0	0	0	0	0	0	0	0	0	0	0	0
PGSC0003DMG400035169	0	0	0	0	0	0	0	0	0	0	0	0	0	0	0	0	0	0	0	0	0	0	0.101	0	0	0	0	0	0	0
PGSC0003DMG400014688	0	0	0	0	0.068	0.065	0	0	0	0	0.056	0.049	0	0	0	0.076	0	0	0	0	0	0.062	0	0	0	0	0	0	0	0
PGSC0003DMG400004005	21.627	24.961	25.494	31.745	29.792	23.197	10.756	10.094	10.046	6.658	6.991	8.119	24.995	23.288	19.833	11.105	11.288	11.328	15.924	11.439	11.305	13.85	18.664	13.493	28.153	23.07	19.728	6.987	6.982	6.747
PGSC0003DMG400020723	1.164	1.767	1.188	0.829	1.09	1.265	1.48	2.195	1.379	2.849	3.458	5.067	3.534	2.752	3.848	6.438	3.489	5.589	0.6	0.56	0.289	0.496	0.373	0.355	1.426	0.933	1.008	0.178	0	0.074
PGSC0003DMG400031201	0.142	0.169	0.293	0.273	0.504	0.212	0.266	0.207	0.294	1.505	1.541	1.544	0.114	0.119	0.114	0.81	0.736	0.574	0.078	0.036	0.131	0.128	0.048	0.129	0.205	0.555	0.145	0.046	0.082	0.229
PGSC0003DMG400026114	5.539	4.88	4.026	10.365	7.491	7.434	3.358	3.1	2.933	3.429	3.175	3.274	3.717	4.361	4.704	6.292	5.107	5.023	9.207	9.552	8.928	9.301	9.153	9.022	5.935	4.52	6.97	8.781	7.625	7.835
PGSC0003DMG400026359	60.499	62.336	48.383	334.534	253.939	227.857	10.514	12.443	9.155	6.603	7.881	7.808	145.147	171.248	76.465	94.607	59.077	69.999	397.591	421.908	399.141	383.393	285.832	475.094	437.555	320.528	307.456	196.007	205.679	149.279
PGSC0003DMG400027413	1.583	1.477	1.992	1.452	1.844	0.86	2.125	2.93	3.438	1.96	1.516	1.922	1.841	1.305	1.702	1.293	1.494	1.897	1.982	3.237	2.509	1.99	2.621	2.071	2.05	1.797	2.527	4.519	3.593	6.171
PGSC0003DMG400027740	0	0	0	0	0	0	0	0	0	0	0	0	0	0	0	0	0	0	0	0	0	0	0	0	0	0	0	0	0	0
PGSC0003DMG401031172	10.871	10.335	8.15	20.577	20.386	15.127	15.157	5.92	9.907	18.485	8.547	13.362	16.298	29.618	10.458	57.236	49.159	35.804	30.707	15.881	18.875	57.39	70.458	110.274	19.696	21.075	18.56	17.438	24.234	19.624
PGSC0003DMG400025472	66.41	89.194	73.89	90.895	108.069	118.21	1.791	2.675	1.606	1.395	2.495	2.125	67.032	71.042	39.378	78.959	86.22	102.824	1.917	4.504	3.849	2.499	1.559	5.795	76.002	100.62	58.11	1.711	1.526	1.734
PGSC0003DMG400012167	0.765	0.637	0.789	0.734	1.109	0.59	0.731	1.068	1.155	0.984	1.12	1.848	1.297	0.62	1.183	0.863	0.944	1.408	0.216	0.505	0.457	0.332	0.135	0.345	3.585	2.976	3.25	0.611	0.459	0.465
PGSC0003DMG400039500	0	0	0	0	0	0	0	0	0	0	0	0	0	0	0	0	0	0	0	0	0	0	0	0	0	0	0	0	0	0
PGSC0003DMG400029702	7.731	6.477	5.591	4.627	5.87	3.191	6.629	6.702	8.006	3.885	5.053	6.787	11.258	7.955	7.076	5.056	4.837	5.304	15.985	10.766	11.237	24.642	24.686	24.852	10.834	9.798	11.563	23.751	24.195	21.278
PGSC0003DMG400017926	0.757	0.402	0.564	0.463	0.287	0.229	0.553	0.654	0.997	0.328	0.472	0.45	0.504	0.611	0.504	0.321	0.238	0.423	1.044	2.065	1.512	0.653	1.033	0.828	2.288	2.464	2.064	1.59	1.174	1.405
PGSC0003DMG400007259	299.898	389.292	365.308	553.762	394.227	278.535	573.459	542.085	636.011	352.557	540.539	527.225	586.937	538.453	583.385	504.304	613.246	664.634	626.586	687.259	638.901	432.279	607.502	457.706	684.949	787.483	683.462	577.439	571.409	592.552
PGSC0003DMG400004975	0.491	0.47	0.258	0.24	0.186	0.297	0.205	0.212	0.453	0.473	0.255	0.18	0.151	0.488	0.252	0.347	0.412	0.611	0.877	0.782	0.635	0.396	0.521	0.509	0.505	0.669	0.357	0.285	0.571	0.294
PGSC0003DMG400002745	81.935	101.797	86.755	50.59	53.364	74.086	74.493	73.611	78.084	86.724	96.261	88.393	81.123	87.175	89.875	84.431	95.808	83.721	169.129	154.183	163.114	101.252	116.797	108.808	91.344	96.28	91.952	172.145	162.923	184.293
PGSC0003DMG400010620	11.993	10.075	11.576	9.377	8.6	14.399	10.877	8.973	8.897	8.624	8.314	8.06	6.764	6.82	6.626	6.853	6.484	6.884	8.272	9.518	6.74	10.937	14.003	12.992	3.02	3.355	3.665	13.864	16.26	11.989
PGSC0003DMG400018360	536.261	725.102	519.805	394.499	436.956	582.09	663.417	586.107	492.234	610.779	858.014	679.972	557.509	608.263	750.021	677.891	762.527	665.61	77.201	72.307	89.514	62.014	60.499	54.706	171.268	202.471	154.088	77.839	80.704	72.192
PGSC0003DMG400013102	24.966	17.364	17.783	26.441	28.604	20.677	16.98	15.095	12.942	15.619	14.225	13.83	21.681	23.24	18.742	18.381	17.588	16.664	22.474	15.138	18.408	39.377	30.171	34.41	19.551	16.983	13.99	17.813	19.625	16.541
PGSC0003DMG400010832	0.179	0.114	0.235	0	0	0	0.839	0.405	0.987	0	0.056	0	0.055	0	0.11	0	0.056	0	0	0.487	0.126	0	0	0	0	0.081	0.097	0.543	0.277	0.128
PGSC0003DMG400030001	30.285	30.247	26.738	46.845	37.965	45.77	43.4	41.066	39.981	38.658	54.602	45.103	30.762	38.784	32.904	52.847	45.006	48.946	57.871	51.151	50.557	50.307	63.075	64.033	32.685	37.765	36.589	53.9	67.695	50.798
PGSC0003DMG400025745	20.697	19.481	24.454	25.52	22.127	22.091	24.93	32.47	38.08	34.203	27.237	32.952	17.319	13.495	18.412	14.077	17.032	18.433	15.016	16.367	14.927	14.678	16.081	12.938	17.108	19.169	17.855	20.342	18.699	23.464
PGSC0003DMG401004120	0.051	0.048	0	0.056	0	0	0	0	0	0.044	0	0	0	0	0	0	0	0	0	0	0.054	0	0	0	0	0	0	0.066	0	0
PGSC0003DMG400014703	38.002	47.139	32.113	31.296	37.128	34.77	67.419	55.513	45.63	52.771	76.579	86.687	58.024	63.874	70.748	83.774	92.102	82.679	9.627	9.252	9.699	14.453	12.779	16.011	31.106	35.832	19.975	10.444	10.067	8.493
PGSC0003DMG400028622	10.067	10.833	12.181	2.32	2.698	4.182	1.238	1.383	3.06	2.284	0.838	1.3	2.235	1.707	2.283	1.072	1.094	1.002	15.472	59.935	42.781	23.52	29.038	81.953	10.489	19.027	25.859	42.52	33.577	71.934
PGSC0003DMG400018122	56.219	46.764	48.24	84.721	83.687	60.697	72.105	76.172	64.227	63.444	59.697	76.136	111.057	105.931	75.345	96.655	88.134	91.658	133.715	121.998	114.702	218.169	246.655	359.487	131.631	138.758	140.07	213.33	221.012	199.697
PGSC0003DMG400000545	6.374	6.436	4.602	3.063	3.574	1.561	94.323	87.491	72.103	22.8	30.896	35.88	13.157	18.046	37.059	11.865	9.574	28.812	111.833	30.844	113.185	31.043	37.459	21.868	3.22	4.769	8.221	18.485	14.714	14.795
PGSC0003DMG400021838	45.636	208.61	114.508	252.85	118.589	212.621	33.217	23.91	24.381	20.07	54.709	48.936	14.434	16.114	23.19	18.195	16.785	25.392	0.49	0.458	0.473	0.926	0.153	1.159	1.035	4.723	0.915	0.875	0.65	0.482
PGSC0003DMG400008458	7.234	6.668	7.772	14.705	13.562	10.39	7.631	7.854	8.001	9.886	8.595	9.258	8.709	8.779	8.91	9.334	8.43	8.007	8.193	8.077	8.503	8.56	9.361	7.384	9.736	10.206	13.098	5.147	4.205	4.969
PGSC0003DMG400034640	0	0	0	0.204	0.211	0.202	0	0	0	0	0	0	0	0	0	0.236	0	0	0	0	0	0.192	0.506	0	0	0	0	0	0.216	0.399
PGSC0003DMG400030689	38.343	40.761	35.619	43.176	39.953	42.536	35.508	34.398	28.493	44.086	41.843	42.402	37.668	37.813	41.012	39.706	44.65	40.58	63.227	75.265	64.412	61.069	66.297	67.339	41.012	40.272	39.638	76.386	75.301	74.352
PGSC0003DMG400003046	16.837	24.798	18.902	25.954	19.153	15.438	29.069	23.181	24.818	24.197	29.287	31.075	55.861	53.223	51.445	35.406	53.727	42.317	12.014	18.955	11.998	15.387	13.013	14.041	31.472	27.792	33.094	16.153	10.137	15.064
PGSC0003DMG400045612	0	0	0	0	0	0	0	0	0	0	0	0	0	0	0	0	0	0	0	0	0	0	0	0	0	0	0	0	0	0
PGSC0003DMG401010623	9.981	7.512	11.104	16.558	15.37	12.835	9.42	10.025	11.55	8.233	7.526	9.383	8.987	9.058	9.565	9.773	8.17	7.966	11.968	9.884	11.37	14.641	12.235	12.175	12.715	13.711	14.604	6.764	7.328	8.012
PGSC0003DMG400028904	80.035	79.959	80.118	255.953	184.674	124.864	10.498	12.796	10.624	23.341	10.171	14.433	64.816	72.314	38.6	63.94	57.792	35.419	92.778	159.78	131.254	117.533	63.284	172.486	430.834	462.544	443.104	73.353	66.248	62.657
ENSRNA049456138	0	0.205	0	0	0	0	0	0	0	0.186	0.4	0	0.395	0	0	0	0	0	0	0	0.226	0	0	0	0.248	0.583	0	0	0	0
PGSC0003DMG402022150	15.743	8.805	10.039	4.239	8.573	3.914	8.106	7.811	6.547	9.436	5.952	7.988	18.988	16.833	9.954	11.174	9.8	9.832	92.577	56.515	78.144	76.726	73.081	77.339	35.653	34.107	39.439	89.052	96.37	81.991
PGSC0003DMG400023266	2.363	1.514	2.261	0	0	0	2.15	1.906	1.668	0	0	0	2.48	2.218	1.599	0	0	0.028	4.112	3.599	4.198	0	0	0	3.985	4.11	3.371	0	0	0
PGSC0003DMG400015736	1.035	0.989	1.117	1.438	1.177	1.065	1.638	1.799	1.613	1.18	1.324	1.478	1.305	1.095	1.204	0.969	1.542	1.096	4.136	4.01	2.878	2.594	3.49	2.597	2.268	1.261	1.692	2.058	1.963	1.643
PGSC0003DMG400026968	4.003	4.116	4.515	4.036	4.045	3.501	4.646	5.253	6.593	6.455	4.951	6.085	3.41	3.063	3.438	3.729	3.537	4.28	5.543	6.816	6.387	5.25	5.436	5.025	5.941	6.43	6.363	8.25	8.62	8.21
PGSC0003DMG400020461	0.597	0.486	0.628	1.046	1.509	1.298	0.457	0.516	0.445	0.613	0.889	0.818	0.632	0.568	0.448	0.759	0.939	0.915	0.291	0.317	0.304	0.32	0.271	0.504	0.793	0.663	0.759	0.144	0.051	0.167
PGSC0003DMG400042220	0	0	0	0	0	0	0	0	0	0	0	0	0	0	0	0	0	0	0	0	0	0	0	0	0	0	0	0	0	0
PGSC0003DMG400030790	8.279	8.112	9.366	7.688	7.947	9.308	8.194	8.975	11.402	9.15	8.251	8.639	8.514	9.304	8.106	7.497	7.13	8.882	10.731	11.165	11.457	9.482	10.02	10.137	10.297	10.01	11.212	13.353	11.88	12.039
PGSC0003DMG400004752	10.486	9.898	10.802	4.428	5.252	3.656	8.161	8.587	8.177	5.431	4.605	5.406	8.065	6.751	7.272	5.336	4.917	5.31	10.113	7.373	6.087	6.282	6.895	4.375	4.655	4.432	5.393	6.905	6.67	7.601
PGSC0003DMG400036479	0	0	0	0	0	0	0	0	0	0	0	0	0	0	0	0	0	0	0	0	0	0	0	0	0	0	0	0	0	0
PGSC0003DMG402009389	0.704	0.486	0.37	0.517	0.49	0.298	0.294	0.19	0.046	0.237	0.11	0.161	0.469	0.481	0.072	0.298	0.222	0.481	0.629	0.64	0.455	0.365	0.267	1.055	2.264	0.853	1.472	0	0.136	0.084
ENSRNA049458897	0.532	0.509	0	1.758	1.212	0	1.001	0.517	1.262	0.923	0	0	0.491	0.595	0.981	0	0	0	0	0	0.563	0	0.726	0	0	0	0	0	0	0.574
PGSC0003DMG400032560	1.963	2.041	2.472	1.175	1.371	2.77	1.91	1.64	1.306	2.597	2.094	0.991	1.492	1.654	1.904	1.663	1.755	1.733	1.962	1.127	1.82	1.319	1.503	1.821	2.152	2.064	1.633	2.558	2.282	2.152
PGSC0003DMG401003606	0.054	0	0	0.059	0.061	0	0	0	0.064	0	0	0	0	0	0	0	0	0	0.157	0	0.171	0.111	0.147	0.112	0	0	0.352	0.07	0.063	0.058
PGSC0003DMG400025022	123.327	144.206	153.253	220.146	262.465	195.813	147.625	119.039	173.32	6.241	18.721	24.064	383.872	494.047	292.734	593.614	655.852	605.046	78.98	104.961	104.053	163.211	82.728	228.568	334.47	410.364	329.869	141.824	115.641	106.823
PGSC0003DMG400001932	81.851	78.383	69.818	209.724	116.605	137.696	15.101	13.922	14.225	12.596	12.098	10.424	86.088	113.984	68.633	119.315	113.821	94.678	559.646	465.766	513.624	435.389	319.299	385.641	246.882	189.178	216.811	262.823	292.258	234.472
ENSRNA049435784	0	0	0	0	0	0	0	0	0	0	0	0	0	0	0	0	0	0	0	0	0	0	0	0	0	0	0	0	0	0
PGSC0003DMG400043619	0	0	0	0	0	0	0	0	0	0	0	0	0	0	0	0	0	0	0	0	0	0	0	0	0	0	0	0	0	0
PGSC0003DMG400043437	0	0	0	0	0	0	0	0	0	0	0	0	0	0	0	0	0	0	0	0	0	0	0	0	0	0	0	0	0	0
PGSC0003DMG400023414	49.374	52.386	58.459	113.907	80.45	71.96	40.054	31.757	34.916	25.465	24.903	23.843	86.753	98.236	64.253	106.363	120.285	105.571	132.905	103.836	122.152	148.532	118.768	190.912	230.393	219.057	166.572	165.375	161.447	143.569
PGSC0003DMG400026653	110.324	134.433	124.93	65.773	89.645	85.13	118.494	154.015	136.77	172.556	156.101	147.402	121.193	97.336	146.931	121.383	116.151	109.355	28.887	32.232	34.039	23.49	19.544	22.312	93.865	105.979	85.537	17.438	18.874	15.951
PGSC0003DMG400000345	541.557	760.937	792.283	707.587	511.337	727.857	669.514	630.541	705.202	846.71	861.071	608.319	512.41	585.419	780.236	737.602	654.874	604.049	350.503	438.292	493.03	340.132	290.925	251.215	589.656	790.364	758.7	287.249	293.802	316.63
PGSC0003DMG402008383	0.345	0.126	0.324	0.271	0.58	0.411	0.108	0.064	0.078	0.456	0.184	0.487	0.076	0.037	0.015	0.647	0.217	0.221	0.36	2.017	0.66	1.361	3.249	3.186	0.19	0.336	0.161	0.707	0.611	0.69
ENSRNA049436869	0	0	0	0	0	0	0	0	0	0	0	0	0	0	0	0	0	0	0	0	0	0	0	0	0	0	0	0	0	0
PGSC0003DMG400030429	32.807	37.208	28.689	44.45	35.872	38.426	31.61	28.35	28.978	23.413	26.452	22.632	34.938	38.701	34.222	34.973	34.269	31.701	20.002	18.5	23.025	21.435	22.846	22.517	28.081	26.815	26.252	23.495	26.881	20.928
PGSC0003DMG400017235	2.503	2.435	2.52	5.607	3.457	3.522	4.662	4.538	4.871	3.119	3.177	3.198	3.007	3.494	2.43	3.55	2.594	2.949	11.814	16.59	12.965	10.735	14.2	13.875	2.43	2.801	2.997	12.639	13.3	11.722
PGSC0003DMG400017386	3.95	3.589	4.534	3.185	3.559	3.188	4.778	5.092	4.633	4.882	4.279	5.114	2.163	1.136	2.09	1.243	1.809	1.968	4.855	4.399	4.671	3.766	3.413	2.959	2.489	3.037	2.622	4.587	5.456	4.845
PGSC0003DMG401004569	3.874	3.096	3.757	2.307	2.962	1.726	5.67	5.616	4.213	6.055	4.573	4.387	1.639	2.837	3.804	1.856	2.398	2.202	0.556	0.649	0.537	1.447	1.645	1.448	0.808	0.692	1.454	1.986	0.96	1.368
PGSC0003DMG400034896	0	0	0	0	0	0	0	0	0	0	0	0	0	0	0	0	0	0	0	0	0	0	0	0	0	0	0	0	0	0
PGSC0003DMG400043899	0	0	0	0	0	0	0	0	0	0	0	0	0	0	0	0	0	0	0	0	0	0	0	0	0	0	0	0	0	0
PGSC0003DMG400037637	0	0	0	0	0	0	0	0	0	0	0	0	0	0	0	0	0	0	0	0	0	0	0	0	0	0	0	0	0	0
PGSC0003DMG401025892	42.833	47.77	36.512	40.474	51.802	66.185	24.091	22.701	13.582	29.346	30.852	19.214	23.829	23.554	21.03	32.302	27.154	30.723	39.491	23.669	26.406	33.931	29.056	32.514	20.648	20.333	15.212	18.889	22.758	15.845
PGSC0003DMG401011335	0.819	1.281	1.174	0.328	0.423	0.485	0.21	0.362	0.794	0.452	0.418	0.306	1.029	0.748	1.303	0.473	0.702	0.416	2.935	3.958	3.54	1.464	2.335	1.775	1.464	0.608	1.704	1.358	2.942	2.085
PGSC0003DMG400012200	15.344	14.402	16.533	29.935	23.566	18.69	7.66	8.37	7.936	5.807	4.475	5.306	22.14	18.066	15.277	17.224	17.104	19.196	127.102	114.346	117.493	94.228	81.083	104.933	59.401	64.766	63.665	114.549	99.053	101.892
PGSC0003DMG400017491	0.67	0.555	0.352	0.147	0.203	0.437	0.462	0.391	0.847	0.542	0.71	0.367	0.288	0.299	0.288	0.114	0.295	0.1	0.065	0.183	0	0	0	0.093	0.207	0.243	0.292	0.116	0.208	0.096
PGSC0003DMG400047067	0	0	0	0	0	0	0	0	0	0	0	0	0	0	0	0	0	0	0	0	0	0	0	0	0	0	0	0	0	0
PGSC0003DMG400006484	0	0	0	0	0	0.162	0	0	0.177	0.259	0	0	0	0	0	0	0	0	0	0	0	0	0	0.155	0	0	0	0	0	0
PGSC0003DMG400000891	0.809	1.031	0.425	0.594	0.307	0.293	0.507	1.31	1.598	0	0.757	0.665	0.746	0.602	0.249	0	0	0.302	0	0.552	0.57	0	0	0	0.312	0.367	0	0.703	0	0.291
PGSC0003DMG400016552	165.112	186.062	179.406	218.404	207.968	205.879	187.711	178.943	199.312	202.757	274.771	227.337	197.434	203.222	196.437	247.563	251.113	255.437	188.602	205.79	193.739	197.393	197.952	189.614	219.68	269.262	216.686	203.496	207.567	186.116
PGSC0003DMG400005947	13.492	10.318	13.199	10.603	11.444	12.066	11.546	10.971	12.983	11.942	9.01	9.947	11.608	11.473	9.837	10.559	8.869	11.144	15.349	16.217	15.31	19.63	19.98	18.647	14.57	13.769	14.168	23.815	22.344	24.426
PGSC0003DMG400025678	1.874	1.737	1.635	0	0.162	0.062	1.361	2.125	1.346	0.049	0.106	0.023	2.042	2.061	1.962	0	0.08	0	0.083	0	0.12	0	0.039	0	0.329	0.426	0.975	0	0	0
PGSC0003DMG400011891	205.89	317.44	254.308	456.537	200.51	183.058	150.401	123.537	139.868	101.953	110.631	160.611	203.126	226.908	209.129	276.681	294.793	299.028	583.189	543.877	500.43	338.665	567.811	322.838	268.969	333.031	343.143	686.186	730.59	671.93
PGSC0003DMG400043688	0	0	0	0	0	0	0	0	0	0	0	0	0	0	0	0	0	0	0	0	0	0	0	0	0	0	0	0	0	0
PGSC0003DMG400034420	0	0.094	0	0	0	0	0.092	0.095	0	0	0	0.081	0	0	0	0.124	0	0	0	0	0	0.203	0	0.203	0	0	0	0	0.114	0
PGSC0003DMG400010608	22.285	25.573	25.04	28.663	23.39	28.402	32.288	29.903	31.795	32.387	37.672	34.654	20.664	20.443	25.017	29.22	32.383	30.459	24.862	21.884	22.804	23.256	21.767	21.404	18.161	17.709	17.788	22.762	23.387	25.052
PGSC0003DMG400008843	0.345	0.618	0.34	0.807	0.834	1.312	0.405	0.126	0.204	1.046	0.403	0.106	0.477	0.337	0.437	0.438	0.326	0.338	0.315	0.088	0.137	0.446	0.353	0.358	0.349	0.705	0.494	0.506	0.852	0.418
PGSC0003DMG400008852	51.808	46.005	45.493	22.639	29.488	48.868	45.293	40.988	42.974	43.131	44.552	34.062	39.748	37.873	40.278	40.757	33.023	29.842	21.009	18.832	21.776	15.505	9.334	11.057	41.287	41.559	37.446	7.653	9.088	9.619
PGSC0003DMG400010537	0.041	0.078	0.128	0.134	0.046	0.133	0.038	0.276	0	0.176	0.19	0.1	0.337	0.272	0.374	0.878	0.23	0.318	13.77	16.291	17.094	16.957	20.228	10.447	0.658	0.388	1.794	26.588	24.377	23.945
PGSC0003DMG400002254	0.361	0.345	0.57	0	0.616	0	0.339	0.877	0.642	0.157	0.338	0.446	0	0.202	0.832	0.229	0.17	0	0.264	0	0.191	0	0	0	0	0	0.886	0	0.21	0.195
PGSC0003DMG400012449	0	0	0	0	0	0	0	0	0	0	0	0	0	0	0	0	0	0	0	0	0	0	0	0	0	0	0	0	0	0
ENSRNA049458045	0	0	0	0	0	0	0	0	0	0	0	0	0	0	0	0	0	0	0	0	0	0	0	0	0	0	0	0	0	0
PGSC0003DMG400029347	1.211	0.772	0.434	3.271	2.671	3.11	2.345	1.105	1.826	1.399	1.578	0.845	1.691	2.336	1.657	5.129	4.398	5.457	0.482	0.45	0.388	1.14	1.851	1.255	1.274	0.7	1.14	0.909	1.024	1.146
PGSC0003DMG400037558	0	0	0	0	0	0	0	0	0	0	0	0	0	0	0	0	0	0	0	0	0	0	0	0	0	0	0	0	0	0
PGSC0003DMG402013065	24.87	38.234	46.509	26.242	18.958	28.144	48.19	39.361	43.129	30.669	27.814	28.886	47.738	40.371	51.266	28.998	31.456	34.405	38.566	26.742	35.496	12.21	10.139	11.693	52.504	61.12	46.539	12.029	6.855	12.98
PGSC0003DMG400013588	2.61	3.499	3.03	2.473	1.319	1.851	3.168	2.888	2.576	1.068	1.864	1.967	2.906	2.631	3.874	1.704	1.505	1.013	14.979	11.934	15.015	4.615	6.326	4.846	3.69	3.703	3.971	5.668	5.688	4.919
ENSRNA049457580	0	0	0	0	0	0	0	0	0	0	0	0	0	0.585	0	0	0	0	0	0	0	0	0	0	0	0	0	0	0	0
PGSC0003DMG400015170	1.047	0.855	1.256	0.432	0.546	0.711	1.148	1.378	1.499	1.078	0.551	0.915	1.387	1.535	1.407	0.638	0.618	0.707	5.097	4.997	5.556	2.236	3.242	3.053	3.432	4.101	2.925	3.241	2.916	3.172
PGSC0003DMG400042600	0	0	0	0	0	0	0	0	0	0	0	0	0	0	0	0	0	0	0	0	0	0	0	0	0	0	0	0	0	0
PGSC0003DMG400011396	0	0	0	0	0.072	0	0.03	0.031	0	0	0	0	0	0	0	0	0	0	0	0	0.134	0.492	0.259	0.328	0	0	0	1.279	1.03	1.534
PGSC0003DMG400036935	0	0	0	0	0	0	0	0	0	0	0	0	0	0	0	0	0	0	0	0	0	0	0	0	0	0	0	0	0	0
PGSC0003DMG400008748	0	0	0	0	0	0	0	0	0	0	0	0	0	0	0	0	0	0	0	0	0	0	0	0	0	0	0	0	0	0
PGSC0003DMG400033679	15.099	12.375	16.34	9.099	8.673	9.389	14.911	18.303	19.558	11.608	9.838	10.809	13.918	12.329	17.289	6.417	6.634	6.366	15.761	16.098	15.617	7.919	8.978	7.877	47.424	43.598	48.655	8.774	7.424	9.252
PGSC0003DMG400029664	3.42	2.746	3.165	3.162	2.327	2.393	4.314	5.432	5.198	4.06	2.906	4.353	5.297	4.569	3.971	3.731	3.478	3.667	6.111	6.259	5.479	7.307	6.43	6.312	7.244	5.211	6.435	7.59	6.861	7.669
PGSC0003DMG400025352	0.402	0.302	0.385	0.095	0.098	0.062	0.324	0.725	0.85	0.124	0.081	0.283	0.185	0.096	0.159	0.036	0.054	0.032	0.126	0.176	0.273	0.119	0.157	0.06	0.299	0.352	0.704	0.15	0.267	0.155
PGSC0003DMG400000607	61.63	69.259	68.089	104.23	98.277	68.444	42.807	43.011	38.967	27.028	38.196	34.442	84.423	75.926	73.014	93.393	92.036	85.054	84.201	78.525	85.874	98.114	115.471	141.897	210.868	263.603	212.766	210.754	221.252	205.671
PGSC0003DMG400007472	0.829	0.892	0.491	5.819	5.189	12.957	0.097	0.201	0.246	0.09	0.291	0.256	0.573	1.273	1.433	7.246	9.784	9.274	15.745	17.808	13.804	16.099	17.387	19.664	2.759	3.954	3.051	18.238	20.245	12.953
PGSC0003DMG400025564	3.284	2.469	2.935	3.325	2.64	2.427	3.785	3.276	2.697	1.86	1.474	1.44	2.623	3.52	3.308	2.17	2.686	1.763	2.622	1.254	1.619	2.04	2.149	1.316	2.938	2.326	2.792	1.712	2.087	1.415
PGSC0003DMG400004256	0.089	0.085	0.07	0.049	0.152	0	0.126	0.087	0.106	0.077	0.042	0.037	0	0	0.041	0.17	0.21	0.05	0	0.091	0	0	0	0.185	0.103	0.061	0.073	0.058	0.104	0.144
PGSC0003DMG400003051	16.678	13.355	18.319	26.379	25.826	33.358	23.223	25.199	19.55	25.886	28.132	24.415	13.643	17.211	19.874	19.697	19.984	17.918	7.906	7.679	8.951	8.317	6.668	9.956	25.913	26.466	22.847	5.519	4.72	5.079
PGSC0003DMG400035687	0	0	0	0	0	0	0	0	0	0	0	0	0	0	0	0	0	0	0	0	0	0	0	0	0	0	0	0	0	0
PGSC0003DMG402006174	0.756	0.275	0.341	1.505	1.146	0.939	0.338	0.28	0.256	0.218	0.269	0.148	0.896	1.045	0.531	0.366	0.306	0.684	0.946	0.368	0.647	1.491	1.08	2.089	2.124	0.981	0.883	0.422	0.335	0.543
PGSC0003DMG400041136	0	0	0	0	0	0	0	0	0	0	0	0	0	0	0	0	0	0	0	0	0	0	0	0	0	0	0	0	0	0
PGSC0003DMG400006139	36.449	38.173	37.705	32.772	36.944	37.535	38.081	40.421	35.42	37.356	48.149	44.761	43.975	41.526	44.141	40.647	37.386	37.605	16.12	13.143	14.594	22.144	20.068	22.526	29.116	33.513	27.958	13.298	12.917	12.84
PGSC0003DMG400027548	0	0	0	0	0	0	0.2	0.138	0.084	0	0	0	5.959	2.935	4.058	0	0	0	4.046	2.615	4.58	0	0	0	0.329	0.29	0.697	0	0	0
PGSC0003DMG402004978	267.142	329.461	313.327	107.427	103.981	142.238	195.306	184.023	168.119	121.724	152.28	117.323	212.437	226.954	231.405	197.148	167.203	189.72	82.559	63.708	81.713	52.424	57.54	56.796	108.481	121.809	102.492	59.036	58.718	57.216
PGSC0003DMG400021730	0.154	0	0	0.169	0	0	0	0	0	0	0	0	0	0	0	0.195	0	0	0	0	0.325	0	0.21	0.319	0	0	0	0.401	0	0.166
PGSC0003DMG400010526	0	0	0	0	0	0	0	0	0	0	0	0	0	0	0	0	0	0	0	0	0	0	0	0	0	0	0	0	0	0
PGSC0003DMG400029205	0	0	0	0	0	0	0	0	0	0	0	0	0	0	0	0	0	0	0	0	0	0	0	0	0	0	0	0	0	0
PGSC0003DMG400007424	7.759	6.08	6.621	14.811	7.64	6.442	5.308	3.51	5.545	4.102	3.521	4.519	9.755	10.341	6.048	4.267	5.282	6.515	37.376	38.813	36	45.723	22.271	30.932	14.363	15.699	17.348	30.303	32.737	22.525
PGSC0003DMG400006924	4.555	3.34	4.897	2.232	2.023	3.425	2.492	3.425	5.913	2.894	3.589	2.36	1.553	1.498	3.938	1.744	1.767	2.233	0.046	0.191	0.165	0.097	0.17	0.194	0.722	0.892	0.765	0.447	0.435	1.008
PGSC0003DMG400047304	0	0	0	0	0	0	0	0	0	0	0	0	0	0	0	0	0	0	0	0	0	0	0	0	0	0	0	0	0	0
PGSC0003DMG401016557	0	0	0	0	0	0	0	0	0	0	0	0	0	0	0	0	0	0	0	0	0	0	0	0	0	0	0	0	0	0
PGSC0003DMG400040637	0	0	0	0	0	0	0	0	0	0	0	0	0	0	0	0	0	0	0	0	0	0	0	0	0	0	0	0	0	0
PGSC0003DMG400017319	0.388	0.928	0.306	0	0	0	0	0.377	0.23	0.336	0.363	0	0.358	1.517	0.358	0	0	0	0.283	1.985	3.077	0	0	1.006	2.246	4.23	3.174	0.253	0.226	0
PGSC0003DMG400016386	1.675	0.996	1.233	1.311	0.72	1.699	0.909	1.049	0.838	1.387	1.427	0.704	0.686	0.873	0.995	0.284	0.527	0.541	2.228	1.066	1.967	0.347	0.914	0.887	1.249	1.825	1.826	2.959	2.639	1.724
PGSC0003DMG402009562	17.839	16.035	17.849	9.963	12.418	13.89	16.765	15.522	13.878	14.078	19.671	18.83	15.952	15.461	16.683	9.812	18.595	13.1	19.053	16.335	20.541	15.988	17.79	11.039	27.416	22.849	21.335	28.453	29.403	29.252
PGSC0003DMG400041381	0	0	0	0	0	0	0	0	0	0	0	0	0	0	0	0	0	0	0	0	0	0	0	0	0	0	0	0	0	0
PGSC0003DMG402009429	8.676	11.43	13.259	10.884	9.307	8.257	13.138	15.331	14.324	10.286	12.864	14.454	6.754	8.433	8.533	6.626	7.212	6.233	9.059	11.399	10.499	5.585	6.988	5.917	5.825	7.226	8.454	9.08	8.57	10.7
PGSC0003DMG400017322	2.099	1.953	2.327	3.934	3.421	1.542	5.492	4.466	3.831	4.377	6.527	8.306	3.138	2.471	2.666	5.264	5.409	3.3	1.574	1.625	1.559	7.931	7.583	7.117	1.838	1.159	1.206	7.247	5.277	7.64
PGSC0003DMG402010693	0	0	0	0	0	0	0	0.061	0	0	0	0.052	0	0	0	0	0.059	0.14	0.183	0.128	0.066	0.325	0.342	0.13	0.073	0.085	0	0.082	0.146	0
PGSC0003DMG400013999	0	0	0	0.095	0.049	0	0.041	0.042	0	0.075	0	0	0	0	0	0.055	0	0	0	0.088	0	0.089	0.118	0.224	0	0	0	0	0	0
PGSC0003DMG400022856	30.366	29.862	26.152	15.941	24.816	40.969	14.925	8.987	9.923	29.498	20.401	11.338	16.891	15.396	15.116	16.19	16.141	20.491	3.568	6.781	3.32	3.433	2.618	2.713	6.865	7.845	8.562	4.776	7.1	7.331
PGSC0003DMG400001465	0.073	0.023	0.058	0.054	0.028	0.079	0.114	0.047	0.173	0.021	0.046	0	0.045	0.027	0.067	0	0.023	0	0	0.05	0	0	0.033	0	0.028	0.033	0	0	0	0
ENSRNA049442693	0	0	0	0	0	0	0	0	0	0	0	0	0	0	0	0	0	0	0	0	0.914	0	0	0	0	0	0	0	0	0
PGSC0003DMG400016982	1.388	1.179	1.054	0.057	0.058	0.056	0.725	0.799	0.548	0	0.048	0.042	1.374	1.091	0.474	0	0	0.115	0.526	0.841	0.435	0.16	0.14	0.053	2.855	1.611	1.597	0.067	0.06	0.055
PGSC0003DMG400018652	8.896	9.536	11.526	4.196	3.47	1.968	6.718	7.779	11.216	2.671	2.585	3.083	8.668	7.522	6.88	2.745	2.279	2.522	7.841	11.955	8.293	3.289	3.942	2.931	7.204	10.56	12.781	5.465	5.17	7.7
PGSC0003DMG400029386	12.02	16.533	13.878	60.557	15.99	23.26	14.873	10.868	11.905	6.049	10.866	11.889	1.723	1.454	3.046	1.74	1.355	2.016	1.414	0.615	0.917	2.904	1.776	1.696	1.043	1.364	0.819	0.609	0.893	0.935
PGSC0003DMG402016214	10.751	18.886	22.467	9.506	13.485	12.484	4.663	5.357	6.64	2.39	3.18	4.988	14.992	12.52	11.092	12.495	15.35	15.722	1.476	8.269	5.438	3.235	3.007	3.619	7.655	10.014	9.768	8.024	5.768	9.007
PGSC0003DMG400005677	30.531	34.186	41.433	21.225	21.871	17.852	34.108	39.724	44.313	28.395	22.383	35.64	42.622	29.168	36.435	21.646	19.953	23.755	25.282	34.023	33.229	20.412	18.211	18.67	57.197	63.977	59.488	22.44	20.653	22.472
PGSC0003DMG400021180	0	0	0	0	0	0	0	0	0	0	0	0	0	0	0	0	0	0	0	0	0	0	0	0	0	0	0	0	0	0
PGSC0003DMG400009714	5.796	5.866	5.865	11.936	9.477	7.549	5.887	4.99	5.174	5.19	6.197	4.643	7.522	7.424	7.147	6.742	9.069	6.243	5.446	4.575	5.112	9.574	7.671	7.929	9.688	9.927	9.338	2.832	3.666	3.213
PGSC0003DMG400042002	0	0	0	0	0	0	0	0	0	0	0	0	0	0	0	0	0	0	0	0	0	0	0.225	0	0	0	0	0	0	0
PGSC0003DMG400036119	0	0	0	0	0	0	0	0	0	0	0	0	0	0	0	0	0	0	0	0	0	0	0	0	0	0	0	0	0	0
PGSC0003DMG400006861	0.879	0.656	0.563	0.393	0.906	1.164	0.387	0.427	0.13	0.5	0.848	0.994	0.43	0.399	0.759	0.873	0.519	0.891	1.163	1.517	0.842	1.792	1.611	1.281	1.208	0.823	0.584	2.22	2.427	2.101
PGSC0003DMG400026414	32.998	26.889	38.476	42.693	41.645	33.309	27.303	26.923	27.353	34.062	34.08	34.733	39.472	34.413	38.22	35.426	31.698	32.769	19.375	22.839	28.485	29.556	24.617	21.497	43.035	50.67	52.04	18.821	20.79	23.515
PGSC0003DMG400021609	29.368	22.568	21.447	13.521	22.962	12.5	24.751	30.65	30.65	24.112	27.582	24.636	28.928	29.571	31.579	25.787	28.188	31.346	1.042	0.693	0.791	2.123	1.313	1.774	4.601	4.931	3.674	1.185	1.078	1.46
PGSC0003DMG400043090	0	0	0	0	0	0	0	0	0	0	0	0	0	0	0	0	0	0	0	0	0	0	0	0	0	0	0	0	0	0
PGSC0003DMG400042076	0	0	0	0	0	0	0	0	0.195	0	0	0	0	0	0	0	0	0	0	0	0	0	0	0	0	0	0	0	0	0
PGSC0003DMG400006983	0	0	0	0	0	0	0	0	0.322	0	0	0	0	0.152	0	0	0	0	0	1.113	0.575	0	0.185	0.423	0.63	0.185	0.667	0.709	0.316	0.147
PGSC0003DMG400045994	0	0	0	0	0	0	0	0	0	0	0	0	0	0	0	0	0	0	0	0	0	0	0	0	0	0	0	0	0	0
PGSC0003DMG402024472	0.553	0.132	0.218	1.294	1.652	1.578	0.195	0.134	0.655	0.719	0.711	0.227	0.064	0.077	0.127	0	0.065	0	0	0	0	0.143	0.094	0.072	0.08	0	0	0	0	0.149
PGSC0003DMG400023271	2.571	2.239	2.388	4.496	4.029	4.191	4.322	2.609	3.925	3.442	3.206	3.43	2.712	2.456	2.422	3.449	3.72	3.546	1.418	1.168	1.117	2.543	2.493	2.931	1.917	1.401	2.009	2.904	2.059	2.954
PGSC0003DMG400002673	10.217	9.883	9.06	10.646	10.007	9.396	7.301	6.609	6.732	6.865	7.124	7.209	6.882	7.123	6.964	6.492	7.218	7.572	15.54	12.921	13.833	14.115	14.427	15.542	8.953	9.183	9.195	11.031	12.334	12.145
PGSC0003DMG400039726	0	0.12	0	0	0.143	0	0	0	0	0	0	0.104	0	0	0	0	0.119	0	0	0	0	0.13	0	0	0	0	0	0	0	0
PGSC0003DMG400023819	33.834	39.241	41.988	36.569	28.832	28.93	55.759	58.828	61.27	45.411	46.783	49.192	45.02	42.49	50.396	46.272	50.387	47.6	50.74	44.704	45.69	42.687	59.532	42.676	31.849	34.485	32.424	57.488	50.714	56.462
PGSC0003DMG400031313	4.843	7.561	7.173	17.295	11.574	11.475	10.25	9.378	9.742	15.766	25.679	24.558	5.492	5.409	9.857	11.247	18.613	11.339	20.762	25.868	15.393	24.567	17.818	12.28	7.498	6.076	5.926	63.121	71.654	70.111
PGSC0003DMG400006135	0	0	0.021	0	0	0	0.025	0.026	0.032	0	0	0	0.025	0	0	0	0	0	0.117	0.055	0	0	0	0	0.062	0	0	0	0	0
PGSC0003DMG400010515	0	0	0	0	0	0	0	0	0	0	0	0	0	0	0	0	0	0	0	0	0	0	0	0	0	0	0	0	0	0
PGSC0003DMG400019172	0.341	0.408	0.269	0.422	0.776	0.371	0.12	0.041	0.101	0.185	0.12	0.035	0.197	0.619	0.079	0.704	0.644	0.429	0.374	0.959	0.811	2.472	1.919	6.321	1.579	1.568	1.186	0.445	0.496	0.322
PGSC0003DMG400015749	3.896	4.364	4.641	5.025	4.723	4.705	3.162	3.251	2.961	4.333	3.018	3.576	3.519	3.011	3.627	4.026	4.216	4.225	6.351	6.399	6.052	6.479	5.581	6.364	5.715	6.031	4.956	5.309	5.81	6.74
PGSC0003DMG400002846	0	0	0.286	0	0	0	0.085	0.176	0.429	0.157	0	0	0	0.202	0.501	0	0	0	0	0.185	0.096	0.188	0.123	0.094	0.419	0.493	0.74	0	0.211	0.098
PGSC0003DMG400038141	0	0	0	0	0	0	0	0	0	0	0	0	0	0	0	0	0	0	0	0	0	0	0	0	0	0	0	0	0	0
PGSC0003DMG400046310	0	0	0	0	0	0	0	0	0	0	0	0	0	0	0	0	0	0	0	0	0	0	0	0	0	0	0	0	0	0
PGSC0003DMG401024603	0.692	1.025	0.928	0.723	0.944	0.902	0.683	0.571	0.82	0.48	0.679	0.683	0.67	0.618	0.606	0.528	0.816	1.122	1.364	1.415	1.06	1.254	1.226	1.255	1.121	0.754	0.849	1.127	1.086	1.118
PGSC0003DMG400025418	0	0	0	0	0.038	0.036	0	0	0	0	0.031	0.028	0	0	0	0.085	0.032	0	0	0	0	0.312	0.319	0.451	0	0	0	0.087	0.311	0.036
PGSC0003DMG400045991	0	0	0.109	0	0	0	0	0	0	0	0	0	0	0	0	0	0	0	0	0	0	0	0	0	0	0	0	0	0	0
PGSC0003DMG400044416	0	0	0	0	0	0	0	0	0	0	0	0	0	0	0	0	0	0	0	0	0	0	0	0	0	0	0	0	0	0
PGSC0003DMG400016611	0.047	1.221	0	1.406	0.108	0	0	0.781	0.672	0.041	0.044	0.039	0.349	2.43	0.61	3.306	1.072	1.058	104.459	151.505	84.041	367.667	533.543	323.779	0.493	2.255	5.725	443.331	635.152	376.202
PGSC0003DMG400008438	0.305	0.474	0.512	1.344	0.434	1.078	0.323	0.185	0.316	0.132	0.178	0.094	1.301	1.193	0.879	2.861	2.629	3.328	15.267	14.357	13.023	64.463	54.054	131.373	27.676	45.631	28.138	135.788	107.061	111.614
PGSC0003DMG400026520	0.169	0.161	0.333	0.372	0.096	0.184	0.159	0	0	0.439	0.079	0.139	0.311	0.189	0.389	0	0.319	0.378	0.123	1.209	0.268	0.699	0.345	0.35	0.098	1.035	0.414	0.66	0.589	0.182
PGSC0003DMG400018743	0	0	0	0	0.151	0	0	0.129	0	0.115	0.124	0.109	0	0	0.368	0.169	0	0	0	0	0	0	0	0	0	0	0	0	0	0
PGSC0003DMG400004239	3.933	2.745	4.284	2.817	2.628	3.596	3.755	4.003	3.55	3.409	4.495	4.98	2.877	2.231	3.969	2.221	2.18	3.072	2.097	2.681	2.441	1.163	1.873	1.1	2.239	2.466	2.144	1.22	1.742	1.009
PGSC0003DMG400002136	1.217	0.931	0.864	0.67	0.831	0.529	2.745	4.611	4.324	4.325	2.959	4.503	1.122	0.679	2.243	1.082	1.608	2.041	0.178	1.991	0.643	0.378	0.166	0.757	0.704	0.663	0.995	0.793	0.283	0.262
ENSRNA049462321	0	0	0	0	0	0	0	0	0	0	0	0	0	0	0	0	0	0	0	0	0	0	0	0	0	0	0	0	0	0
PGSC0003DMG400025413	4.055	4.56	4.891	2.258	2.496	2.385	4.887	4.496	5.821	6.409	5.086	4.786	1.891	2.504	2.506	1.819	3.602	2.881	0.488	1.268	1.16	1.185	1.952	0.989	2.042	3.054	2.808	2.611	2.218	3.289
PGSC0003DMG400015370	4.216	5.565	4.302	5.524	5.709	6.691	7.453	7.023	6.659	4.641	6.916	7.622	3.362	4.297	4.101	3.827	3.853	4.303	0.831	0.958	0.743	0.935	1.095	0.936	2.052	2.188	2.134	1.09	0.622	0.829
PGSC0003DMG400044364	0	0	0	0	0	0	0	0	0	0	0	0	0	0	0	0	0	0	0	0	0	0	0	0	0	0	0	0	0	0
PGSC0003DMG400028741	0	0	0	0	0	0	0	0	0	0	0	0	0	0	0	0	0	0.08	0	0	0	0.149	0	0.074	0	0	0	0	0	0
PGSC0003DMG400007237	5.412	4.13	3.943	6.264	5.563	5.408	4.037	4.952	4.356	4.691	4.086	4.8	5.537	5.353	5.334	4.827	3.608	4.6	9.003	8.388	7.669	12.752	9.581	13.107	10.797	8.58	9.029	7.876	8.168	7.764
PGSC0003DMG403016183	12.998	16.627	16.281	13.954	13.757	11.522	23.43	21.973	27.01	16.624	23.715	28.696	16.352	14.457	17.083	19.768	17.22	17.514	34.193	56.326	40.592	26.032	35.777	26.643	14.885	20.029	17.99	54.916	50.811	53.566
PGSC0003DMG400043486	0	0	0	0	0	0	0	0	0	0	0	0	0	0	0	0	0	0	0	0	0	0	0	0	0	0	0	0	0	0
PGSC0003DMG400031500	0	0	0	0	0	0	0	0	0	0	0	0	0	0	0	0	0	0	0	0	0	0	0	0	0	0	0.304	0.242	0	0
PGSC0003DMG400042161	0	0	0	0	0	0	0	0	0	0	0	0	0	0	0	0	0	0	0	0	0	0	0	0	0	0	0	0	0	0
PGSC0003DMG400025199	50.237	54.921	49.321	52.386	49.514	49.963	68.832	57.71	61.948	56.627	66.429	73.09	69.872	71.785	71.849	63.004	61.655	68.499	62.83	60.534	64.531	46.951	44.33	41.015	48.922	47.666	49.927	38.524	38.737	40.365
PGSC0003DMG400014829	0.575	0.314	0.411	0.09	0.187	2.263	0.463	0.213	0.811	1.971	0.846	0.383	0.303	0.031	0.252	0.139	0.129	0.184	0.08	0.056	0.029	0.028	0.037	0.028	0	0.149	0	0.179	0.127	0.03
PGSC0003DMG400039628	0	0	0	0	0	0.221	0	0	0	0	0	0	0	0	0	0	0	0	0	0	0	0	0	0	0	0	0	0	0	0
PGSC0003DMG400000209	6.485	7.066	8.139	13.276	12.612	12.353	5.668	5.725	5.7	6.316	5.934	5.132	6.427	6.074	6.361	6.734	7.239	6.316	3.004	2.781	3.058	2.996	2.187	2.963	7.301	6.459	8.153	4.18	3.891	3.643
PGSC0003DMG400007859	148.322	138.886	139.279	192.496	187.845	189.242	145.282	144.256	137.622	202.423	232.038	187.473	119.648	132.907	148.09	191.669	176.265	171.426	48.674	45.575	52.864	75.616	54.147	62.715	93.963	88.238	80.882	51.163	54.947	50.672
ENSRNA049436619	0	0	0	0	0	0	0	0	0	0	0	0	0	0	0	0	0	0	0	0	0	0	0	0	0	0	0	0	0	0
PGSC0003DMG400044262	0	0	0	0	0	0	0	0	0	0	0	0	0	0	0	0	0	0	0	0	0	0	0	0	0	0	0	0	0	0
PGSC0003DMG400008157	1.733	0.828	1.148	0.153	0.631	0.565	0.879	0.875	0.985	1.111	0.875	0.37	0.224	0.31	0.351	0.264	0.262	0.387	0	0	0.037	0	0	0	0.04	0.236	0.737	0	0.242	0.112
PGSC0003DMG400039858	0	0	0	0	0	0	0	0	0	0	0	0	0	0	0	0	0	0	0	0	0	0	0	0	0	0	0	0	0	0
PGSC0003DMG400003135	0.215	0.137	0.169	0.552	0.407	0.7	0.471	0.07	0.424	0.31	0.067	0.236	0.132	0.48	0.132	0.091	0	0.08	0.314	0.293	0	0.667	0.684	0.742	0.414	0	0.468	0	0	0.077
PGSC0003DMG400018095	4.026	2.728	2.774	0.903	1.2	1.487	1.8	1.785	2.732	2.812	1.937	1.414	1.693	1.004	1.441	1.142	1.033	1.573	0.171	0.4	0.496	0.445	0.32	0.851	0.633	0.532	0.895	0.917	0.682	0.926
PGSC0003DMG400042785	0	0	0	0	0	0	0	0	0	0	0	0	0	0	0.206	0	0	0	0	0	0	0	0	0	0	0	0	0	0	0
PGSC0003DMG400046231	0	0	0	0	0	0	0	0	0	0	0	0	0	0	0	0	0	0	0	0	0	0	0	0	0	0	0	0	0	0
PGSC0003DMG400007740	39.55	28.762	26.246	51.601	58.779	52.229	66.944	83.057	68.893	97.225	128.165	110.516	64.876	61.027	100.219	96.739	101.143	93.33	0.311	0	0.112	0.771	0.87	1.873	5.412	5.503	7.302	0.693	0.494	0.687
PGSC0003DMG401030861	86.409	79.967	75.708	152.781	179.543	121.598	53.638	49.1	41.555	27.705	26.857	29.399	96.955	90.572	68.325	59.733	69.494	63.708	30.241	38.135	38.869	19.305	6.146	22.078	349.441	248.503	202.251	8.324	7.874	8.017
PGSC0003DMG400023738	169.893	260.065	179.416	42.723	56.971	82.558	195.32	156.93	134.551	106.485	174.05	166.123	111.837	110.876	136.97	84.96	117.825	107.006	69.057	68.282	68.038	51.684	69.272	45.123	15.802	19.368	13.976	70.056	83.009	78.637
PGSC0003DMG401032586	0	0	0	0	0	0	0	0	0	0	0	0	0	0	0	0	0	0	0	0	0	0	0	0	0	0	0	0	0	0
PGSC0003DMG400005590	0.19	0.162	0.167	0.768	1.082	0.345	0.179	0.308	0.401	1.246	0.435	0.921	0.507	0.212	0.214	1.451	1.197	0.922	0.093	2.248	0.871	5.275	7.812	8.656	0.171	0.144	0.346	2.617	2.556	3.53
PGSC0003DMG400019568	71.43	73.147	64.638	56.764	47.211	47.383	87.991	104.885	90.409	66.413	87.562	66.127	59.221	63.393	75.518	55.53	68.12	58.291	23.748	19.077	23.195	19.728	14.352	13.702	34.569	34.79	29.611	15.407	17.338	19.181
PGSC0003DMG400040579	0	0	0.195	0	0	0	0.232	0	0	0	0	0.61	0	0	0	0	0	0	0.722	0	0.523	1.024	0.337	0.769	1.144	1.01	0.404	0	0.287	0
PGSC0003DMG400024956	0.127	0.122	0.502	0.28	0.29	0.138	0.599	0.743	1.358	0.11	0.357	0.943	0.47	0	0.47	0.162	0.361	0.427	0	0	0	0.132	0	0.132	0.147	0.347	0.833	0	0.444	0.137
PGSC0003DMG400044616	0	0	0	0	0	0	0	0	0	0	0	0	0	0	0	0	0	0	0	0	0	0	0	0	0	0	0	0	0	0
PGSC0003DMG400011264	372.201	326.206	344.993	216.046	244.959	272.687	292.287	334.966	312.624	294.86	367.999	279.117	195.941	192.576	291.671	224.945	231.612	207.595	91.603	89.756	92.967	84.679	88.043	95.517	248.335	249.957	195.298	115.842	120.275	107.191
PGSC0003DMG400028082	0	0	0.409	0	0	0	0	0	0.308	0	0	0	0	0	0	0	0	0	0.379	0.531	0	0	0	0.269	0	0.354	0	1.015	0.604	0.28
PGSC0003DMG400019204	0.337	0.25	0.118	1.03	1.022	1.139	0.633	0.582	0.222	0.584	0.945	0.646	0.414	0.209	0.345	0.618	0.6	0.418	0.492	0.306	0.316	0.349	0.255	0.233	0.043	0.102	0.122	0.341	0.348	0.524
PGSC0003DMG400018934	24.393	19.749	20.327	2.412	23.317	37.011	2.022	1.893	1.346	28.884	20.384	11.883	0.898	0.725	1.758	23.004	22.447	9.985	0	0	0.043	0	0.166	0.379	0.657	2.046	1.327	0.106	0.142	0
PGSC0003DMG400020496	2.44	2.196	2.831	4.898	4.083	3.12	2.428	2.65	3.401	2.489	3.222	2.833	1.588	1.603	2.513	3.466	2.981	3.211	1.887	3.229	2.731	1.04	0.979	1.19	1.329	1.173	1.878	1.497	1.001	3.711
PGSC0003DMG400024058	0.182	0.29	0.191	0.2	0.345	0.264	0.741	0.766	0.791	0.631	0.964	0.948	0.224	0.068	0.838	0.231	0.687	0.543	0.354	0.124	0.321	0.126	0.331	0.063	0.07	0.083	0.099	0.237	0.071	0.261
PGSC0003DMG400012971	58.46	59.532	56.517	49.872	59.696	56.465	38.731	38.42	36.902	54.072	48.123	50.634	51.911	43.718	44.573	57.986	56.826	54.795	71.484	88.988	79.901	95.617	84.066	90.747	57.81	64.506	65.258	101.118	97.152	103.59
PGSC0003DMG400046722	0	0	0	0	0	0	0	0	0	0	0	0	0	0	0	0	0	0	0	0	0	0	0	0	0	0	0	0	0	0
PGSC0003DMG400018542	13.889	14.522	14.957	14.698	13.521	15.168	11.453	11.322	11.826	13.139	11.834	12.576	12.895	10.813	12.398	10.692	13.991	14.785	8.192	10.106	8.645	7.259	7.057	5.676	9.155	11.234	11.357	11.618	11.333	12.443
PGSC0003DMG400012523	0	0.024	0.02	0	0.057	0	0.047	0.024	0	0	0	0	0.023	0	0.046	0	0.047	0.028	0	0.051	0	0	0	0.026	0.029	0.102	0.204	0	0	0
PGSC0003DMG400038841	0	0	0	0	0	0	0	0	0	0	0	0	0	0	0	0	0	0	0	0	0	0	0	0	0	0	0	0	0	0
PGSC0003DMG400036180	0	0	0	0	0	0	0	0	0	0	0	0	0	0	0	0	0	0	0	0	0	0	0	0	0	0	0	0	0	0
PGSC0003DMG400012947	21.045	22.475	20.543	78.275	39.743	33.064	43.44	38.806	32.295	27.062	37.675	36.128	55.699	71.321	55.616	60.727	60.602	58.68	8.368	9.162	7.047	19.487	31.634	21.346	22.058	18.544	14.425	32.088	37.1	23.604
PGSC0003DMG400004759	6.427	3.543	5.661	19.155	24.016	24.984	7.76	10.211	23.564	32.573	25.052	27.894	2.292	0.524	3.112	1.967	11.246	6.296	0.069	2.878	0.297	0.534	0.32	0.243	6.025	2.428	3.683	0.428	0.436	0.404
PGSC0003DMG400018094	327.041	409.089	454.206	269.823	261.64	285.195	284.825	271.805	325.74	347.29	366.385	270.134	347.05	336.451	417.159	375.908	309.501	311.308	270.732	362.051	379.404	231.798	209.698	186.107	425.426	622.579	568.728	216.908	210.384	261.663
PGSC0003DMG400007126	0.093	0.051	0.052	0.044	0.135	0.101	0.037	0.039	0.031	0.138	0.012	0.076	0.049	0.044	0.061	0.067	0.075	0.089	0.135	0.216	0.391	0.247	0.415	0.315	0.107	0.09	0.151	0.121	0.092	0.242
PGSC0003DMG400034664	0	0	0	0	0	0	0	0	0	0	0	0	0	0	0	0	0	0	0	0	0.109	0	0	0	0	0	0	0	0	0
PGSC0003DMG402017622	13.946	15.743	17.19	5.322	10.284	7.921	7.64	9.738	11.208	12.149	11.011	12.276	11.305	9.47	10.461	10.509	9.59	12.304	21.698	30.241	27.33	15.527	17.966	14.819	13.622	16.611	14.211	25.39	27.862	30.346
PGSC0003DMG400030781	7.28	7.294	6.901	2.928	4.141	8.217	1.184	0.816	0.663	0.243	0.327	0.518	8.13	9.537	6.321	12.099	8.06	16.361	1.329	2.004	2.589	0.725	0.191	1.016	7.451	6.77	9.158	1.46	1.058	0.302
PGSC0003DMG400023124	0	0	0	0	0	0	0	0	0	0	0	0	0	0	0	0	0	0	0	0	0	0	0	0	0	0	0	0	0	0
PGSC0003DMG400009430	69.228	87.206	88.674	61.147	86.145	59.058	60.185	64.895	67.154	62.387	73.16	80.166	77.817	74.21	75.007	84.409	76.364	87.31	127.97	231.993	175.667	79.538	75.512	51.233	52.137	65.294	69.103	117.576	121.404	129.648
PGSC0003DMG400007556	25.622	26.772	23.04	20.358	21.468	18.669	45.999	47.391	40.832	37.696	49.723	51.567	40.536	39.776	44.174	43.913	44.106	47.989	11.494	7.637	8.955	8.654	7.168	6.372	10.767	11.699	13.011	5.915	6.044	5.569
PGSC0003DMG400000688	0.175	0.104	0.069	0	0.05	0.024	0.062	0.17	0.052	0.132	0.143	0.144	0.04	0.024	0.08	0.083	0.021	0.073	0.223	0.402	0.415	0.52	1.101	0.701	0.025	0.119	0.25	1.024	1.193	1.387
PGSC0003DMG400026347	6.816	5.685	6.704	9.91	10.307	10.335	7.276	7.005	7.909	8.583	7.136	6.459	7.059	5.764	6.023	6.737	5.03	8.407	2.294	1.893	2.876	3.543	2.333	3.082	6.588	6.152	6.56	1.609	1.696	1.722
PGSC0003DMG400018493	10.165	11.32	12.584	7.41	10.044	11.959	7.485	8.121	9.032	10.946	7.914	9.631	8.694	7.695	8.522	8.623	8.061	7.207	8.532	11.681	11.629	8.544	6.824	8.907	13.762	14.204	11.611	11.78	10.873	11.994
PGSC0003DMG400022786	3.997	3.362	3.682	3.677	3.637	3.44	4.102	4.086	4.375	3.243	3.2	3.221	5.909	5.588	4.876	4.124	2.912	3.593	17.231	15.367	15.916	15.41	12.448	12.114	6.196	4.922	7.451	10.647	10.444	10.212
PGSC0003DMG400003790	0	0	0	0	0	0	0	0	0	0	0	0	0	0	0	0	0	0	0	0	0	0	0	0	0	0	0	0	0	0
PGSC0003DMG400020370	7.861	10.164	10.389	14.431	13.267	13.365	3.363	3.119	2.897	4.857	3.796	4.608	3.797	3.891	3.139	4.788	5.208	4.29	8.447	9.407	9.45	6.415	4.341	6.369	15.072	15.337	9.838	2.863	3.262	3.586
PGSC0003DMG400046048	0	0	0	0	0	0	0	0	0	0	0	0	0	0	0	0	0	0	0	0	0	0	0	0	0	0	0	0	0	0
PGSC0003DMG400029694	25.446	24.18	25.122	30.562	30.855	23.353	15.374	12.623	12.898	17.302	15.929	13.951	17.55	18.453	17.367	19.619	16.776	17.633	25.879	17.909	22.606	37.873	30.762	34.826	29.536	26.742	26.393	24.616	26.943	24.669
PGSC0003DMG400028747	5.775	6.19	5.866	6.115	7.018	6.99	7.936	6.122	5.598	8.116	7.488	6.512	4.88	5.717	5.926	5.727	5.822	7.094	4.281	2.595	3.699	3.624	4.117	3.537	6.783	4.947	4.794	3.535	4.272	3.205
PGSC0003DMG400036997	0	0	0	0	0	0	0	0	0	0	0	0	0	0	0	0	0	0	0	0	0	0	0	0	0	0	0	0	0	0
PGSC0003DMG400011152	37.702	33.715	44.73	25.132	35.893	25.138	41.162	52.015	53.374	39.077	38.535	42.946	39.016	31.384	40.284	32.112	30.056	37.646	3.397	1.969	4.917	4.568	2.771	4.49	24.471	27.209	29.472	1.568	2.176	1.094
PGSC0003DMG400027977	0.434	0.249	0.411	0.191	0.296	0.754	0.408	0.337	0.514	0.226	0.162	0.285	0.56	0.194	0.48	0.11	0.164	0.194	0	0	0	0	0	0.09	0.201	0	0.142	0.226	0.101	0.28
PGSC0003DMG401030595	2.893	4.217	5.675	4.019	3.62	3.537	3.67	5.692	4.712	6.425	4.87	5.531	8.666	8.278	6.997	4.228	5.563	5.742	4.013	6.286	5.159	4.829	4.684	4.498	10.166	10.59	12.713	7.917	6.767	7.322
PGSC0003DMG400028799	1.64	1.62	1.897	2.045	1.306	1.426	3.03	2.921	2.978	1.421	2.913	2.742	0.856	1.587	1.611	1.528	2.115	2.567	3.352	4.024	3.465	1.811	5.44	3.909	0.822	1.936	2.145	5.199	6.162	4.709
PGSC0003DMG400010583	0	0	0	0.601	0.155	0.297	0.257	0.133	0.162	0.592	1.022	0.337	0.126	0	0.126	0.347	0.774	0.153	0	0.559	0.144	0.707	0	0.708	0	0	0	0	0	0.589
PGSC0003DMG400016534	236.939	325.659	401.397	254.278	202.47	249.205	218.93	259.953	290.783	334.796	300.344	229.58	169.419	178.211	253.564	241.978	235.874	225.315	154.864	202.529	227.082	125.952	122.112	95.795	333.492	435.416	413.527	111.72	114.748	125.806
PGSC0003DMG400029265	0	0	0	0	0	0	0	0	0	0	0	0.073	0	0	0	0	0	0	0.065	0.091	0	0	0	0.046	0	0	0	0.058	0	0
PGSC0003DMG400007716	1.815	1.358	1.681	1.332	1.467	1.773	2.497	2.454	1.496	2.577	2.436	2.64	1.819	2.115	1.43	3.009	2.061	2.471	1.883	1.076	1.474	3.514	3.516	3.136	1.735	0.932	1.119	1.886	1.988	2.125
PGSC0003DMG400002366	1.053	0.653	1.005	3.333	2.542	1.907	1.839	2.404	2.647	3.729	3.696	4.829	1.872	1.175	1.225	2.957	3.433	4.336	2.13	2.341	2.186	5.448	8.536	7.197	1.666	1.333	1.6	8.928	7.964	9.766
PGSC0003DMG400000133	5.984	7.652	7.307	2.339	3.672	2.054	3.65	4.309	4.943	4.8	4.099	4.23	7.305	5.451	5.489	3.769	4.012	5.018	12.724	14.599	13.507	7.282	7.801	7.154	17.58	16.731	14.892	11.731	10.769	11.279
PGSC0003DMG402004870	14.718	19.053	20.092	35.736	30.181	40.384	18.483	20.585	20.562	35.354	42.712	31.643	14.114	14.741	15.021	29.607	32.639	29.152	10.217	15.657	17.646	16.809	16.289	16.487	14.508	15.194	11.872	18.492	18.95	19.692
PGSC0003DMG400046220	0	0	0	0	0	0	0	0	0	0	0	0	0	0	0	0	0	0	0	0	0	0	0	0	0	0	0	0	0	0
PGSC0003DMG400002449	3.218	4.7	2.961	4.23	2.644	2.526	3.696	3.127	3.918	3.719	3.427	2.352	2.142	2.096	3.377	0.795	3.206	2.899	0.392	0.731	1.511	0.833	0.366	0.556	1.551	0.731	1.9	0.466	0.727	1.348
PGSC0003DMG400029690	0.074	0	0	0	0	0.161	0.07	0.072	0.088	0	0.139	0.122	0	0.083	0	0.188	0.14	0	0	0	0	0	0	0	0	0	0	0	0.086	0
PGSC0003DMG400004852	39.639	54.201	55.602	25.586	25.305	30.812	60.752	54.443	70.337	38.854	57.014	47.729	37	30.819	55.019	29.969	33.07	33.666	18.442	33.179	19.974	14.892	20.412	14.736	14.223	25.176	25.3	35.311	31.205	36.211
PGSC0003DMG400027514	18.223	19.18	22.484	12.51	15.538	14.805	20.195	23.475	24.302	21.598	24.045	21.708	18.078	17.933	23.542	21.301	17.352	16.807	4.638	5.203	5.339	5.399	3.838	4.994	16.47	19.368	18.795	4.256	4.405	4.548
PGSC0003DMG400019954	14.5	18.634	16.002	17.975	20.543	21.878	14.625	13.47	14.314	21.961	19.77	16.97	14.051	14.502	13.973	20.452	21.755	19.808	20.012	18.249	19.702	21.776	19.447	19.792	20.217	17.943	16.286	26.199	24.45	25.859
PGSC0003DMG400004824	0.612	0.662	0.756	0.645	0.636	0.289	0.525	1.164	0.694	0.808	0.573	0.482	1.006	2.23	1.202	2.402	1.432	1.578	18.353	9.583	23.101	20.288	10.311	8.831	2.618	5.984	7.75	27.863	32.034	32.78
PGSC0003DMG400000429	0	0	0	0	0	0	0	0	0.049	0	0	0	0	0	0	0	0	0	0	0	0	0	0.057	0	0	0	0	0	0	0
PGSC0003DMG400033587	21.466	13.267	17.324	10.439	16.128	27.563	4.222	2.619	5.086	23.194	16.434	5.666	3.313	4.014	4.232	9.643	7.821	9.267	0.437	0.204	0.633	0.827	0.817	1.035	1.271	2.04	3.102	5.985	5.339	7.851
ENSRNA049454728	0	0	0	0	0	0	0	0	0	0	0	0	0	0	0	0	0	0	0	0	0	0	0	0	0	0	0	0	0	0
PGSC0003DMG402021412	0	0	0	0	0	0	0	0	0	0	0	0	0	0	0	0	0	0	0	0	0	0.049	0	0	0.055	0	0	0	0	0
PGSC0003DMG400046396	0	0	0	0	0	0	0	0	0	0	0	0	0	0	0	0	0	0	0	0	0	0	0	0	0	0	0	0	0	0
ENSRNA049436514	0	0	0	0	0	0	0	0	0	0	0	0	0	0	0	0	0	0	0	0	0	0	0	0	0	0	0	0	0	0
PGSC0003DMG400031282	0	0	0	0	0	0	0	0	0	0	0	0	0	0	0	0	0	0	0	0	0	0	0	0	0	0	0	0	0	0
PGSC0003DMG400019372	1.618	0.902	0.532	2.078	3.068	1.466	0.634	0.524	0.32	1.753	2.901	2.773	1.865	0.753	0.497	1.542	2.036	2.714	1.969	2.758	1.425	2.653	2.207	1.118	2.028	1.837	1.323	2.109	1.254	1.307
PGSC0003DMG402005880	0	0	0	0	0.09	0.172	0	0.154	0.188	0	0.148	0.065	0	0	0	0.201	0	0	0.347	0	0	0	0	0.082	0.183	0	0.13	0	0	0
PGSC0003DMG400044833	0	0	0	0	0	0	0	0	0	0	0	0	0	0	0	0	0	0	0	0	0	0	0	0	0	0	0	0	0	0
PGSC0003DMG400045757	0	0	0	0	0	0	0	0	0	0	0	0	0	0	0	0	0	0	0	0	0	0	0	0	0	0	0	0	0	0
PGSC0003DMG400014564	0.888	0.72	0.849	1.836	1.316	1.492	0.632	0.68	0.478	0.793	1.032	0.642	0.571	0.661	0.57	1.265	0.94	1.053	0.314	0.275	0.256	0.306	0.33	0.474	1.401	1.1	0.924	0.14	0.188	0.116
PGSC0003DMG400043768	1.928	3.545	5.265	2.612	3.712	2.418	3.625	5.189	3.163	3.343	2.497	3.538	3.692	2.319	7.108	2.262	1.96	2.986	1.516	1.517	2.979	1.229	0.202	0.615	6.178	6.466	6.792	0.773	0.69	0.639
PGSC0003DMG400014585	0	0	0	0	0	0	0	0	0	0	0	0	0	0.024	0	0	0	0	0	0	0	0	0	0	0	0	0	0	0	0
PGSC0003DMG400016865	0	0	0.093	2.208	1.879	1.411	0.444	0.229	0.839	2.455	1.986	2.523	0	0	0.109	1.35	3.786	4.618	0	0	0	0	0	0.122	0	0	0.386	0	0	0.127
PGSC0003DMG400012410	0	0	0.022	0	0.032	0	0	0	0	0.025	0	0.023	0	0	0	0	0	0	0.083	0.231	0.179	0.146	0.077	0.029	0.033	0.039	0.093	0.332	0.197	0.305
PGSC0003DMG400029497	0.778	0.595	0.307	6.805	8.317	6.002	0.219	0.151	0.138	1.854	1.491	1.439	0.43	0.13	0.143	4.497	3.303	3.784	0	0	0	0.201	0	0.121	0.135	0.053	0	0.051	0.09	0.126
PGSC0003DMG400010760	0.63	1.808	1.077	3.238	3.227	1.599	0	0.306	0	0.182	0.295	0.086	0.581	1.291	0.484	1.736	0.297	0	19.179	161.364	64.844	43.944	35.387	51.075	16.653	28.337	32.644	49.018	54.471	55.112
PGSC0003DMG400009881	17.47	15.933	11.388	50.911	34.879	49.017	17.758	12.991	14.36	9.117	9.503	8.429	149.69	162.045	121.961	47.912	47.191	49.836	8.721	10.755	11.304	49.553	46.185	95.991	30.008	27.926	44.747	101.289	78.537	95.334
PGSC0003DMG400002802	1.645	1.212	0.946	4.639	3.548	3.054	1.9	1.365	1.218	2.584	1.859	2.086	1.453	1.684	1.137	2.657	1.876	1.916	2.953	0.911	1.63	5.357	4.907	4.724	1.626	0.794	1.233	1.652	2.47	1.919
PGSC0003DMG400022464	0.133	0	0	0	0	0	0	0	0.315	0	0	0	0	0	0	0	0	0	0	0	0	0	0	0	0	0.181	0	0	0	0
PGSC0003DMG400034918	0	0	0	0	0	0	0	0	0	0	0	0	0	0	0	0	0	0	0	0	0	0	0	0	0	0	0	0	0	0
PGSC0003DMG400037824	0	0	0	0	0	0	0	0	0	0	0	0	0	0	0	0	0	0	0	0	0	0	0	0	0	0	0	0	0	0
PGSC0003DMG400023982	16.264	20.977	17.714	21.12	16.25	21.137	23.129	22.492	19.878	20.363	33.237	26.255	17.609	20.757	24.105	18.372	22.09	23.095	11.185	8.447	10.549	11.404	13.142	14.004	9.16	8.44	7.74	15.701	14.605	14.738
PGSC0003DMG400018186	6.31	9.152	7.665	13.011	10.396	11.036	30.877	36.646	25.69	28.668	46.531	41.872	11.365	12.635	19.983	18.342	29.365	26.522	1.907	2.522	1.38	1.652	0.989	1.278	2.937	2.371	3.914	0.662	1.096	0.547
PGSC0003DMG400027840	0	0	0	0	0	0	0	0	0	0	0	0	0	0	0.029	0	0.03	0	0.046	0	0	0	0	0	0	0	0	0	0	0
PGSC0003DMG400030264	4	3.97	3.822	2.286	2.8	2.341	3.47	2.392	5.74	3.734	5.395	8.603	3.829	2.577	5.741	5.181	3.121	3.785	4.044	8.652	6.097	5.495	7.447	5.581	4.805	6.077	10.063	13.432	10.64	17.233
PGSC0003DMG400000274	10.476	8.812	9.301	28.052	32.99	25.826	5.198	5.346	4.16	6.164	5.474	7.051	22.038	18.366	13.24	21.458	16.433	16.166	62.781	59.548	60.957	67.895	50	95.671	112.981	122.301	92.025	69.333	63.953	61.97
PGSC0003DMG400039813	0.139	0	0.22	0	0	0	0	0	0	0	0	0	0	0	0	0	0	0	0	0	0	0	0	0	0	0	0	0	0	0
PGSC0003DMG400030167	0.364	0.116	0.096	0.067	0.138	0.396	0.457	0.236	0	0.474	0.454	0.35	0.056	0.203	0.112	0.232	0.172	0.611	0.621	1.242	0.578	0.44	0.828	0.629	0.562	0.496	0.397	3.957	2.329	2.943
PGSC0003DMG400026011	0	0.15	0.371	0.345	0	0.171	0	0.152	0	0.136	0	0.129	2.314	4.206	1.446	0.598	0.296	0.877	16.501	7.382	23.551	12.673	4.066	9.272	0.545	2.565	3.08	18.816	20.614	19.101
PGSC0003DMG400007132	0.196	0.075	0.17	0.086	0.334	0.149	0.313	0.266	0.325	0.136	0.183	0.242	0.162	0.131	0.144	0.1	0.037	0.131	0.629	0.32	0.31	0.689	1.522	0.812	0.181	0.187	0.128	0.51	0.433	0.443
PGSC0003DMG400033360	5.699	6.48	6.766	6.999	6.006	5.738	6.202	8.103	8.066	7.93	9.79	9.473	5.972	4.321	6.247	6.671	7.049	7.279	6.527	7.362	7.355	6.522	6.217	6.063	4.824	5.68	4.905	7.193	7.706	8.304
PGSC0003DMG400034274	0.683	0.49	0.269	0.188	0.388	0.557	0	0	0.607	0.592	0.479	0.421	0	0.191	0.315	0.434	0.161	0.764	0	0	0	0	0	0	0.592	0.465	0.837	0	0.198	0
PGSC0003DMG400034593	0	0	0	0	0	0	0	0	0	0	0	0	0	0	0	0	0	0	0	0	0	0	0	0	0	0	0	0	0	0
PGSC0003DMG403005190	1.106	1.175	1.745	1.217	0.28	1.603	1.039	0.955	0.728	1.704	1.494	1.213	0.227	0.686	1.812	0.781	0.58	0.137	0.718	1.005	1.039	0.636	0.335	0.637	0.569	0.67	1.206	0.48	1	0.397
PGSC0003DMG400024466	0	0	0.042	0.03	0	0	0.025	0.026	0	0	0.075	0.044	0	0	0.099	0.034	0.025	0.09	0	0	0	0	0	0	0	0.037	0	0	0.031	0
PGSC0003DMG400028989	2.806	1.578	1.952	0	0.469	0.807	2.714	2.486	2.542	0.858	0.54	1.222	0.837	1.014	0.988	0	0.234	0	1.567	3.375	3.052	1.111	0.563	0.855	4.487	1.686	5.803	4.624	2.11	4.444
PGSC0003DMG400008940	3.287	2.538	3.128	2.904	3.559	2.627	2.049	3.086	2.826	2.986	2.217	2.677	2.418	2.1	2.126	2.249	1.983	2.12	4.707	6.721	4.843	3.91	3.986	3.161	3.327	4.047	4.238	4.613	4.684	4.919
PGSC0003DMG400027360	0	0	0	0	0	0	0	0	0	0	0	0	0	0	0	0	0	0	0	0	0	0	0	0	0	0	0	0	0	0
PGSC0003DMG400006319	3.297	1.9	1.407	3.032	6.833	12.566	1.528	0.57	1.605	6.244	8.194	8.988	1.957	1.765	1.436	9.47	10.379	16.262	0.033	0.139	0.024	0.117	0.031	0.398	0.392	0.461	0.332	0.147	0.236	0.122
PGSC0003DMG400023980	0.39	0.373	0.308	0.215	0	0	0.825	0.284	1.271	0.254	0.456	0.321	1.797	1.415	0.09	0.372	0.276	0.654	21.501	5.583	28.645	5.552	4.122	3.739	0.226	6.906	4.464	33.291	38.875	41.903
PGSC0003DMG400002373	10.738	20.715	14.116	5.324	5.393	12.722	17.729	17.108	28.078	34.046	50.304	61.261	22.115	27.658	27.545	43.767	36.065	50.197	0	0.396	0	0.601	0.264	0.501	1.903	0.922	2.531	0.252	1.462	0.417
PGSC0003DMG400007079	19.748	19.483	17.591	22.888	20.775	14.53	10.901	10.464	9.446	9.449	8.744	10.204	18.706	15.345	14.211	9.716	8.391	8.721	47.248	39.583	46.035	44.373	34.197	64.33	80.27	96.772	66.196	35.615	33.825	33.083
ENSRNA049462485	0	0	0	0	0	0	0	0	0	0	0	0	0	0	0	0	0	0	0	0	0	0	0	0	0	0	0	0	0	0
PGSC0003DMG401026514	4.139	4.961	3.484	6.391	5.903	6.379	3.832	3.392	4.574	4.953	5.055	4.268	4.328	5.588	5.351	4.867	5.918	4.594	6.451	4.422	7.378	8.187	6.276	7.524	6.754	6.269	6.314	6.843	6.248	6.388
PGSC0003DMG400007523	0.162	0.309	0.191	0	0.092	0.088	0.835	1.178	1.34	0.14	0.227	0.598	0.149	0	1.34	0.103	0	0.181	2.832	0.826	1.281	0.251	0.551	0.335	0.187	0.33	1.586	1.896	1.127	1.741
PGSC0003DMG400017609	29.745	27.817	28.494	12.459	18.28	17.135	20.386	22.148	24.617	25.059	23.804	30.367	28.784	25.115	28.319	24.863	28.503	25.702	11.207	12.198	10.639	12.586	11.189	10.868	28.085	34.051	29.074	17.922	16.075	17.023
PGSC0003DMG401028714	1.36	0.836	0.868	1.532	1.842	1.197	1.309	2.014	2.417	6.231	2.423	4.607	0.866	0.506	1.164	1.235	1.222	1.521	0.709	1.324	1.506	2.481	2.694	1.712	0.974	0.485	0.953	2.574	2.409	3.035
PGSC0003DMG400028386	5.967	6.465	6.467	7.2	6.235	3.891	6.771	7.237	7.147	5.383	5.829	6.343	7.558	6.837	7.372	5.814	6.904	6.179	14.621	14.554	14.318	11.372	13.893	13.516	8.617	8.37	8.71	15.726	13.873	16.164
PGSC0003DMG400006491	199.983	250.251	286.09	257.494	236.593	351.963	170.722	156.603	191.912	358.606	398.512	253.92	185.796	203.519	229.402	337.868	349.336	329.257	126.871	148.367	171.826	112.103	100.403	94.71	215.281	275.598	241.224	96.499	95.758	106.763
PGSC0003DMG400016516	0.194	0.231	0.191	0.266	0.165	0.474	0.182	0.141	0.229	1.133	0.453	0.796	0.134	0	0.089	0.123	0.457	0.108	0.141	0	0.051	0.251	0.066	0.602	1.568	1.121	0.396	0.126	0	0.052
PGSC0003DMG400023275	0	0	0	0	0	0	0	0	0	0	0	0	0	0	0	0	0	0	0	0	0	0	0	0	0	0	0	0	0	0
PGSC0003DMG400021766	30.145	29.273	34.426	32.351	32.663	35.914	25.51	26.905	28.197	37.421	31.7	33.765	27.409	25.553	25.609	29.512	31.443	33.1	29.98	35.498	32.363	34.21	32.271	35.559	51.684	53.699	50.914	30.264	28.621	33.756
ENSRNA049436858	0	0	0	0	0	0.846	0	0	0	0	0	0	0	0	0	0	0	0	0	0	0	0	0	0	0	0	0	0	0	0
PGSC0003DMG400005123	1.376	0.725	0.864	0.031	0.447	4.182	0.106	0.355	0.2	2.849	1.156	0.185	0.259	0.094	0.466	0.107	0.106	0.094	0	0.115	0	0	0.077	0.029	0	0.115	0.138	0.11	0.098	0.061
PGSC0003DMG400000977	1.362	0.895	1.141	0.406	0.484	0.278	1.626	2.95	2.453	2.139	0.982	1.937	0.968	0.444	1.046	0.397	0.268	0.444	0.829	1.102	0.929	0.47	0.619	0.382	1.674	1.546	1.577	0.407	0.462	0.52
PGSC0003DMG400016815	9.11	10.021	10.976	8.565	12.55	13.781	11.616	13.744	9.49	19.602	20.935	18.07	10.507	9.969	13.962	18.441	15.942	16.535	6.017	5.898	5.951	6.825	4.37	5.267	9.957	11.287	9.058	2.327	2.714	2.613
PGSC0003DMG400023605	0.061	0.044	0.012	0.151	0.122	0.05	0.014	0	0	0	0	0	0.056	0.137	0.042	0	0	0.017	1.16	0.188	1.05	0.728	0.167	0.507	0.442	0.125	0.15	0.159	0.107	0.099
PGSC0003DMG400010714	0	0.076	0.038	0.122	0.072	0.035	0.045	0.015	0.019	0.055	0.015	0	0.059	0.266	0.117	0.323	0.12	0.124	4.711	5.427	4.668	7.567	5.005	11.15	0.864	1.861	2.313	6.792	7	5.888
PGSC0003DMG402018643	0	0	0	0	0	0.147	0	0	0	0	0	0	0	0	0	0.172	0	0	0.198	0	0	0	0	0	0	0	0	0.177	0	0
PGSC0003DMG400040993	0	0	0	0	0	0	0	0	0	0	0	0	0	0	0	0	0	0	0	0	0	0	0	0	0	0	0	0	0	0
PGSC0003DMG400042147	0	0	0	0	0	0	0	0	0	0	0	0	0.242	0	0	0	0	0	0	0	0	0	0	0	0	0.179	0	0	0	0
PGSC0003DMG400037811	0	0	0	0	0	0	0	0	0	0	0	0	0	0	0	0	0	0	0	0	0	0	0	0	0	0	0	0	0	0
PGSC0003DMG400013348	4.777	4.421	5.491	9.34	11.677	25.241	6.447	8.049	8.91	33.037	37.26	22.86	1.171	1.419	2.341	12.851	15.491	15.23	0.297	1.559	0.698	1.894	2.01	1.212	0.47	1.038	1.08	4.768	4.135	4.324
PGSC0003DMG402026622	11.066	11.883	13.384	10.938	10.631	11.382	14.024	12.77	12.723	12.009	15.26	15.761	10.966	10.668	11.837	11.801	12.88	15.261	10.745	11.771	12.103	11.242	16.263	12.67	8.856	8.083	9.703	16.277	15.554	16.234
PGSC0003DMG400036169	0	0	0	0	0	0	0	0	0	0	0	0	0	0	0	0	0	0	0	0	0	0	0	0	0	0	0	0	0	0
PGSC0003DMG400038489	0	0	0	0	0	0	0	0	0	0	0	0	0	0	0	0	0	0	0	0	0	0	0	0	0	0	0	0	0	0
PGSC0003DMG400003643	0.866	0.968	0.914	0.565	0.835	0.654	1.228	1.469	1.582	0.84	0.631	1.026	1.272	1.164	1.068	0.522	0.942	0.985	4.373	2.251	4.824	1.14	0.58	0.7	1.749	1.519	2.184	0.803	0.921	0.601
PGSC0003DMG400004146	0.22	0.134	0.095	0.066	0.046	0.131	0.47	0.37	0.522	0.278	0.243	0.477	0.351	0.559	0.369	0.178	0.265	0.336	0.088	0	0.021	0	0.027	0	0.046	0.027	0	0	0.023	0.043
PGSC0003DMG400038910	0	0	0	0	0	0	0	0	0	0	0	0	0	0	0	0	0	0	0	0	0	0	0	0	0	0	0	0	0	0
PGSC0003DMG400015089	0.054	0.154	0.297	0.178	0	0.058	0.354	0.261	0.51	0.14	0.151	0.265	0.446	0.06	0.297	0.273	0.152	0.06	0.079	0	0.284	0.056	0	0.056	0.622	0.44	0.176	0.07	0.063	0.058
PGSC0003DMG401012419	0	0	0	0	0	0	0	0	0	0	0	0	0	0	0	0	0	0	0	0	0	0	0	0	0	0	0	0	0	0
PGSC0003DMG400019761	2.396	1.145	2.97	0.565	1.363	1.488	2.413	3.659	1.622	1.039	0.96	0.985	2.84	3.249	2.523	0.435	0.323	2.105	3.999	1.05	3.799	2.126	1.634	1.419	3.564	1.399	2.799	1.115	1.592	0.922
PGSC0003DMG400015522	3.049	1.845	1.523	3.116	3.829	2.841	2.196	2.126	1.888	2.137	1.731	2.003	2.665	2.996	2.208	2.139	2.411	2.236	2.747	1.984	2.208	6.273	4.806	5.357	4.204	2.724	2.817	3.148	2.969	2.698
ENSRNA049461495	0.677	5.826	4.807	0	1.541	0.736	5.091	5.922	1.604	6.457	3.167	3.898	3.121	0	4.368	2.582	7.669	3.029	1.978	2.77	2.863	2.103	0.923	2.808	2.35	2.767	3.322	2.648	1.574	4.377
PGSC0003DMG400043241	0	0	0	0	0	0	0	0	0	0	0	0	0	0	0	0	0	0	0	0	0	0	0	0	0	0	0	0	0	0
PGSC0003DMG400017215	1.026	0.721	1.008	0.922	1.072	1.07	1.043	1.465	1.414	0.635	0.764	1.051	1.293	0.702	0.888	0.958	0.573	1.03	0.428	0.3	0.952	0.607	0.857	0.499	1.333	1.198	1.027	0.3	0.316	0.248
PGSC0003DMG400009578	0	0	0	0	0	0	0	0	0	0	0	0	0	0	0	0	0	0	0	0	0	0	0	0	0	0	0	0	0	0
ENSRNA049463513	0	0	0	0.448	0	0	0	0	0	0	0	0	0	0	110.689	0	1.922	0	0	0	0	0	0	0	0	32.173	0.666	0	0	0
PGSC0003DMG400011719	291.065	495.472	441.368	321.324	316.417	242.626	624.523	610.604	570.472	540.518	692.406	1005.07	685.696	773.435	719.255	796.31	837.4	1098.66	269.733	474.206	370.239	240.846	239.517	303.422	766.444	498.113	735.211	300.112	275.805	342.906
PGSC0003DMG400035320	2.479	1.729	1.932	0.963	2.289	1.331	3.509	3.939	3.801	1.568	2.728	2.327	2.473	1.922	1.639	1.927	1.376	1.794	6.986	9.127	6.288	6.191	6.046	8.647	5.062	6.198	4.674	3.345	2.78	3.487
PGSC0003DMG402027553	0.356	0.51	0	1.371	1.012	0.58	0.167	0.692	0	0.154	0	0	10.173	8.747	10.169	1.357	1.344	1.592	11.178	10.921	14.297	12.9	15.049	15.13	3.295	1.94	6.695	14.847	14.692	12.463
PGSC0003DMG400033948	0	0	0	0	0	0	0	0	0	0.105	0	0.1	0	0	0	0	0	0	0.355	0	0	0.251	0.331	0.252	0	0	0	0.158	0.282	0
PGSC0003DMG400043692	0	0	0	0	0	0	0	0	0	0	0	0	0	0	0	0	0	0	0	0	0	0	0	0	0	0	0	0	0	0
PGSC0003DMG400015549	10.933	8.975	11.338	10.058	11.156	9.32	8.843	10.198	9.417	9.206	7.825	9.352	10.655	9.856	10.132	8.962	8.074	8.12	21.513	21.378	21.08	23.178	24.127	22.557	14.846	16.457	17.64	23.058	23.624	23.351
ENSRNA049461185	0	0	0	0	0	0	0	0	0	0	0	0	0	0	0	0	0	0	0	0	0	0	0	0	0	0	0	0	0	0
PGSC0003DMG400020252	0.36	0.517	0.909	28.553	13.814	10.222	0.169	0.105	0.256	0.406	0.472	0.504	1.096	1.167	0.631	16.668	10.236	10.799	3	11.275	6.398	8.207	4.226	7.097	2.043	3.092	2.416	7.514	5.445	5.783
PGSC0003DMG400035273	0	0	0	0	0	0	0	0	0	0	0	0	0	0	0	0	0	0	0	0	0	0	0	0	0	0	0	0	0	0
PGSC0003DMG400025248	0.269	0.236	0.177	0.099	0.306	0.146	0.253	0.392	0.186	0.214	0.147	0.129	0.186	0.15	0.289	0.114	0.085	0.15	0.065	0.046	0.118	0.046	0	0.023	0.389	0.183	0.293	0	0	0
PGSC0003DMG400045455	0	0	0	0	0	0	0	0	0	0	0	0	0	0	0	0	0	0	0	0	0	0	0	0	0	0	0	0	0	0
PGSC0003DMG400007033	0.151	0	0.04	0	0	0.11	0.047	0.049	0.119	0.655	0.189	0.415	0.046	0	0.046	0	0	0	0.074	0.103	0.053	0	0.069	0	0	0	0.082	0.394	0.176	0.109
PGSC0003DMG400017310	2.828	3.741	3.154	6.665	4.809	4.874	3.436	3.83	3.485	4.061	3.767	4.37	3.476	3.828	3.922	4.901	3.963	3.674	1.21	1.461	1.842	1.656	1.052	1.658	5.618	5.837	4.017	0.596	0.697	0.831
PGSC0003DMG400022341	10.227	4.77	6.235	7.178	9.386	11.277	2.182	2.4	3.57	2.955	1.386	0.691	1.548	1.931	2.732	1.005	0.933	1.05	3.175	2.324	6.057	0.409	0.135	0.358	1.372	2.288	6.625	1.288	1.666	1.49
PGSC0003DMG400016607	15.59	15.767	10.113	39.164	25.959	41.807	20.649	14.27	12.446	22.571	32.487	26.013	17.91	24.538	26.596	41.92	39.661	27.855	13.363	6.353	10.327	11.403	14.711	11.476	8.169	5.925	8.867	10.379	11.228	8.761
PGSC0003DMG400041873	0	0	0	0	0	0	0	0	0	0	0	0	0	0	0	0	0	0	0	0	0	0	0	0	0.078	0	0	0	0	0
PGSC0003DMG402026432	0.575	0.367	0.277	0.211	0.109	0	0.721	1.149	0.871	0.028	0	0.053	3.799	5.388	3.121	0.244	0.09	0.071	1.12	0.784	1.114	0.232	0.087	0.265	2.551	2.437	2.456	0	0	0
PGSC0003DMG400033099	55.685	90.682	65.62	39.511	32.568	30.332	63.784	54.362	59.913	20.67	20.892	23.867	130.677	142.591	122.724	69.184	110.612	76.19	678.527	265.013	442.969	158.576	122.388	141.178	246.411	240.775	231.193	194.063	212.626	210.145
PGSC0003DMG400021244	68.933	102.371	91.763	34.284	38.568	47.997	93.117	86.308	96.479	78.729	108.692	117.802	81.068	67.62	69.166	78.698	76.982	79.044	105.969	151.722	119.39	126.155	175.884	141.607	45.738	55.046	59.944	198.583	213.199	205.097
PGSC0003DMG400016066	0	0	0	0	0	0	0	0	0	0	0	0	0	0	0	0	0	0	0	0	0	0	0	0	0	0	0	0	0	0
PGSC0003DMG400032488	1.873	1.401	2.12	0	1.899	0.266	3.215	3.601	3.859	0.035	0.038	0	5.142	5.502	4.503	0	0.077	0	5.59	3.081	4.303	0.506	0	0.127	8.669	5.88	6.792	0	0	0
PGSC0003DMG400035844	0	0	0	0	0	0	0	0	0	0	0	0	0	0	0	0	0	0	0	0	0	0	0	0	0	0	0	0	0	0
PGSC0003DMG400014248	26.67	22.196	20.08	43.034	22.98	25.628	18.289	19.032	16.824	20.408	21.63	17.267	17.738	22.842	17.232	22.802	20.566	19.034	650.71	395.254	486.738	825.806	1145.02	1157.56	13.421	43.887	70.385	785.497	858.773	715.631
PGSC0003DMG400006593	0.912	0.551	0.606	1.77	2.076	1.357	0.993	0.84	0.995	1.124	1.01	1.185	0.952	0.617	0.907	1.342	1.042	0.886	0.456	0.638	0.609	0.895	0.327	0.946	2.25	2.159	1.845	0.469	0.14	0.155
PGSC0003DMG401027015	19.031	18.69	24.194	12.31	11.4	11.957	20.275	22.69	26.356	12.618	12.696	15.525	16.243	12.868	17.592	9.541	10.817	11.72	15.575	18.614	18.882	11.581	9.068	9.974	22.514	29.139	23.754	8.427	9.797	10.662
PGSC0003DMG400027647	6.041	6.349	6.732	2.911	3.351	9.081	9.603	6.045	10.93	14.979	11.383	7.835	10.25	10.337	5.843	8.937	10.296	11.729	0	0	0.064	0.124	0.082	0	0.8	1.269	0.59	0.118	0.07	0.129
PGSC0003DMG400001900	0	0	0	0	0	0	0	0	0	0.106	0	0	0.113	0	0	0	0	0	0.178	0.25	0.387	0.632	0.167	0.253	0	0	0	0	0.142	0
PGSC0003DMG400012777	216.886	247.233	271.099	205.473	178.575	171.517	245.455	239.113	288.559	202.165	187.356	216.33	203.948	198.672	197.547	185.005	202.727	199.698	295.385	348.822	325.694	263.72	273.962	284.375	291.457	333.238	321.993	367.646	364.6	376.691
PGSC0003DMG400024528	1.848	0.717	0.951	0.059	0.427	4.862	0.327	0.182	0.317	2.902	1.252	0.264	0.049	0.06	0.148	0.068	0.025	0.12	0.039	0	0.028	0.083	0.037	0.056	0.031	0.036	0	0.105	0.031	0.058
PGSC0003DMG400017368	0	0	0	0	0	0	0	0	0	0	0	0	0	0	0	0	0.077	0	0	0	0	0	0	0	0	0	0	0	0	0
PGSC0003DMG400046382	0	0	0	0	0	0	0	0	0	0	0	0	0	0	0	0	0	0	0	0	0	0	0	0	0	0	0	0	0	0
PGSC0003DMG400016561	0.102	0.685	0.484	3.603	0.931	1.89	0.192	0.099	0.485	0.266	2.009	1.346	0	0	0.094	0.39	0.869	0.229	0	0	0	0.106	0	0	0	0	0	0	0	0.11
PGSC0003DMG400034450	0	0	0	0	0	0	0	0	0	0	0	0	0	0	0	0	0	0	0	0	0	0	0	0	0	0	0	0	0	0
PGSC0003DMG400018089	4.911	5.216	5.15	4.766	5.819	4.04	4.102	3.976	4.141	4.833	3.715	4.838	3.646	3.256	3.001	4.312	3.991	4.118	8.367	9.624	8.631	11.05	9.742	11.576	5.346	4.669	4.405	9.533	9.791	10.377
PGSC0003DMG400025897	3.926	3.699	3.769	10.395	9.644	6.679	3.208	3.041	1.887	1.578	2.022	1.825	4.563	5.337	6.396	5.061	5.37	7.508	9.14	4.887	4.69	5.95	4.733	12.621	20.933	22.864	22.331	6.451	7.077	3.064
PGSC0003DMG400004174	0	0	0	2.022	1.181	1.997	0	0.155	0.189	0.831	0.523	1.051	0.147	0.089	0	0.812	1.055	0.447	0	0	0.253	4.052	3.594	2.484	0	0	0	0.833	0	0.602
PGSC0003DMG400010548	15.961	15.392	16.079	14.458	15.378	12.646	18.557	18.953	19.359	15.224	14.815	16.552	19.789	18.317	18.416	19.266	15.706	15.632	87.828	98.828	84.066	85.256	95.607	80.086	32.368	40.457	36.286	117.863	132.509	120.195
PGSC0003DMG400045889	0	0	0	0	0	0	0	0	0	0	0	0	0	0	0	0	0	0	0	0	0	0	0	0	0	0	0	0	0	0
PGSC0003DMG400012388	2.315	1.106	1.485	2.547	3.046	2.234	1.412	1.561	1.391	2.021	1.131	1.321	1.56	1.582	1.337	1.383	1.369	1.043	4.036	3.144	3.249	6.956	6.854	7.251	3.657	2.823	3.983	5.988	6.526	5.675
PGSC0003DMG400033334	0.184	0.132	0.084	1.481	1.061	1.33	0.072	0.059	0.036	0.08	0.1	0.038	0.367	0.598	0.268	0.778	0.707	0.975	0.827	0.97	1.067	1.679	1.377	2.267	1.31	2.355	0.65	0.817	0.996	0.725
PGSC0003DMG400014082	0	0	0	0	0	0	0	0	0	0	0	0	0	0	0	0	0	0	0	0	0	0	0	0	0	0	0	0	0	0
PGSC0003DMG400027026	0.49	0.401	0.621	0.539	0.796	0.38	0.493	0.34	0.477	0.864	0.458	0.705	0.403	0.469	0.516	0.511	0.413	0.88	1.252	2.397	1.886	2.21	2.123	2.158	2.125	1.549	1.917	3.238	2.441	3.279
PGSC0003DMG400039019	0	0	0	0	0	0	0	0	0	0	0	0	0	0	0	0	0	0	0	0	0	0	0	0	0	0	0	0	0	0
PGSC0003DMG400029085	218.469	138.249	94.267	0.16	0	0	113.417	95.627	63.425	0.021	0.34	0	117.957	170.156	133.617	1.138	0.411	2.03	29.869	76.479	47.732	96.127	177.472	88.815	12.882	12.628	5.937	69.491	74.253	68.751
PGSC0003DMG402000914	5.489	6.874	8.442	2.96	4.246	5.011	6.706	6.56	6.047	7.28	4.62	6.771	5.363	3.678	7.486	4.743	5.647	4.358	1.122	1.908	2.088	0.625	1.048	0.74	7.875	9.496	8.079	0.858	1.404	0.946
PGSC0003DMG401009338	4.871	4.744	4.554	5.34	3.61	3.369	5.063	5.001	5.507	2.623	3.088	3.505	4.626	5.316	5.542	3.165	3.134	2.682	5.469	5.358	4.894	4.66	4.881	4.972	4.376	4.524	3.922	6.564	5.705	6.121
PGSC0003DMG400018867	0	0.049	0	0.168	0.116	0	0.048	0	0.06	0.044	0	0.042	0.047	0.114	0.047	0.065	0	0	0.223	0	0.054	0	0	0.106	0.177	0	0	0	0.059	0
PGSC0003DMG400008302	0.298	0.095	0.039	0.219	0.17	0.27	0.14	0.193	0.118	0.301	0.139	0.245	0.046	0	0.137	0	0.469	0.444	0.29	0.102	0.21	0.206	0.135	0.103	0.115	0.135	0.162	0	0.058	0.054
PGSC0003DMG400042373	0	0	0	0	0	0	0	0	0	0	0	0	0	0	0	0	0	0	0	0	0	0	0	0	0	0	0	0	0	0
PGSC0003DMG400011012	6.197	10.42	5.717	34.71	11.141	35.42	12.22	12.258	11.733	18.609	8.797	16.609	82.368	101.398	52.412	33.118	44.804	20.666	353.443	318.539	417.98	369.483	333.866	325.649	103.961	109.516	173.003	573.407	706.551	632.758
PGSC0003DMG400007276	50.939	62.366	59.645	30.618	36.997	36.199	62.602	65.677	66.842	60.967	70.359	59.614	72.778	58.199	74.378	59.256	72.667	70.108	29.757	42.472	38.926	37.525	55.035	41.631	30.374	34.428	32.359	86.556	85.861	85.046
PGSC0003DMG401033888	0.679	1.687	1.659	7.693	2.857	1.254	4.401	4.352	5.226	1.177	3.999	3.349	3.816	4.851	5.065	2.329	1.729	1.518	34.591	42.194	29.335	32.392	36.185	28.702	5.104	8.413	8.213	98.353	107.373	76.246
PGSC0003DMG400025327	0.197	0.125	0.258	0.577	0.373	1.353	0.431	0.191	0.078	0.909	0.184	0.97	0.181	0	0.181	0.083	0.433	0.44	0.191	0	0.208	0.068	0	0	0.531	0.892	1.286	0.171	0.838	0.071
PGSC0003DMG400003999	3.594	2.443	3.129	10.871	6.603	6.742	2.752	2.354	2.46	0.9	0.747	0.723	6.209	8.95	5.299	11.673	9.348	6.342	8.399	7.188	9.342	15.216	8.822	21.168	10.535	11.171	11.19	10.201	10.183	8.661
PGSC0003DMG400043719	0	0	0	0	0	0	0	0	0	0	0	0	0	0	0	0	0	0	0	0	0	0	0	0	0	0	0	0	0	0
PGSC0003DMG400007293	55.065	72.198	64.185	57.127	48.721	43.545	19.476	24.036	22.445	29.768	19.75	34.41	53.85	50.253	36.13	37.455	32.349	30.016	152.67	256.715	220.056	129.277	137.079	124.93	175.522	229.246	183.541	181.336	161.749	190.765
PGSC0003DMG400046966	0	0	0	0	0	0	0	0	0	0	0	0	0	0	0	0	0	0	0	0	0	0	0	0	0	0	0	0	0	0
PGSC0003DMG400013374	0	0	0	0	0	0	0	0	0	0	0	0	0	0.082	0	0	0	0	0	0	0	0	0	0	0	0	0	0	0	0
PGSC0003DMG400026928	1.144	0.947	1.319	3.1	1.953	1.89	1.593	1.326	1.356	1.221	1.461	1.81	1.156	1.475	1.278	1.007	0.976	1.6	2.089	1.53	1.907	2.916	2.191	2.715	1.884	1.619	1.224	1.491	2.533	1.636
PGSC0003DMG400042911	0	0	0	0	0	0	0	0	0	0	0	0	0	0	0	0	0	0	0	0	0	0	0	0	0	0	0	0	0	0
PGSC0003DMG400008954	7.592	12.48	9.409	17.949	6.717	8.033	33.862	37.743	33.643	29.143	31.443	36.866	27.881	27.857	36.125	20.164	36.205	22.595	15.252	13.719	14.476	16.385	29.798	19.611	5.112	9.357	13.072	35.545	24.608	27.691
PGSC0003DMG400001726	23.806	38.494	40.349	33.029	20.455	28.076	39.272	37.651	38.702	50.382	52.818	53.111	28.247	26.727	34.071	38.461	50.912	39.083	35.322	44.285	44.698	32.513	39.543	30.583	30.18	37.605	41.209	54.79	46.958	52.513
PGSC0003DMG400015236	0	0	0.094	0	0.406	0.517	0.112	0	0.141	0.103	0.111	0	0	0	0	0.453	0.112	0	0	0	0	0.123	0	0.37	0	0	0	0	0	0
PGSC0003DMG400042499	0	0	0	0	0	0	0	0	0	0	0	0	0	0	0	0	0	0	0	0	0	0	0	0	0	0	0	0	0	0
PGSC0003DMG400002567	1.093	0.104	0.172	0.361	0.497	1.544	0.514	0.531	0.259	0.379	0.307	0.18	0.403	0.366	0.101	0.139	0	0.367	0	0	0.231	0.792	0.149	0.34	1.265	0.149	0	0	0.254	0.118
PGSC0003DMG400018325	0	0	0	0.173	0.089	0.085	0	0.038	0	0.068	0.037	0.097	0.036	0	0	0	0.037	0.044	0.057	0.161	0.042	0.081	0.107	0	0.046	0	0.129	0.103	0.183	0.085
PGSC0003DMG400021248	23.464	31.048	16.538	27.64	29.485	70.6	33.777	31.442	36.235	87.948	77.989	57.69	35.54	31.687	35.157	53.09	68.181	47.617	4.702	10.947	2.382	9.75	6.366	4.923	10.803	6.579	8.754	63.78	63.16	82.888
PGSC0003DMG400040133	0	0	0	0	0	0	0	0	0	0	0	0	0	0	0	0	0	0	0	0	0	0	0	0	0	0	0	0	0	0
PGSC0003DMG400021456	16.433	18.618	19.027	8.708	8.812	12.929	15.808	15.215	16.976	17.698	16.507	19.384	16.984	14.15	12.95	13.993	14.778	17.077	29.009	33.381	31.518	24.289	33.726	25.637	14.916	15.677	20.54	47.087	48.947	52.745
PGSC0003DMG401031260	0	0	0	0	0	0	0	0	0	0	0	0	0	0	0	0	0	0	0	0	0	0	0	0	0	0	0	0	0	0
PGSC0003DMG400045407	0	0	0	0	0	0	0	0	0	0	0	0	0	0	0	0	0	0	0	0	0	0	0	0	0	0	0	0	0	0
PGSC0003DMG400015660	0	0	0	0	0	0.342	0	0	0	0	0	0	0	0	0	0	0	0	0	0	0	0	0	0	0	0	0	0.205	0	0
PGSC0003DMG400027155	18.95	19.043	22.507	30.831	24.984	24.141	49.939	46.479	47.876	13.08	16.534	18.656	27.566	29.421	26.203	40.283	46.062	49.315	61.967	34.629	51.922	54.86	53.106	70.619	66.089	64.449	58.434	90.248	82.845	75.691
PGSC0003DMG400041860	0	0	0	0	0	0	0	0	0	0	0	0	0	0	0	0	0	0	0	0	0	0	0	0	0	0	0	0	0	0
PGSC0003DMG400040390	5.881	2.635	3.479	15.777	14.217	12.784	7.6	6.964	5.007	6.85	9.453	8.01	5.929	5.131	5.25	8.875	10.06	9.248	5.1	1.128	4.079	8.182	6.516	8.001	4.465	2.504	6.311	3.114	2.777	2.573
PGSC0003DMG400019378	19.349	17.259	18.47	47.232	31.354	33.012	25.277	26.638	30.504	36.206	34.842	40.344	23.735	21.443	20.761	27.88	29.05	31.153	32.472	26.557	31.592	35.392	35.264	31.484	38.181	36.589	38.963	39.922	39.652	39.532
PGSC0003DMG400029311	0.091	0.087	0.215	0	0	0	0.512	0.529	0.861	0.236	0.255	0.075	0	0.101	0.251	0.115	0.086	0.203	0	0	0.192	0.094	0	0	0.105	0.124	0	0.118	0	0.196
ENSRNA049463110	0.372	0.356	0	4.234	0	0	0.233	0.241	0.294	0.108	0.116	0.204	0.229	0.139	0.229	0.158	0.234	0.139	0	0	0.131	0.257	0	0	0.287	0.845	0.203	0.323	0	0.267
PGSC0003DMG400022666	0	0	0	0.028	0	0	0.024	0.123	0.09	0.022	0	0.125	0	0	0.023	0.032	0	0.057	0.074	0	0	0.026	0	0	0	0	0	0.033	0	0.027
PGSC0003DMG400013749	2.39	2.64	2.853	3.004	2.866	1.913	3.415	3.703	4.209	3.248	2.93	3.971	4.674	3.715	4.464	2.976	2.865	3.142	8.302	13.541	9.045	7.641	7.311	7.901	4.671	4.598	5.308	6.987	6.12	5.758
[truncated: 38,338 more rows]
