# Supplementary material for: Metabolic reprogramming and transcriptomic adaptation contribute to glyphosate resistance in potato cultivars
Source: Front Plant Sci. 2026 Feb 12;17:1757471. doi: 10.3389/fpls.2026.1757471 (PMC12935873; doi:10.3389/fpls.2026.1757471)
Supplement: Supplementary Table 3 — Differentially expressed genes (DEGs) identified in DP and MA cultivars. [file Table3.xlsx]

## Sheet: DP_1h _vs_ DP_0h
Gene	Log2FoldChange	padj	Up/Down	Annotation	KEGG_ko	KEGG_Pathway	EC
PGSC0003DMG400021691	10.6592	4.32549e-11	Up	Plant lipid transfer protein / seed storage protein / trypsin-alpha amylase inhibitor domain family	-	-	-
PGSC0003DMG400028358	9.23059	6.0508e-15	Up	Floral homeotic protein APETALA 1-like	ko:K09264	-	-
PGSC0003DMG400030255	9.17143	4.09481e-06	Up	Sn-1 protein	-	-	-
PGSC0003DMG400028535	8.21796	2.37091e-10	Up	superfamily. Protein	-	-	-
PGSC0003DMG400006044	7.97291	4.57768e-09	Up	RING-H2 finger protein	ko:K19040	-	2.3.2.27
PGSC0003DMG401010883	7.88325	4.39166e-09	Up	Myb-like DNA-binding domain	ko:K09422	-	-
PGSC0003DMG400003360	7.66699	1.44834e-07	Up	-	-	-	-
PGSC0003DMG400025988	7.64375	6.6665e-05	Up	Plant non-specific lipid-transfer proteins transfer phospholipids as well as galactolipids across membranes. May play a role in wax or cutin deposition in the cell walls of expanding epidermal cells and certain secretory tissues	-	-	-
PGSC0003DMG400002471	7.40194	3.75352e-07	Up	Plant non-specific lipid-transfer proteins transfer phospholipids as well as galactolipids across membranes. May play a role in wax or cutin deposition in the cell walls of expanding epidermal cells and certain secretory tissues	-	-	-
PGSC0003DMG400021573	7.27898	7.12753e-20	Up	-	-	-	-
PGSC0003DMG400003530	6.86227	3.46227e-28	Up	Abscisic acid and environmental stress-inducible protein	-	-	-
PGSC0003DMG400026221	6.74784	1.51137e-16	Up	Belongs to the expansin family	-	-	-
PGSC0003DMG400029153	6.68022	2.91698e-48	Up	Amino acid transporter	ko:K14993,ko:K14997	-	-
PGSC0003DMG400004715	6.36167	6.21979e-06	Up	Cleavage site for pathogenic type III effector avirulence factor Avr	-	-	-
PGSC0003DMG400000408	6.28239	3.45886e-147	Up	Catalyzes xyloglucan endohydrolysis (XEH) and or endotransglycosylation (XET). Cleaves and religates xyloglucan polymers, an essential constituent of the primary cell wall, and thereby participates in cell wall construction of growing tissues	ko:K08235	-	2.4.1.207
PGSC0003DMG400009466	6.20735	2.52044e-10	Up	Heavy-metal-associated domain	-	-	-
PGSC0003DMG400006045	6.15728	1.1244e-05	Up	RING-H2 finger protein	ko:K19040	-	2.3.2.27
PGSC0003DMG401022285	6.13975	1.33247e-05	Up	-	-	-	-
PGSC0003DMG400011438	6.05175	1.10828e-22	Up	Late embryogenesis abundant (LEA) group 1	-	-	-
PGSC0003DMG400006802	5.99112	9.33349e-15	Up	protein phosphatase binding	-	-	-
PGSC0003DMG400030381	5.82403	1.16315e-06	Up	Nodulin-like	-	-	-
PGSC0003DMG400009467	5.81095	3.98285e-06	Up	Heavy-metal-associated domain	-	-	-
PGSC0003DMG400013134	5.73738	1.38128e-46	Up	Fantastic Four meristem regulator	ko:K09528	-	-
PGSC0003DMG400001218	5.57307	4.5734e-06	Up	transcription regulatory region sequence-specific DNA binding	-	-	-
PGSC0003DMG400026590	5.46969	0.000186855	Up	Belongs to the expansin family	-	-	-
PGSC0003DMG400027839	5.25176	6.07053e-189	Up	-	-	-	-
PGSC0003DMG400025537	5.20459	5.64539e-45	Up	Plant non-specific lipid-transfer proteins transfer phospholipids as well as galactolipids across membranes. May play a role in wax or cutin deposition in the cell walls of expanding epidermal cells and certain secretory tissues	-	-	-
PGSC0003DMG400001550	5.16922	1.10361e-12	Up	Pathogenesis-related protein STH-2-like	-	-	-
PGSC0003DMG400024113	5.00207	1.00952e-101	Up	-	-	-	-
PGSC0003DMG400012838	5.00114	6.10729e-67	Up	Plant non-specific lipid-transfer proteins transfer phospholipids as well as galactolipids across membranes. May play a role in wax or cutin deposition in the cell walls of expanding epidermal cells and certain secretory tissues	-	-	-
PGSC0003DMG400013130	4.86005	2.63282e-20	Up	Fantastic Four meristem regulator	ko:K09528	-	-
PGSC0003DMG400004233	4.83148	4.95354e-16	Up	EamA-like transporter family	-	-	-
PGSC0003DMG400000367	4.63114	3.25285e-09	Up	Belongs to the major facilitator superfamily. Sugar transporter (TC 2.A.1.1) family	-	-	-
PGSC0003DMG400010498	4.55355	6.68323e-13	Up	Photosystem II 5 kDa protein	-	-	-
PGSC0003DMG400016877	4.50513	6.34021e-59	Up	Plant self-incompatibility protein S1	-	-	-
PGSC0003DMG400016345	4.47554	1.20629e-11	Up	Protein of unknown function (DUF1677)	-	-	-
PGSC0003DMG400014863	4.45894	4.9169e-13	Up	Pyridoxal-dependent decarboxylase conserved domain	ko:K01593,ko:K22328	ko00350,ko00360,ko00380,ko00901,ko00950,ko00965,ko01100,ko01110,ko04726,ko04728,ko05030,ko05031,ko05034,map00350,map00360,map00380,map00901,map00950,map00965,map01100,map01110,map04726,map04728,map05030,map05031,map05034	4.1.1.105,4.1.1.109,4.1.1.28
PGSC0003DMG400005988	4.42174	4.23455e-07	Up	Heavy metal-associated isoprenylated plant protein	-	-	-
PGSC0003DMG400020718	4.36633	1.43164e-52	Up	Belongs to the small heat shock protein (HSP20) family	ko:K13993	ko04141,map04141	-
PGSC0003DMG400023125	4.36273	1.07716e-87	Up	EF-hand domain	-	-	-
PGSC0003DMG400008517	4.35623	4.13464e-15	Up	sugar transporter	ko:K15382	-	-
PGSC0003DMG400021292	4.28724	4.29739e-11	Up	Belongs to the iron ascorbate-dependent oxidoreductase family	ko:K04125	ko00904,ko01110,map00904,map01110	1.14.11.13
PGSC0003DMG400000248	4.2485	3.51165e-39	Up	Homeobox associated leucine zipper	ko:K09338	-	-
PGSC0003DMG400010128	4.2411	5.05308e-21	Up	Stigma expressed protein	-	-	-
PGSC0003DMG400033688	4.2399	1.92489e-21	Up	acid phosphatase	ko:K14379	ko00740,ko01100,ko04142,ko04380,ko05323,map00740,map01100,map04142,map04380,map05323	3.1.3.2
PGSC0003DMG400001668	4.20144	5.03513e-09	Up	Auxin-induced protein 15A-like	ko:K14488	ko04075,map04075	-
PGSC0003DMG400020377	4.17159	0.000619476	Up	DNA recombination	ko:K07466	ko03030,ko03420,ko03430,ko03440,ko03460,map03030,map03420,map03430,map03440,map03460	-
PGSC0003DMG400025274	4.15266	2.31548e-37	Up	Cytochrome P450	-	-	-
PGSC0003DMG400002312	4.13463	5.24111e-41	Up	Photosystem II 10 kDa polypeptide	ko:K03541	ko00195,ko01100,map00195,map01100	-
PGSC0003DMG400023923	4.12926	4.62146e-06	Up	Inositol polyphosphate phosphatase, catalytic domain homologues	ko:K20279	ko00562,ko01100,ko04070,map00562,map01100,map04070	3.1.3.36
PGSC0003DMG401018223	4.12578	2.52714e-101	Up	Ferric reductase like transmembrane component	ko:K00521	-	1.16.1.7
PGSC0003DMG400028509	4.11953	2.31482e-33	Up	Domain in cystathionine beta-synthase and other proteins.	ko:K07200	ko04068,ko04152,ko04211,ko04213,ko04371,ko04530,ko04710,ko04714,ko04910,ko04920,ko04921,ko04922,ko04931,ko04932,ko05410,map04068,map04152,map04211,map04213,map04371,map04530,map04710,map04714,map04910,map04920,map04921,map04922,map04931,map04932,map05410	-
PGSC0003DMG400024476	4.10271	1.99007e-17	Up	Belongs to the small heat shock protein (HSP20) family	ko:K13993	ko04141,map04141	-
PGSC0003DMG400011230	4.07335	1.12061e-11	Up	glycine-rich cell wall structural protein 1	-	-	-
PGSC0003DMG400005698	4.06225	2.27141e-06	Up	Belongs to the iron ascorbate-dependent oxidoreductase family	ko:K04124	ko00904,ko01110,map00904,map01110	1.14.11.15
PGSC0003DMG400027841	4.01117	3.77733e-23	Up	-	-	-	-
PGSC0003DMG400005573	4.00096	6.75421e-26	Up	Heat shock protein	ko:K04079	ko04141,ko04151,ko04217,ko04612,ko04621,ko04626,ko04657,ko04659,ko04914,ko04915,ko05200,ko05215,ko05418,map04141,map04151,map04217,map04612,map04621,map04626,map04657,map04659,map04914,map04915,map05200,map05215,map05418	-
PGSC0003DMG400014347	3.99762	6.01239e-20	Up	PAR1 protein	-	-	-
PGSC0003DMG400007815	3.99388	5.51881e-44	Up	Belongs to the 'GDSL' lipolytic enzyme family	-	-	-
PGSC0003DMG400031535	3.95965	4.73965e-06	Up	-	-	-	-
PGSC0003DMG400003522	3.9233	4.48282e-78	Up	Belongs to the glycosyltransferase 8 family	ko:K18819	ko00052,map00052	2.4.1.123
PGSC0003DMG400000225	3.91096	9.01303e-08	Up	Protein of unknown function (DUF1442)	-	-	-
PGSC0003DMG400000444	3.8737	3.44743e-71	Up	Heat shock cognate 70 kDa	ko:K03283	ko03040,ko04010,ko04141,ko04144,ko04213,ko04612,ko04915,ko05134,ko05145,ko05162,ko05164,ko05169,map03040,map04010,map04141,map04144,map04213,map04612,map04915,map05134,map05145,map05162,map05164,map05169	-
PGSC0003DMG402017804	3.87134	1.64774e-17	Up	-	-	-	-
PGSC0003DMG400000545	3.86391	4.36185e-79	Up	cellular response to sulfur starvation	-	-	-
PGSC0003DMG402031237	3.85071	1.3919e-33	Up	Plant non-specific lipid-transfer proteins transfer phospholipids as well as galactolipids across membranes. May play a role in wax or cutin deposition in the cell walls of expanding epidermal cells and certain secretory tissues	-	-	-
PGSC0003DMG400028456	3.83238	2.74089e-15	Up	Belongs to the MIP aquaporin (TC 1.A.8) family	ko:K09874	-	-
PGSC0003DMG400013148	3.80982	1.31146e-12	Up	Transcription factor	-	-	-
PGSC0003DMG400030357	3.79724	5.13309e-39	Up	Protein of unknown function (DUF1313)	-	-	-
PGSC0003DMG400003376	3.74019	3.93162e-80	Up	-	-	-	-
PGSC0003DMG400022399	3.73619	2.5365e-19	Up	Myb-like DNA-binding domain	ko:K09422	-	-
PGSC0003DMG400013293	3.724	2.64998e-14	Up	Belongs to the Casparian strip membrane proteins (CASP) family	-	-	-
PGSC0003DMG400033116	3.7165	1.6801e-64	Up	Isopentenyl transferase	ko:K10760	ko00908,ko01100,ko01110,map00908,map01100,map01110	2.5.1.112,2.5.1.27
PGSC0003DMG400022653	3.71416	5.40819e-30	Up	Glutaredoxin	ko:K03676	-	-
PGSC0003DMG400026381	3.70057	5.07082e-05	Up	Plant lipid transfer protein / seed storage protein / trypsin-alpha amylase inhibitor domain family	-	-	-
PGSC0003DMG400024720	3.68883	5.46404e-58	Up	Dormancy/auxin associated protein	-	-	-
PGSC0003DMG400000129	3.6798	5.98453e-61	Up	Auxin responsive protein	ko:K14488	ko04075,map04075	-
PGSC0003DMG400010155	3.66499	1.71668e-18	Up	-	-	-	-
PGSC0003DMG400029450	3.65788	2.88762e-06	Up	Belongs to the glycosyl hydrolase 28 family	ko:K01213	ko00040,ko01100,map00040,map01100	3.2.1.67
PGSC0003DMG400000718	3.6449	1.8491e-79	Up	Conserved gene of	-	-	-
PGSC0003DMG400025112	3.63361	2.72824e-11	Up	Protein of unknown function, DUF617	-	-	-
PGSC0003DMG400019604	3.62694	4.42851e-36	Up	Sigma factor PP2C-like phosphatases	ko:K14497	ko04016,ko04075,ko04931,map04016,map04075,map04931	3.1.3.16
PGSC0003DMG400002724	3.60582	1.39881e-55	Up	-	-	-	-
PGSC0003DMG402010883	3.59745	1.79061e-10	Up	Myb-like DNA-binding domain	ko:K09422	-	-
PGSC0003DMG400012837	3.58267	2.33169e-19	Up	Plant non-specific lipid-transfer proteins transfer phospholipids as well as galactolipids across membranes. May play a role in wax or cutin deposition in the cell walls of expanding epidermal cells and certain secretory tissues	-	-	-
PGSC0003DMG400021136	3.54345	1.53325e-45	Up	Cytochrome P450	ko:K20667	-	1.14.13.201
PGSC0003DMG400002243	3.49409	8.69892e-08	Up	-	-	-	-
PGSC0003DMG400024764	3.48378	3.12703e-23	Up	Mediates both low-affinity uptake and efflux of sugar across the membrane	ko:K15382	-	-
PGSC0003DMG400004080	3.45558	3.58665e-12	Up	Universal stress protein family	-	-	-
PGSC0003DMG400012137	3.45306	3.28796e-13	Up	finger protein	ko:K19039	-	2.3.2.27
PGSC0003DMG400023732	3.44907	1.23525e-30	Up	Belongs to the UDP-glycosyltransferase family	ko:K13494,ko:K13495	ko00908,ko01110,map00908,map01110	2.4.1.215,2.4.2.40
PGSC0003DMG402010367	3.43683	0.000211561	Up	DNA recombination	ko:K07466	ko03030,ko03420,ko03430,ko03440,ko03460,map03030,map03420,map03430,map03440,map03460	-
PGSC0003DMG400012487	3.42431	4.52278e-25	Up	-	-	-	-
PGSC0003DMG402018740	3.40781	1.48359e-06	Up	Catalyzes xyloglucan endohydrolysis (XEH) and or endotransglycosylation (XET). Cleaves and religates xyloglucan polymers, an essential constituent of the primary cell wall, and thereby participates in cell wall construction of growing tissues	ko:K08235,ko:K14504	ko04075,map04075	2.4.1.207
PGSC0003DMG400000546	3.40461	1.22571e-23	Up	cellular response to sulfur starvation	-	-	-
PGSC0003DMG400006250	3.38249	7.66912e-14	Up	-	-	-	-
PGSC0003DMG400018309	3.37549	2.31264e-16	Up	-	-	-	-
PGSC0003DMG400002699	3.36897	1.19305e-09	Up	A Receptor for Ubiquitination Targets	-	-	-
PGSC0003DMG400028307	3.35676	1.81844e-07	Up	-	-	-	-
PGSC0003DMG400011949	3.33445	0.000118404	Up	Plant non-specific lipid-transfer proteins transfer phospholipids as well as galactolipids across membranes. May play a role in wax or cutin deposition in the cell walls of expanding epidermal cells and certain secretory tissues	-	-	-
PGSC0003DMG400021726	3.32736	6.38698e-59	Up	(2R)-phospho-3-sulfolactate synthase (ComA)	-	-	-
PGSC0003DMG400023622	3.3062	1.77876e-100	Up	Belongs to the small heat shock protein (HSP20) family	ko:K13993	ko04141,map04141	-
PGSC0003DMG401023116	3.30161	1.5373e-25	Up	Putative cyclase	-	-	-
PGSC0003DMG400011250	3.29973	4.91759e-08	Up	Myb-like DNA-binding domain	ko:K09422	-	-
PGSC0003DMG400005620	3.29972	1.3402e-17	Up	Oleosin	-	-	-
PGSC0003DMG400005802	3.27748	9.24896e-07	Up	Putative S-adenosyl-L-methionine-dependent methyltransferase	-	-	-
PGSC0003DMG400020701	3.27289	8.23617e-22	Up	Auxin responsive protein	ko:K14488	ko04075,map04075	-
PGSC0003DMG400025860	3.27216	8.48302e-08	Up	-	-	-	-
PGSC0003DMG400014123	3.2688	1.8285e-26	Up	Belongs to the MIP aquaporin (TC 1.A.8) family	ko:K09874	-	-
PGSC0003DMG402001531	3.25057	1.90445e-10	Up	Chitinase class I	ko:K01183,ko:K20547	ko00520,ko01100,ko04016,map00520,map01100,map04016	3.2.1.14
PGSC0003DMG402004840	3.23995	2.79012e-23	Up	Phosphatase	ko:K06124,ko:K13248	ko00564,ko00750,ko01100,map00564,map00750,map01100	3.1.3.74,3.1.3.75
PGSC0003DMG400003521	3.21735	4.46097e-42	Up	Belongs to the glycosyl hydrolase 5 (cellulase A) family	ko:K19355	ko00051,map00051	3.2.1.78
PGSC0003DMG400025989	3.20896	8.84892e-21	Up	ethylene-responsive transcription factor	ko:K09286,ko:K14517	ko04075,map04075	-
PGSC0003DMG400006719	3.19901	4.016e-05	Up	DNA recombination	ko:K07466	ko03030,ko03420,ko03430,ko03440,ko03460,map03030,map03420,map03430,map03440,map03460	-
PGSC0003DMG400029107	3.19285	2.02247e-89	Up	Rubber elongation factor protein (REF)	-	-	-
PGSC0003DMG400003946	3.1914	6.56692e-14	Up	Belongs to the multi antimicrobial extrusion (MATE) (TC 2.A.66.1) family	ko:K03327	-	-
PGSC0003DMG400015196	3.1847	3.858e-34	Up	-	-	-	-
PGSC0003DMG400010154	3.1823	1.00427e-22	Up	Cotton fibre expressed protein	-	-	-
PGSC0003DMG401008909	3.17862	3.10254e-19	Up	Metallothionein	-	-	-
PGSC0003DMG400023721	3.17743	2.36193e-35	Up	Remorin, C-terminal region	-	-	-
PGSC0003DMG400022384	3.17011	2.01387e-40	Up	Prokaryotic RING finger family 4	-	-	-
PGSC0003DMG400018134	3.16903	3.43205e-07	Up	Cytochrome p450	ko:K07408,ko:K07418	ko00140,ko00380,ko00590,ko00591,ko00830,ko00980,ko01100,ko04212,ko04726,ko04750,ko04913,ko05204,map00140,map00380,map00590,map00591,map00830,map00980,map01100,map04212,map04726,map04750,map04913,map05204	1.14.14.1
PGSC0003DMG400026643	3.16698	3.58372e-32	Up	GRAS domain family	-	-	-
PGSC0003DMG401004840	3.15405	1.47844e-12	Up	Phosphatase	ko:K06124,ko:K13248	ko00564,ko00750,ko01100,map00564,map00750,map01100	3.1.3.74,3.1.3.75
PGSC0003DMG400033171	3.13984	2.18513e-12	Up	Cytochrome p450	-	-	-
PGSC0003DMG400033930	3.13883	2.44492e-46	Up	-	-	-	-
PGSC0003DMG400000148	3.13333	1.42016e-13	Up	Cytochrome P450	-	-	-
PGSC0003DMG400043108	3.13264	7.2073e-76	Up	Belongs to the CRISP family	ko:K20412	-	-
PGSC0003DMG400011951	3.12037	3.59837e-30	Up	Plant non-specific lipid-transfer proteins transfer phospholipids as well as galactolipids across membranes. May play a role in wax or cutin deposition in the cell walls of expanding epidermal cells and certain secretory tissues	-	-	-
PGSC0003DMG400004617	3.10518	1.15041e-86	Up	Cell wall vacuolar inhibitor of fructosidase 1-like	-	-	-
PGSC0003DMG400028960	3.09853	0.000169664	Up	Belongs to the short-chain dehydrogenases reductases (SDR) family	ko:K22418	-	1.1.1.146
PGSC0003DMG400032793	3.09341	6.91865e-11	Up	Heat stress transcription factor	ko:K09419	-	-
PGSC0003DMG400028928	3.09203	4.04195e-07	Up	In Between Ring fingers	ko:K11975	-	2.3.2.31
PGSC0003DMG400029277	3.09171	0.000165244	Up	Protein GLUTAMINE DUMPER	-	-	-
PGSC0003DMG400016650	3.08909	4.51209e-25	Up	Rare lipoprotein A (RlpA)-like double-psi beta-barrel	ko:K20628	-	-
PGSC0003DMG400024491	3.08701	6.32076e-14	Up	Modified RING finger domain	-	-	-
PGSC0003DMG400000208	3.06172	2.25726e-22	Up	BEST Arabidopsis thaliana protein match is	-	-	-
PGSC0003DMG400015230	3.06035	8.66018e-25	Up	Amb_all	ko:K01728	ko00040,ko02024,map00040,map02024	4.2.2.2
PGSC0003DMG400012118	3.05383	2.17885e-28	Up	Homeobox associated leucine zipper	ko:K09338	-	-
PGSC0003DMG400041029	3.04955	4.44741e-25	Up	BAG domain	-	-	-
PGSC0003DMG400016742	3.0493	1.85527e-19	Up	phosphatase 2C	ko:K14497	ko04016,ko04075,ko04931,map04016,map04075,map04931	3.1.3.16
PGSC0003DMG400000628	3.04693	3.27001e-06	Up	late embryogenesis abundant protein	-	-	-
PGSC0003DMG400025632	3.04448	4.45827e-33	Up	SANT SWI3, ADA2, N-CoR and TFIIIB'' DNA-binding domains	-	-	-
PGSC0003DMG400019025	3.04115	1.47959e-05	Up	B-box zinc finger	-	-	-
PGSC0003DMG400023657	3.03232	6.22292e-18	Up	Cytochrome p450	-	-	-
PGSC0003DMG400028789	3.03087	2.28559e-21	Up	protein kinase activity	-	-	-
PGSC0003DMG400008894	3.02934	6.53438e-39	Up	Regulator of chromosome condensation (RCC1) repeat	-	-	-
PGSC0003DMG400004597	3.02378	2.16899e-50	Up	-	-	-	-
PGSC0003DMG400004532	3.02185	1.15954e-06	Up	Ferredoxins are iron-sulfur proteins that transfer electrons in a wide variety of metabolic reactions	ko:K02639	ko00195,map00195	-
PGSC0003DMG400023984	3.02128	9.25979e-07	Up	-	-	-	-
PGSC0003DMG400024630	3.01794	4.50697e-35	Up	Cytochrome p450	ko:K20619	-	-
PGSC0003DMG400031411	3.01763	6.83747e-13	Up	Domain of unknown function (DUF4149)	-	-	-
PGSC0003DMG400007127	3.0139	5.61787e-07	Up	Lecithin:cholesterol acyltransferase	ko:K00679	ko00561,map00561	2.3.1.158
PGSC0003DMG400012174	3.00973	8.40172e-11	Up	Holliday junction DNA helicase ruvB N-terminus	-	-	-
PGSC0003DMG400011185	3.00243	0.0419669	Up	Knottins	-	-	-
PGSC0003DMG400014087	2.99006	2.60341e-46	Up	-	-	-	-
PGSC0003DMG400001655	2.95795	1.33681e-15	Up	Auxin-induced protein	ko:K14488	ko04075,map04075	-
PGSC0003DMG402019696	2.95668	2.18647e-38	Up	Domain of unknown function (DUF3511)	-	-	-
PGSC0003DMG400005526	2.95567	1.02307e-09	Up	cytochrome P450	ko:K20619	-	-
PGSC0003DMG400010231	2.94008	1.15056e-26	Up	Protein of unknown function (DUF688)	-	-	-
PGSC0003DMG400011952	2.93673	7.71382e-25	Up	Plant non-specific lipid-transfer proteins transfer phospholipids as well as galactolipids across membranes. May play a role in wax or cutin deposition in the cell walls of expanding epidermal cells and certain secretory tissues	-	-	-
PGSC0003DMG401028902	2.9334	5.78237e-05	Up	G-type lectin S-receptor-like serine threonine-protein kinase	ko:K04733	ko04010,ko04064,ko04620,ko04621,ko04624,ko04722,ko05133,ko05140,ko05142,ko05145,ko05152,ko05162,ko05164,map04010,map04064,map04620,map04621,map04624,map04722,map05133,map05140,map05142,map05145,map05152,map05162,map05164	2.7.11.1
PGSC0003DMG400014054	2.92472	1.6981e-26	Up	POT family	ko:K14638	-	-
PGSC0003DMG400006700	2.91202	2.78567e-36	Up	zinc-finger of the FCS-type, C2-C2	-	-	-
PGSC0003DMG400004808	2.9103	5.71381e-67	Up	small heat shock protein	ko:K13993	ko04141,map04141	-
PGSC0003DMG400030426	2.90944	6.39028e-42	Up	Belongs to the small heat shock protein (HSP20) family	ko:K13993	ko04141,map04141	-
PGSC0003DMG400028634	2.90937	6.97258e-11	Up	Belongs to the heat shock protein 70 family	ko:K03283	ko03040,ko04010,ko04141,ko04144,ko04213,ko04612,ko04915,ko05134,ko05145,ko05162,ko05164,ko05169,map03040,map04010,map04141,map04144,map04213,map04612,map04915,map05134,map05145,map05162,map05164,map05169	-
PGSC0003DMG400029328	2.90262	6.04154e-36	Up	RING-like zinc finger	ko:K19037	-	2.3.2.27
PGSC0003DMG400023538	2.89917	8.58302e-05	Up	Auxin responsive protein	ko:K14488	ko04075,map04075	-
PGSC0003DMG400009509	2.8926	2.85802e-46	Up	Heat shock protein	ko:K04079	ko04141,ko04151,ko04217,ko04612,ko04621,ko04626,ko04657,ko04659,ko04914,ko04915,ko05200,ko05215,ko05418,map04141,map04151,map04217,map04612,map04621,map04626,map04657,map04659,map04914,map04915,map05200,map05215,map05418	-
PGSC0003DMG400009308	2.88672	0.000111154	Up	Resistance protein	ko:K15078,ko:K19613	ko03460,ko04014,map03460,map04014	-
PGSC0003DMG400019293	2.88453	7.09712e-05	Up	NAC transcription factor	-	-	-
PGSC0003DMG400027750	2.8827	7.34243e-37	Up	heat shock protein 70	ko:K03283	ko03040,ko04010,ko04141,ko04144,ko04213,ko04612,ko04915,ko05134,ko05145,ko05162,ko05164,ko05169,map03040,map04010,map04141,map04144,map04213,map04612,map04915,map05134,map05145,map05162,map05164,map05169	-
PGSC0003DMG400033354	2.86734	1.28284e-24	Up	Sn-1 protein	-	-	-
PGSC0003DMG400024470	2.85532	0.000164803	Up	WD domain, G-beta repeat	ko:K14963	ko04934,map04934	-
PGSC0003DMG400029156	2.85364	3.77086e-30	Up	-	-	-	-
PGSC0003DMG400007503	2.84722	1.16568e-09	Up	LOB domain-containing protein	-	-	-
PGSC0003DMG400017281	2.84616	7.33335e-28	Up	Belongs to the cytochrome P450 family	ko:K07428,ko:K10717,ko:K20660	ko00908,ko01100,ko01110,ko04726,map00908,map01100,map01110,map04726	1.14.14.1
PGSC0003DMG400022427	2.84012	3.31971e-08	Up	-	-	-	-
PGSC0003DMG400033149	2.83032	7.79411e-07	Up	-	-	-	-
PGSC0003DMG400023905	2.82575	1.2861e-14	Up	Plant protein 1589 of unknown function (A_thal_3526)	-	-	-
PGSC0003DMG400006892	2.82229	4.71475e-10	Up	Protein of unknown function (DUF1666)	-	-	-
PGSC0003DMG400013577	2.81612	9.01525e-06	Up	Flavin-binding monooxygenase-like	ko:K00485	ko00982,ko01120,map00982,map01120	1.14.13.8
PGSC0003DMG400028651	2.81189	6.15924e-08	Up	acid desaturase	ko:K10256,ko:K21704,ko:K21710,ko:K21736	ko01040,ko01212,map01040,map01212	1.14.18.4,1.14.19.16,1.14.19.22,1.14.19.33,1.14.19.34,1.14.19.6
PGSC0003DMG400016480	2.81131	2.90163e-20	Up	Senescence regulator	-	-	-
PGSC0003DMG400028028	2.80928	1.06018e-05	Up	Protein of unknown function (DUF1442)	-	-	-
PGSC0003DMG400012839	2.80529	3.81589e-30	Up	Plant non-specific lipid-transfer proteins transfer phospholipids as well as galactolipids across membranes. May play a role in wax or cutin deposition in the cell walls of expanding epidermal cells and certain secretory tissues	-	-	-
PGSC0003DMG400011630	2.7978	5.43065e-17	Up	Belongs to the small heat shock protein (HSP20) family	ko:K13993	ko04141,map04141	-
PGSC0003DMG400030542	2.79395	1.98398e-46	Up	DnaJ molecular chaperone homology domain	ko:K09514	-	-
PGSC0003DMG400038641	2.78703	2.83498e-09	Up	-	-	-	-
PGSC0003DMG400024251	2.78293	7.08564e-11	Up	Domain of unknown function (DUF4378)	-	-	-
PGSC0003DMG402027501	2.77514	1.44112e-71	Up	POT family	ko:K14638	-	-
PGSC0003DMG400026569	2.77385	5.09462e-10	Up	-	-	-	-
PGSC0003DMG400017255	2.77339	3.88017e-46	Up	protein At4g14450, chloroplastic-like	-	-	-
PGSC0003DMG400027475	2.76819	8.97396e-37	Up	B-box zinc finger	-	-	-
PGSC0003DMG400024279	2.76086	1.40507e-08	Up	-	-	-	-
PGSC0003DMG400008593	2.76046	1.66302e-12	Up	UDP-glucoronosyl and UDP-glucosyl transferase	ko:K13496	ko01110,map01110	-
PGSC0003DMG400024644	2.75888	1.34378e-54	Up	Belongs to the ClpA ClpB family	ko:K03695	ko04213,map04213	-
PGSC0003DMG401023951	2.75658	1.60969e-10	Up	DNA-binding domain in plant proteins such as APETALA2 and EREBPs	ko:K09286	-	-
PGSC0003DMG400002999	2.74996	1.52513e-33	Up	Fantastic Four meristem regulator	ko:K09528	-	-
PGSC0003DMG400007645	2.73041	1.71553e-13	Up	-	-	-	-
PGSC0003DMG400026778	2.71348	6.34046e-23	Up	Belongs to the cytochrome P450 family	ko:K00512,ko:K11818,ko:K12156	ko00140,ko00380,ko00966,ko01100,ko01110,ko01210,ko04913,ko04917,ko04927,ko04934,map00140,map00380,map00966,map01100,map01110,map01210,map04913,map04917,map04927,map04934	1.14.14.19,1.14.14.32,1.14.14.43,1.14.14.45
PGSC0003DMG400003367	2.71337	5.06251e-17	Up	PDDEXK-like family of unknown function	-	-	-
ENSRNA049459368	2.7118	7.33779e-05	Up	-	-	-	-
PGSC0003DMG400031523	2.71132	3.16137e-24	Up	Glycine-rich cell wall structural	-	-	-
PGSC0003DMG400006081	2.71059	7.70363e-54	Up	PDDEXK-like family of unknown function	-	-	-
PGSC0003DMG400003321	2.69938	9.45945e-05	Up	Protein PHLOEM PROTEIN 2-LIKE	-	-	-
PGSC0003DMG400029894	2.69698	2.09146e-37	Up	Cytochrome p450	ko:K00512,ko:K07418,ko:K15472	ko00140,ko00590,ko00591,ko00909,ko01100,ko01110,ko04212,ko04726,ko04750,ko04913,ko04917,ko04927,ko04934,map00140,map00590,map00591,map00909,map01100,map01110,map04212,map04726,map04750,map04913,map04917,map04927,map04934	1.14.13.121,1.14.14.1,1.14.14.19,1.14.14.32
PGSC0003DMG400012640	2.69537	1.62381e-06	Up	Amb_all	ko:K01728	ko00040,ko02024,map00040,map02024	4.2.2.2
PGSC0003DMG400031522	2.68461	2.80617e-10	Up	Peptidyl-prolyl	ko:K09571	ko04915,map04915	5.2.1.8
PGSC0003DMG400003746	2.67612	3.4375e-50	Up	helix loop helix domain	-	-	-
PGSC0003DMG400007304	2.66957	5.28405e-05	Up	Myb-like DNA-binding domain	ko:K09422	-	-
PGSC0003DMG400004918	2.66146	4.66456e-20	Up	-	-	-	-
PGSC0003DMG400017119	2.65659	1.28189e-29	Up	UDP-glucoronosyl and UDP-glucosyl transferase	ko:K13496	ko01110,map01110	-
PGSC0003DMG400030341	2.65407	7.03412e-58	Up	Belongs to the small heat shock protein (HSP20) family	ko:K13993	ko04141,map04141	-
PGSC0003DMG400030210	2.65311	2.5266e-19	Up	F-box associated	-	-	-
PGSC0003DMG400029628	2.65243	9.61533e-18	Up	Tetratricopeptide repeat	-	-	-
PGSC0003DMG400019270	2.65202	5.86656e-35	Up	-	-	-	-
PGSC0003DMG400002987	2.64647	4.66134e-32	Up	dnaJ protein	ko:K09503	ko04141,map04141	-
PGSC0003DMG400009396	2.64276	3.72996e-14	Up	-	-	-	-
PGSC0003DMG400000717	2.62499	3.40778e-28	Up	Conserved gene of	-	-	-
PGSC0003DMG400044580	2.62055	2.55699e-06	Up	Histone-like transcription factor (CBF/NF-Y) and archaeal histone	ko:K08065	ko04612,ko05152,ko05166,map04612,map05152,map05166	-
PGSC0003DMG400032821	2.62017	3.78716e-16	Up	O-acyltransferase WSD1-like	-	-	-
PGSC0003DMG400005334	2.60799	2.28054e-06	Up	Glutaredoxin	ko:K03676	-	-
PGSC0003DMG400013709	2.60073	1.09516e-23	Up	Cytochrome p450	ko:K00512,ko:K07418,ko:K15472	ko00140,ko00590,ko00591,ko00909,ko01100,ko01110,ko04212,ko04726,ko04750,ko04913,ko04917,ko04927,ko04934,map00140,map00590,map00591,map00909,map01100,map01110,map04212,map04726,map04750,map04913,map04917,map04927,map04934	1.14.13.121,1.14.14.1,1.14.14.19,1.14.14.32
PGSC0003DMG400028819	2.60046	6.58582e-26	Up	RING-type zinc-finger	ko:K16281,ko:K16285	-	2.3.2.27
PGSC0003DMG400008187	2.59962	2.11462e-43	Up	kDa class II heat shock protein-like	ko:K13993	ko04141,map04141	-
PGSC0003DMG400001418	2.59778	6.68173e-24	Up	Transcription factor	-	-	-
PGSC0003DMG400016455	2.59752	7.44543e-28	Up	Senescence regulator	-	-	-
PGSC0003DMG400001944	2.59483	1.07313e-17	Up	Belongs to the cytochrome P450 family	ko:K12153	ko00460,ko00966,ko01110,ko01210,map00460,map00966,map01110,map01210	1.14.14.40
PGSC0003DMG400031236	2.5903	7.66576e-14	Up	Plant non-specific lipid-transfer proteins transfer phospholipids as well as galactolipids across membranes. May play a role in wax or cutin deposition in the cell walls of expanding epidermal cells and certain secretory tissues	-	-	-
PGSC0003DMG400021650	2.59	1.15204e-14	Up	Fk506-binding protein	-	-	-
PGSC0003DMG400015469	2.58488	0.000608696	Up	Belongs to the major facilitator superfamily. Sugar transporter (TC 2.A.1.1) family	-	-	-
PGSC0003DMG400015414	2.58178	2.19507e-49	Up	EF-hand domain	-	-	-
PGSC0003DMG400026268	2.57941	1.11684e-07	Up	-	-	-	-
PGSC0003DMG400028182	2.57908	0.0318187	Up	Major intrinsic protein	ko:K09873	-	-
PGSC0003DMG400034101	2.57867	6.33255e-29	Up	Transcription factor	ko:K09286	-	-
PGSC0003DMG400007338	2.57708	1.94601e-58	Up	PPPDE putative peptidase domain	-	-	-
PGSC0003DMG400028930	2.57334	1.12965e-19	Up	-	-	-	-
PGSC0003DMG400011632	2.56034	2.15319e-17	Up	Belongs to the small heat shock protein (HSP20) family	ko:K13993	ko04141,map04141	-
PGSC0003DMG400013367	2.55952	1.29755e-07	Up	-	-	-	-
PGSC0003DMG400030696	2.55666	6.96177e-23	Up	-	-	-	-
PGSC0003DMG400030345	2.55424	3.79967e-37	Up	RNA recognition motif	ko:K12897	ko03040,map03040	-
PGSC0003DMG400027712	2.55345	2.56489e-17	Up	Transport inhibitor response	ko:K14485	ko04075,map04075	-
PGSC0003DMG400013650	2.54914	1.76808e-39	Up	PPPDE putative peptidase domain	-	-	-
PGSC0003DMG400028926	2.54278	9.59294e-20	Up	-	-	-	-
PGSC0003DMG400023615	2.5389	1.07596e-20	Up	Universal stress protein family	-	-	-
PGSC0003DMG400031395	2.53277	3.35914e-10	Up	Oxygen-evolving enhancer protein	ko:K02717	ko00195,ko01100,map00195,map01100	-
PGSC0003DMG400012280	2.52719	1.12538e-21	Up	-	-	-	-
PGSC0003DMG401017804	2.52585	2.35899e-12	Up	Putative nuclear localisation signal	-	-	-
PGSC0003DMG400009700	2.51978	3.7016e-33	Up	Cotton fibre expressed protein	-	-	-
PGSC0003DMG400004616	2.51918	1.13334e-25	Up	Plant invertase/pectin methylesterase inhibitor	-	-	-
PGSC0003DMG400003264	2.51501	0.000218441	Up	DNA RNA polymerases superfamily protein	-	-	-
PGSC0003DMG400025957	2.51382	4.9452e-29	Up	Myelodysplasia-myeloid leukemia factor 1-interacting protein	ko:K15622	ko05202,map05202	-
PGSC0003DMG400016453	2.51307	4.08688e-32	Up	Removal of H(2)O(2), oxidation of toxic reductants, biosynthesis and degradation of lignin, suberization, auxin catabolism, response to environmental stresses such as wounding, pathogen attack and oxidative stress	ko:K00430	ko00940,ko01100,ko01110,map00940,map01100,map01110	1.11.1.7
PGSC0003DMG400014257	2.50933	4.01831e-11	Up	acireductone dioxygenase [iron(II)-requiring] activity	ko:K08967	ko00270,ko01100,map00270,map01100	1.13.11.53,1.13.11.54
PGSC0003DMG400025313	2.50287	3.17944e-05	Up	-	-	-	-
PGSC0003DMG400027238	2.49912	4.14221e-43	Up	Remorin, C-terminal region	-	-	-
PGSC0003DMG400002414	2.48664	2.56489e-17	Up	Sn-1 protein	-	-	-
PGSC0003DMG400018312	2.48593	4.21251e-21	Up	Belongs to the expansin family	ko:K20628	-	-
PGSC0003DMG400030315	2.48152	0.000566236	Up	Glyoxalase-like domain	-	-	-
PGSC0003DMG400007623	2.47886	9.31755e-10	Up	Dihydroneopterin aldolase	ko:K01633	ko00790,ko01100,map00790,map01100	1.13.11.81,4.1.2.25,5.1.99.8
PGSC0003DMG400000819	2.47761	4.00393e-14	Up	Leucine rich repeat	-	-	-
PGSC0003DMG400021737	2.47144	3.06229e-31	Up	kDa class II heat shock protein-like	ko:K13993	ko04141,map04141	-
PGSC0003DMG400012826	2.46461	4.8884e-35	Up	Dormancy/auxin associated protein	-	-	-
PGSC0003DMG400032250	2.45612	0.0490627	Up	Plant lipid transfer protein / seed storage protein / trypsin-alpha amylase inhibitor domain family	-	-	-
PGSC0003DMG400007516	2.45336	2.04531e-23	Up	-	-	-	-
PGSC0003DMG400015169	2.44602	5.41668e-23	Up	GDSL-like Lipase/Acylhydrolase	-	-	-
PGSC0003DMG400012578	2.44551	9.47256e-15	Up	transferase activity, transferring hexosyl groups	ko:K21374	-	2.4.1.324
PGSC0003DMG401031064	2.44302	8.53734e-14	Up	Rab subfamily of small GTPases	ko:K07910	-	-
PGSC0003DMG400013516	2.43838	1.08191e-16	Up	Glycosyl hydrolases family 28	ko:K01213	ko00040,ko01100,map00040,map01100	3.2.1.67
PGSC0003DMG400020122	2.43148	4.49404e-36	Up	EID1-like F-box protein 3	-	-	-
PGSC0003DMG400029435	2.42962	7.7371e-07	Up	-	-	-	-
PGSC0003DMG400030199	2.42618	5.24558e-40	Up	-	-	-	-
PGSC0003DMG400007365	2.42321	1.27981e-16	Up	cyclin-dependent protein kinase inhibitor	-	-	-
PGSC0003DMG400018670	2.4197	5.38842e-26	Up	Amino acid transporter	ko:K14209	ko04138,map04138	-
PGSC0003DMG400021284	2.41839	3.98276e-21	Up	Peptidase of plants and bacteria	-	-	-
PGSC0003DMG400030397	2.41562	2.23947e-16	Up	Myb-like DNA-binding domain	ko:K09422	-	-
PGSC0003DMG400021569	2.41284	5.13544e-20	Up	UDP-glucoronosyl and UDP-glucosyl transferase	-	-	-
PGSC0003DMG400028568	2.41206	8.72879e-12	Up	Fantastic Four meristem regulator	-	-	-
PGSC0003DMG400025008	2.41073	1.80938e-07	Up	CBS domain-containing protein	-	-	-
PGSC0003DMG400032274	2.4061	0.000203192	Up	Protein of unknown function (DUF1677)	-	-	-
PGSC0003DMG400018479	2.40457	0.000355581	Up	ABC transporter G family member 14-like	-	-	-
PGSC0003DMG400000027	2.40407	2.69631e-06	Up	Myb-like DNA-binding domain	ko:K09422	-	-
PGSC0003DMG400018623	2.39873	4.82788e-27	Up	MADS	-	-	-
PGSC0003DMG400018950	2.39391	3.69661e-35	Up	helix loop helix domain	ko:K16189	ko04075,map04075	-
PGSC0003DMG400021513	2.39158	2.75258e-22	Up	PA domain	-	-	-
PGSC0003DMG400019123	2.38806	1.03828e-06	Up	21 kDa protein-like	-	-	-
PGSC0003DMG400016799	2.38546	6.18087e-34	Up	Epidermal patterning factor proteins	-	-	-
PGSC0003DMG402028907	2.3757	5.74626e-23	Up	Heat shock protein	ko:K04079	ko04141,ko04151,ko04217,ko04612,ko04621,ko04626,ko04657,ko04659,ko04914,ko04915,ko05200,ko05215,ko05418,map04141,map04151,map04217,map04612,map04621,map04626,map04657,map04659,map04914,map04915,map05200,map05215,map05418	-
PGSC0003DMG400011000	2.37219	1.67315e-05	Up	Molybdate transporter of MFS superfamily	-	-	-
PGSC0003DMG400022596	2.37165	1.30381e-21	Up	Protein kinase domain	ko:K04733	ko04010,ko04064,ko04620,ko04621,ko04624,ko04722,ko05133,ko05140,ko05142,ko05145,ko05152,ko05162,ko05164,map04010,map04064,map04620,map04621,map04624,map04722,map05133,map05140,map05142,map05145,map05152,map05162,map05164	2.7.11.1
PGSC0003DMG400016200	2.36766	7.64232e-67	Up	-	-	-	-
PGSC0003DMG400030332	2.36578	6.5359e-13	Up	Sigma factor PP2C-like phosphatases	ko:K14497	ko04016,ko04075,ko04931,map04016,map04075,map04931	3.1.3.16
PGSC0003DMG400031868	2.36547	8.86675e-41	Up	-	-	-	-
PGSC0003DMG400015536	2.36242	3.42904e-31	Up	Myb-like DNA-binding domain	ko:K09422	-	-
PGSC0003DMG400016102	2.35491	0.000740291	Up	Plant non-specific lipid-transfer proteins transfer phospholipids as well as galactolipids across membranes. May play a role in wax or cutin deposition in the cell walls of expanding epidermal cells and certain secretory tissues	-	-	-
PGSC0003DMG400028635	2.35406	1.43978e-09	Up	Sulfate transporter	ko:K17471	-	-
PGSC0003DMG400016874	2.35079	1.90194e-09	Up	-	-	-	-
PGSC0003DMG400009175	2.34797	3.81771e-06	Up	-	-	-	-
PGSC0003DMG400019706	2.34288	1.83677e-06	Up	DNA binding domain	-	-	-
PGSC0003DMG400006222	2.33777	2.00601e-27	Up	Family of unknown function (DUF716)	-	-	-
PGSC0003DMG400016273	2.32959	3.97397e-54	Up	PDDEXK-like family of unknown function	-	-	-
PGSC0003DMG401027271	2.32837	4.02366e-21	Up	Leucine-rich repeat receptor-like tyrosine-protein kinase At2g41820	-	-	-
PGSC0003DMG400019603	2.32814	9.93663e-08	Up	unfolded protein binding	-	-	-
PGSC0003DMG400005586	2.32721	1.49154e-07	Up	-	-	-	-
PGSC0003DMG400013015	2.32564	5.03173e-07	Up	FR47-like protein	-	-	-
PGSC0003DMG400010799	2.32367	2.79331e-39	Up	-	-	-	-
PGSC0003DMG400000079	2.32281	3.08793e-17	Up	BAG domain	-	-	-
PGSC0003DMG400016171	2.32271	0.00124793	Up	Ribonuclease H protein	-	-	-
PGSC0003DMG400014038	2.31865	4.09837e-06	Up	zinc-binding in reverse transcriptase	-	-	-
PGSC0003DMG400005062	2.31823	0.000229025	Up	Belongs to the peroxidase family. Classical plant (class III) peroxidase subfamily	ko:K00430	ko00940,ko01100,ko01110,map00940,map01100,map01110	1.11.1.7
PGSC0003DMG400028167	2.31508	2.3283e-19	Up	Stress-associated protein	-	-	-
PGSC0003DMG400013282	2.31398	2.10005e-26	Up	Tonoplast dicarboxylate	ko:K14445	-	-
PGSC0003DMG400001967	2.31371	7.56147e-22	Up	ABC transporter G family member 14-like	-	-	-
PGSC0003DMG400019437	2.31269	0.009828	Up	Pathogenesis-related protein	-	-	-
PGSC0003DMG400029705	2.30898	6.4651e-13	Up	-	-	-	-
PGSC0003DMG400034395	2.30811	0.000237629	Up	-	-	-	-
PGSC0003DMG400006949	2.3019	3.84656e-10	Up	Belongs to the UDP-glycosyltransferase family	-	-	-
PGSC0003DMG400022787	2.30088	1.05454e-11	Up	G-type lectin S-receptor-like serine threonine-protein kinase At1g11330 isoform X1	ko:K04733	ko04010,ko04064,ko04620,ko04621,ko04624,ko04722,ko05133,ko05140,ko05142,ko05145,ko05152,ko05162,ko05164,map04010,map04064,map04620,map04621,map04624,map04722,map05133,map05140,map05142,map05145,map05152,map05162,map05164	2.7.11.1
PGSC0003DMG400012288	2.30023	1.07481e-41	Up	Glycosyl hydrolase family 9	ko:K01179	ko00500,ko01100,map00500,map01100	3.2.1.4
PGSC0003DMG400002824	2.29556	4.05956e-24	Up	No apical meristem (NAM) protein	-	-	-
PGSC0003DMG400016590	2.29546	7.45704e-23	Up	Stress enhanced protein 2	-	-	-
PGSC0003DMG400009255	2.29227	0.000275755	Up	Belongs to the small heat shock protein (HSP20) family	ko:K13993	ko04141,map04141	-
PGSC0003DMG400029195	2.29109	1.66421e-22	Up	Stores iron in a soluble, non-toxic, readily available form. Important for iron homeostasis. Iron is taken up in the ferrous form and deposited as ferric hydroxides after oxidation	ko:K00522	ko04216,ko04217,ko04978,map04216,map04217,map04978	1.16.3.2
PGSC0003DMG400031430	2.29049	4.81838e-25	Up	-	-	-	-
PGSC0003DMG400029447	2.28594	2.89704e-09	Up	Belongs to the UDP-glycosyltransferase family	ko:K13495	ko00908,map00908	2.4.1.215
PGSC0003DMG400017034	2.28529	3.24624e-07	Up	G-type lectin S-receptor-like serine threonine-protein kinase SD2-5	-	-	-
PGSC0003DMG400017135	2.27931	0.000398711	Up	Belongs to the cytochrome P450 family	ko:K12153	ko00460,ko00966,ko01110,ko01210,map00460,map00966,map01110,map01210	1.14.14.40
PGSC0003DMG400002561	2.27924	1.45035e-06	Up	F-box kelch-repeat protein At1g80440-like	-	-	-
PGSC0003DMG400004448	2.27856	4.43001e-07	Up	Anthocyanin acyltransferase	-	-	-
PGSC0003DMG400008833	2.27502	1.94142e-43	Up	Rare lipoprotein A (RlpA)-like double-psi beta-barrel	ko:K20628	-	-
PGSC0003DMG400012479	2.27429	5.27049e-06	Up	Protein NRT1 PTR FAMILY 6.3-like	ko:K14638	-	-
PGSC0003DMG400021146	2.27182	0.00146753	Up	transcription factor	-	-	-
PGSC0003DMG400027457	2.27069	3.48049e-10	Up	Protein GLUTAMINE DUMPER	-	-	-
PGSC0003DMG400000244	2.27031	1.59107e-15	Up	cytochrome P450	ko:K20619	-	-
PGSC0003DMG400021220	2.26676	8.7517e-12	Up	Belongs to the oxygen-dependent FAD-linked oxidoreductase family	-	-	-
PGSC0003DMG400001634	2.26192	7.05515e-48	Up	-	-	-	-
PGSC0003DMG400038305	2.26075	1.48241e-09	Up	Belongs to the UDP-glycosyltransferase family	ko:K21354	-	2.4.1.330
PGSC0003DMG400029773	2.25936	1.04197e-25	Up	Helix-turn-helix XRE-family like proteins	ko:K03627	-	-
PGSC0003DMG400002235	2.25626	8.95093e-16	Up	DNA-binding domain in plant proteins such as APETALA2 and EREBPs	ko:K09286	-	-
PGSC0003DMG400026010	2.25152	8.43799e-41	Up	Auxin responsive protein	ko:K14488	ko04075,map04075	-
PGSC0003DMG400026566	2.24568	8.57967e-16	Up	ralf-like 27	-	-	-
PGSC0003DMG400011954	2.24304	7.47867e-39	Up	Plant non-specific lipid-transfer proteins transfer phospholipids as well as galactolipids across membranes. May play a role in wax or cutin deposition in the cell walls of expanding epidermal cells and certain secretory tissues	-	-	-
PGSC0003DMG400019315	2.24179	7.4245e-21	Up	STAS domain	ko:K17470,ko:K17471	-	-
PGSC0003DMG400021821	2.24117	2.32273e-07	Up	zinc-finger of the FCS-type, C2-C2	-	-	-
PGSC0003DMG400014368	2.24012	1.43678e-07	Up	-	-	-	-
PGSC0003DMG400017517	2.23175	6.58821e-19	Up	-	-	-	-
PGSC0003DMG400003231	2.23089	0.00259793	Up	helix loop helix domain	-	-	-
PGSC0003DMG400025737	2.22988	7.05515e-48	Up	zinc metallopeptidase EGY3, chloroplastic	-	-	-
PGSC0003DMG400021219	2.22841	2.70886e-10	Up	Belongs to the oxygen-dependent FAD-linked oxidoreductase family	-	-	-
PGSC0003DMG400027499	2.22816	1.10011e-15	Up	inactive leucine-rich repeat receptor-like protein kinase At3g03770 isoform X1	-	-	-
PGSC0003DMG400005926	2.22363	1.80652e-13	Up	Cytochrome p450	ko:K00512,ko:K07408,ko:K07409,ko:K07418	ko00140,ko00232,ko00380,ko00590,ko00591,ko00830,ko00980,ko00982,ko01100,ko01110,ko04212,ko04726,ko04750,ko04913,ko04917,ko04927,ko04934,ko05204,map00140,map00232,map00380,map00590,map00591,map00830,map00980,map00982,map01100,map01110,map04212,map04726,map04750,map04913,map04917,map04927,map04934,map05204	1.14.14.1,1.14.14.19,1.14.14.32
PGSC0003DMG400008223	2.22355	5.29169e-65	Up	Heat shock factor protein HSF30	ko:K09419	-	-
PGSC0003DMG400019882	2.22265	5.04721e-14	Up	UDP-glucoronosyl and UDP-glucosyl transferase	ko:K08237	-	2.4.1.218
PGSC0003DMG400006033	2.21693	2.8567e-06	Up	WD domain, G-beta repeat	ko:K10143	ko04115,ko04120,ko04712,map04115,map04120,map04712	2.3.2.27
PGSC0003DMG400000069	2.21666	5.99501e-21	Up	Late embryogenesis abundant protein	-	-	-
PGSC0003DMG400005215	2.21556	0.00132045	Up	GDSL-like Lipase/Acylhydrolase	-	-	-
PGSC0003DMG400027633	2.21338	9.31402e-19	Up	9-cis-epoxycarotenoid dioxygenase	ko:K09840	ko00906,ko01100,ko01110,map00906,map01100,map01110	1.13.11.51
PGSC0003DMG400029732	2.2126	2.08275e-22	Up	Dormancy/auxin associated protein	-	-	-
PGSC0003DMG400016067	2.20999	5.16532e-06	Up	acireductone dioxygenase [iron(II)-requiring] activity	ko:K08967	ko00270,ko01100,map00270,map01100	1.13.11.53,1.13.11.54
PGSC0003DMG400006808	2.20988	3.98999e-05	Up	zinc finger	-	-	-
PGSC0003DMG400017603	2.20868	3.25668e-08	Up	UDP-glucoronosyl and UDP-glucosyl transferase	ko:K13496	ko01110,map01110	-
PGSC0003DMG400024857	2.2001	4.32849e-44	Up	Leucine-rich repeat - CC (cysteine-containing) subfamily	ko:K03875	ko04068,ko04110,ko04120,ko04150,ko05168,ko05169,ko05200,ko05203,ko05222,map04068,map04110,map04120,map04150,map05168,map05169,map05200,map05203,map05222	-
PGSC0003DMG400015799	2.19981	3.28402e-33	Up	-	-	-	-
PGSC0003DMG400020225	2.19706	9.05911e-16	Up	BEST Arabidopsis thaliana protein match is	-	-	-
PGSC0003DMG400019989	2.19412	2.51231e-08	Up	ubiquitin-protein transferase activity	-	-	-
PGSC0003DMG400045083	2.19078	1.38658e-10	Up	-	-	-	-
PGSC0003DMG400018431	2.18341	1.16883e-48	Up	Rare lipoprotein A (RlpA)-like double-psi beta-barrel	ko:K20628	-	-
PGSC0003DMG400008401	2.17874	2.76551e-28	Up	MYB-CC type transfactor, LHEQLE motif	-	-	-
PGSC0003DMG402031520	2.17562	6.99502e-29	Up	cytochrome P450	-	-	-
PGSC0003DMG400006239	2.17182	2.76933e-18	Up	26S protease regulatory subunit 6B homolog	ko:K03063	ko03050,ko05169,map03050,map05169	-
PGSC0003DMG400025976	2.16774	2.97662e-40	Up	Transcription factor	-	-	-
PGSC0003DMG400023979	2.1674	6.67496e-33	Up	isoform X1	ko:K22255	-	-
PGSC0003DMG400017473	2.15587	1.56085e-06	Up	Transmembrane amino acid transporter protein	ko:K14209	ko04138,map04138	-
PGSC0003DMG400028584	2.15542	3.06734e-09	Up	phototropism protein	-	-	-
PGSC0003DMG400042117	2.15353	5.02811e-05	Up	-	-	-	-
PGSC0003DMG400017751	2.15252	9.09797e-15	Up	Purine nucleobase transmembrane transport	-	-	-
PGSC0003DMG400010622	2.15163	0.000950713	Up	maturation of SSU-rRNA	-	-	-
PGSC0003DMG400001648	2.15076	0.00211581	Up	auxin-induced protein	ko:K14488	ko04075,map04075	-
PGSC0003DMG400031042	2.14762	9.58571e-13	Up	Glutamate decarboxylase	ko:K01580	ko00250,ko00410,ko00430,ko00650,ko01100,ko01110,ko01120,ko02024,ko04727,ko04940,map00250,map00410,map00430,map00650,map01100,map01110,map01120,map02024,map04727,map04940	4.1.1.15
PGSC0003DMG400011072	2.1473	6.92928e-27	Up	Ribulose bisphosphate carboxylase oxygenase activase 1	-	-	-
PGSC0003DMG400012677	2.14561	8.27868e-29	Up	Rhomboid family	-	-	-
PGSC0003DMG400001344	2.14339	3.11743e-15	Up	Protein of unknown function (DUF1336)	-	-	-
PGSC0003DMG400019644	2.14323	5.2001e-16	Up	UDP-glucoronosyl and UDP-glucosyl transferase	-	-	-
PGSC0003DMG400005473	2.13935	1.19325e-09	Up	-	-	-	-
PGSC0003DMG400025162	2.13767	5.61279e-36	Up	C1 domain	-	-	-
PGSC0003DMG400011538	2.1369	3.93193e-30	Up	Transmembrane amino acid transporter protein	-	-	-
PGSC0003DMG400010387	2.13498	6.29984e-22	Up	Glycine-rich domain-containing protein-like	-	-	-
PGSC0003DMG400018115	2.13491	4.90772e-21	Up	PB1 domain	-	-	-
PGSC0003DMG400018382	2.13484	2.19122e-10	Up	phosphatidylinositol 4-phosphate 5-kinase	ko:K00889	ko00562,ko01100,ko04011,ko04070,ko04072,ko04139,ko04144,ko04666,ko04810,ko05231,map00562,map01100,map04011,map04070,map04072,map04139,map04144,map04666,map04810,map05231	2.7.1.68
PGSC0003DMG401000083	2.13454	0.000205336	Up	kinase inhibitor	-	-	-
PGSC0003DMG400003257	2.12756	8.76357e-11	Up	Cytochrome p450	ko:K20667	-	1.14.13.201
PGSC0003DMG400023561	2.12592	1.06013e-12	Up	-	-	-	-
PGSC0003DMG400013481	2.12386	1.38709e-19	Up	RCD1-SRO-TAF4 (RST) plant domain	-	-	-
PGSC0003DMG400021654	2.12216	5.80013e-11	Up	Myb-like DNA-binding domain	ko:K09422	-	-
PGSC0003DMG400005925	2.11648	1.03045e-07	Up	Cytochrome p450	ko:K00512,ko:K07408,ko:K07409,ko:K07418	ko00140,ko00232,ko00380,ko00590,ko00591,ko00830,ko00980,ko00982,ko01100,ko01110,ko04212,ko04726,ko04750,ko04913,ko04917,ko04927,ko04934,ko05204,map00140,map00232,map00380,map00590,map00591,map00830,map00980,map00982,map01100,map01110,map04212,map04726,map04750,map04913,map04917,map04927,map04934,map05204	1.14.14.1,1.14.14.19,1.14.14.32
PGSC0003DMG400030551	2.10998	1.53512e-18	Up	Multicopper oxidase	-	-	-
PGSC0003DMG400008988	2.10969	2.67876e-55	Up	DUF3700	-	-	-
PGSC0003DMG400005216	2.1026	7.89932e-09	Up	Belongs to the glycosyltransferase 8 family	ko:K18819	ko00052,map00052	2.4.1.123
PGSC0003DMG400014405	2.10139	2.5477e-24	Up	Heat shock cognate protein	ko:K04079	ko04141,ko04151,ko04217,ko04612,ko04621,ko04626,ko04657,ko04659,ko04914,ko04915,ko05200,ko05215,ko05418,map04141,map04151,map04217,map04612,map04621,map04626,map04657,map04659,map04914,map04915,map05200,map05215,map05418	-
PGSC0003DMG400016637	2.09958	1.35346e-29	Up	RING-H2 finger protein	ko:K19040	-	2.3.2.27
PGSC0003DMG400006922	2.09933	2.60356e-15	Up	F-box protein SKIP14-like	-	-	-
PGSC0003DMG400031850	2.09697	2.67309e-10	Up	Carboxylesterase	ko:K13258	ko00943,ko01110,map00943,map01110	4.2.1.105
PGSC0003DMG400003901	2.09535	9.72209e-15	Up	UDP-Glycosyltransferase	ko:K13496	ko01110,map01110	-
PGSC0003DMG400008845	2.09501	4.41223e-09	Up	ubiquitin-protein transferase activity	-	-	-
PGSC0003DMG400022058	2.09038	4.93547e-31	Up	helix loop helix domain	-	-	-
PGSC0003DMG400030747	2.08939	1.6037e-06	Up	-	-	-	-
PGSC0003DMG400024362	2.08882	1.34322e-18	Up	Transferase family	-	-	-
PGSC0003DMG400007541	2.08838	0.0036067	Up	U6 snRNA binding	ko:K06883,ko:K12623	ko03018,ko03040,map03018,map03040	-
PGSC0003DMG400007250	2.08706	0.00306522	Up	-	-	-	-
PGSC0003DMG400031080	2.08482	4.76778e-16	Up	Glycine-rich RNA-binding protein	ko:K12885	ko03040,map03040	-
PGSC0003DMG400014489	2.08415	4.83714e-11	Up	PA domain	-	-	-
PGSC0003DMG400028501	2.08348	2.43718e-07	Up	-	-	-	-
PGSC0003DMG400018408	2.08172	1.55572e-19	Up	Cyclic dof factor 1-like	-	-	-
PGSC0003DMG400042760	2.0803	1.0584e-46	Up	BURP domain-containing protein	-	-	-
PGSC0003DMG400046768	2.07944	0.000209224	Up	Rop guanine nucleotide exchange factor 12-like	ko:K10418	ko04962,map04962	-
PGSC0003DMG400006451	2.0686	3.85889e-05	Up	Epidermal patterning factor proteins	-	-	-
PGSC0003DMG400011640	2.06783	9.82716e-06	Up	Belongs to the peroxidase family	ko:K00430	ko00940,ko01100,ko01110,map00940,map01100,map01110	1.11.1.7
PGSC0003DMG400017750	2.06774	5.64319e-07	Up	Purine nucleobase transmembrane transport	-	-	-
PGSC0003DMG400028268	2.06212	1.10186e-05	Up	Cytochrome P450	ko:K20618	-	-
PGSC0003DMG400026554	2.06158	0.000527785	Up	PMR5 N terminal Domain	-	-	-
PGSC0003DMG400011628	2.06034	3.60139e-13	Up	Belongs to the small heat shock protein (HSP20) family	ko:K13993	ko04141,map04141	-
PGSC0003DMG400021034	2.05702	1.83068e-13	Up	Serine/Threonine protein kinases, catalytic domain	-	-	-
PGSC0003DMG400007436	2.05366	1.04791e-12	Up	Belongs to the SKP1 family	ko:K03094	ko04110,ko04111,ko04114,ko04120,ko04141,ko04310,ko04341,ko04350,ko04710,ko05168,ko05200,map04110,map04111,map04114,map04120,map04141,map04310,map04341,map04350,map04710,map05168,map05200	-
PGSC0003DMG400047074	2.05331	1.99911e-62	Up	BURP domain-containing protein	-	-	-
PGSC0003DMG400008043	2.05122	1.46376e-13	Up	EF hand	-	-	-
PGSC0003DMG400008913	2.05074	7.81883e-19	Up	Ankyrin repeats (many copies)	-	-	-
PGSC0003DMG400008854	2.04997	3.71106e-13	Up	WAT1-related protein	-	-	-
PGSC0003DMG400012263	2.04656	5.15261e-32	Up	Glutaredoxin	ko:K17479	-	-
PGSC0003DMG400007643	2.04589	9.93173e-09	Up	cytochrome P450	ko:K20562	-	-
PGSC0003DMG400024004	2.04382	0.000584025	Up	-	-	-	-
PGSC0003DMG400027491	2.04251	7.70313e-22	Up	SCP / Tpx-1 / Ag5 / PR-1 / Sc7 family of extracellular domains.	ko:K20412	-	-
PGSC0003DMG400028652	2.03993	4.38435e-20	Up	Belongs to the cytochrome P450 family	ko:K20556	-	-
PGSC0003DMG400013557	2.03516	3.81715e-07	Up	UDP-glucoronosyl and UDP-glucosyl transferase	ko:K08237	-	2.4.1.218
PGSC0003DMG400030089	2.03501	1.36771e-13	Up	Heat shock 70 kDa protein 8	ko:K09489	ko04530,ko04612,map04530,map04612	-
PGSC0003DMG400014397	2.03255	5.38395e-06	Up	-	-	-	-
PGSC0003DMG400012155	2.03152	6.15293e-26	Up	Polyketide cyclase / dehydrase and lipid transport	ko:K14496	ko04016,ko04075,map04016,map04075	-
PGSC0003DMG400016477	2.0225	6.96177e-23	Up	reductase	ko:K05907	ko00920,ko01120,map00920,map01120	1.8.4.9
PGSC0003DMG400011748	2.02204	1.49796e-19	Up	-	-	-	-
PGSC0003DMG400014877	2.02172	1.16545e-14	Up	Belongs to the NPH3 family	-	-	-
PGSC0003DMG400000350	2.02082	9.93447e-30	Up	Zinc finger CCCH domain-containing protein	-	-	-
PGSC0003DMG400029343	2.01979	0.000379004	Up	Caleosin related protein	ko:K17991	ko00073,map00073	1.11.2.3
PGSC0003DMG400006394	2.01718	6.97664e-35	Up	helix loop helix domain	-	-	-
PGSC0003DMG400009810	2.01674	0.0052764	Up	Cytochrome p450	ko:K00512,ko:K07418,ko:K15472	ko00140,ko00590,ko00591,ko00909,ko01100,ko01110,ko04212,ko04726,ko04750,ko04913,ko04917,ko04927,ko04934,map00140,map00590,map00591,map00909,map01100,map01110,map04212,map04726,map04750,map04913,map04917,map04927,map04934	1.14.13.121,1.14.14.1,1.14.14.19,1.14.14.32
PGSC0003DMG402025826	2.01588	0.00113343	Up	-	-	-	-
PGSC0003DMG400031750	2.0146	1.11383e-33	Up	DnaJ C terminal domain	ko:K09510	-	-
PGSC0003DMG400025381	2.00929	2.40874e-09	Up	-	-	-	-
PGSC0003DMG400026232	2.00881	4.26502e-26	Up	DNA-binding domain in plant proteins such as APETALA2 and EREBPs	ko:K09286	-	-
PGSC0003DMG400015661	2.00797	1.93212e-17	Up	RING-H2 finger protein	-	-	-
PGSC0003DMG400034369	2.00467	3.36044e-18	Up	WD40-like Beta Propeller Repeat	-	-	-
PGSC0003DMG400018186	1.99918	7.20973e-19	Up	-	-	-	-
PGSC0003DMG400012850	1.99906	1.42644e-16	Up	-	-	-	-
PGSC0003DMG400011580	1.99481	4.88002e-09	Up	Leucine rich repeat N-terminal domain	-	-	-
PGSC0003DMG400018141	1.99134	4.86845e-11	Up	Cytochrome p450	ko:K07408,ko:K07418	ko00140,ko00380,ko00590,ko00591,ko00830,ko00980,ko01100,ko04212,ko04726,ko04750,ko04913,ko05204,map00140,map00380,map00590,map00591,map00830,map00980,map01100,map04212,map04726,map04750,map04913,map05204	1.14.14.1
PGSC0003DMG400009379	1.98706	1.24341e-33	Up	DnaJ C terminal domain	ko:K09510	-	-
PGSC0003DMG402011297	1.98566	6.73665e-17	Up	CCT motif	ko:K12128,ko:K12130	ko04712,map04712	-
PGSC0003DMG400025950	1.98409	9.29455e-07	Up	-	-	-	-
PGSC0003DMG400003339	1.98341	7.75344e-05	Up	WD domain, G-beta repeat	-	-	-
PGSC0003DMG400036566	1.98311	1.25889e-19	Up	factor 5	ko:K09286	-	-
PGSC0003DMG400014487	1.98306	1.44428e-13	Up	zinc finger	ko:K10144	ko04115,ko04120,ko05162,map04115,map04120,map05162	2.3.2.27
PGSC0003DMG400013828	1.98219	3.24464e-27	Up	Peptidase C13 family	ko:K01369	ko04142,ko04612,map04142,map04612	3.4.22.34
PGSC0003DMG400006198	1.97983	1.14556e-26	Up	PA domain	-	-	-
PGSC0003DMG400011798	1.97747	9.01175e-17	Up	-	-	-	-
PGSC0003DMG400005585	1.97477	0.00221048	Up	-	-	-	-
PGSC0003DMG400023815	1.96892	3.68401e-08	Up	Rare lipoprotein A (RlpA)-like double-psi beta-barrel	-	-	-
PGSC0003DMG400007597	1.96864	1.77555e-08	Up	Cationic amino acid transporter	ko:K03294,ko:K13863,ko:K13865	ko05206,map05206	-
PGSC0003DMG400032199	1.9651	1.74206e-07	Up	Belongs to the peroxidase family. Classical plant (class III) peroxidase subfamily	ko:K00430	ko00940,ko01100,ko01110,map00940,map01100,map01110	1.11.1.7
PGSC0003DMG400030910	1.96498	4.95255e-12	Up	Raffinose synthase or seed imbibition protein Sip1	ko:K06617	ko00052,map00052	2.4.1.82
PGSC0003DMG400019641	1.96214	4.15951e-57	Up	Phosphatidylinositol 3- and 4-kinase	-	-	-
PGSC0003DMG400029105	1.95908	1.17169e-34	Up	MYND finger	-	-	-
PGSC0003DMG400014303	1.95804	0.000510816	Up	LysM domain	-	-	-
PGSC0003DMG400001498	1.95696	3.07089e-18	Up	Aux IAA proteins are short-lived transcriptional factors that function as repressors of early auxin response genes at low auxin concentrations	ko:K14484	ko04075,map04075	-
PGSC0003DMG400037053	1.95585	0.000925189	Up	Rhomboid family	ko:K09651	-	-
PGSC0003DMG400012043	1.95551	1.98209e-10	Up	Nodulin-like	-	-	-
PGSC0003DMG400008413	1.95352	0.000102826	Up	Glycosyl hydrolase family 9	ko:K01179	ko00500,ko01100,map00500,map01100	3.2.1.4
PGSC0003DMG400024249	1.95342	9.18726e-46	Up	Belongs to the iron ascorbate-dependent oxidoreductase family	ko:K05282	ko00904,ko01100,ko01110,map00904,map01100,map01110	1.14.11.12
PGSC0003DMG400014293	1.95331	5.00379e-05	Up	Low-temperature-induced 65 kDa	-	-	-
PGSC0003DMG400006797	1.95318	1.01082e-13	Up	Sodium:sulfate symporter transmembrane region	ko:K03319	-	-
PGSC0003DMG400002136	1.95169	0.000457653	Up	-	-	-	-
PGSC0003DMG400032524	1.94954	0.0151748	Up	-	-	-	-
PGSC0003DMG400025000	1.94807	1.47787e-08	Up	EF-hand domain pair	ko:K16465	-	-
PGSC0003DMG400025926	1.94662	0.000357103	Up	Pollen-specific leucine-rich repeat extensin-like protein	-	-	-
PGSC0003DMG400023618	1.94631	5.03915e-15	Up	Zinc finger protein	-	-	-
PGSC0003DMG400005631	1.94532	2.18181e-14	Up	Transcription factor	-	-	-
PGSC0003DMG400020465	1.944	2.11591e-08	Up	ATP synthesis coupled proton transport	ko:K13153	-	-
PGSC0003DMG403025826	1.9394	1.78297e-13	Up	Belongs to the enoyl-CoA hydratase isomerase family	ko:K05605	ko00280,ko00410,ko00640,ko01100,ko01200,map00280,map00410,map00640,map01100,map01200	3.1.2.4
PGSC0003DMG400001188	1.9392	1.34474e-15	Up	-	-	-	-
PGSC0003DMG400016497	1.93308	2.04873e-14	Up	RNA binding	-	-	-
PGSC0003DMG400001579	1.93063	1.35796e-20	Up	Divergent CRAL/TRIO domain	-	-	-
PGSC0003DMG401013464	1.93029	3.74618e-19	Up	purine permease	-	-	-
PGSC0003DMG400013744	1.92966	3.05143e-14	Up	Ethylene-responsive transcription factor 4-like	ko:K09286	-	-
PGSC0003DMG400000480	1.92809	9.37919e-07	Up	Cytochrome c oxidase subunit	-	-	-
PGSC0003DMG400022715	1.9256	5.24492e-44	Up	Non-specific phospholipase C2	ko:K01114	ko00562,ko00564,ko00565,ko01100,ko01110,ko02024,ko04919,map00562,map00564,map00565,map01100,map01110,map02024,map04919	3.1.4.3
PGSC0003DMG400005894	1.92541	5.91339e-20	Up	bHLH-MYC and R2R3-MYB transcription factors N-terminal	-	-	-
PGSC0003DMG400018138	1.92454	2.12768e-15	Up	Cytochrome p450	ko:K07408,ko:K07418	ko00140,ko00380,ko00590,ko00591,ko00830,ko00980,ko01100,ko04212,ko04726,ko04750,ko04913,ko05204,map00140,map00380,map00590,map00591,map00830,map00980,map01100,map04212,map04726,map04750,map04913,map05204	1.14.14.1
PGSC0003DMG401030252	1.92226	8.37202e-08	Up	Conserved gene of	ko:K18886	-	2.1.1.276
PGSC0003DMG400029434	1.91925	1.0269e-05	Up	-	-	-	-
PGSC0003DMG401015205	1.91346	2.40477e-09	Up	K-box region	ko:K09264	-	-
PGSC0003DMG400010146	1.91336	3.70629e-08	Up	Stigma expressed protein	-	-	-
PGSC0003DMG400009018	1.9103	4.80753e-09	Up	Belongs to the ubiquitin-conjugating enzyme family	ko:K10581	ko04120,map04120	2.3.2.24
PGSC0003DMG400003791	1.90812	0.000294399	Up	Transmembrane emp24 domain-containing protein	ko:K20347	-	-
PGSC0003DMG400002633	1.90273	0.000214822	Up	-	-	-	-
PGSC0003DMG400014180	1.90129	0.00313596	Up	AAA-type ATPase family protein	ko:K07478	-	-
PGSC0003DMG400040429	1.89995	5.19409e-23	Up	Spotted leaf protein	-	-	-
PGSC0003DMG400017191	1.89954	1.49427e-14	Up	Belongs to the UDP-glycosyltransferase family	ko:K21354	-	2.4.1.330
PGSC0003DMG400006796	1.89473	1.36239e-20	Up	-	-	-	-
PGSC0003DMG400002890	1.8947	6.60758e-11	Up	SPX domain	-	-	-
PGSC0003DMG400011758	1.8918	0.00109599	Up	BEST Arabidopsis thaliana protein match is	-	-	-
PGSC0003DMG400022257	1.89002	2.97927e-05	Up	Oleosin	-	-	-
PGSC0003DMG400017103	1.88986	5.08563e-08	Up	Belongs to the NPH3 family	-	-	-
PGSC0003DMG400003095	1.88945	1.29305e-20	Up	Belongs to the iron ascorbate-dependent oxidoreductase family	-	-	-
PGSC0003DMG402022984	1.88669	5.09959e-15	Up	-	-	-	-
PGSC0003DMG400043830	1.88567	0.000624074	Up	This magnesium-dependent enzyme catalyzes the hydrolysis of ATP coupled with the transport of calcium	ko:K01537	-	3.6.3.8
PGSC0003DMG400000985	1.8843	7.62893e-09	Up	Protein of unknown function (DUF1295)	-	-	-
PGSC0003DMG400027718	1.88147	0.000248076	Up	LOB domain-containing protein	-	-	-
PGSC0003DMG400033102	1.87981	0.000713909	Up	phytochrome kinase substrate	-	-	-
PGSC0003DMG400009325	1.87977	0.000611831	Up	MAP kinase kinase kinase activity	-	-	-
PGSC0003DMG400032766	1.87952	1.3118e-21	Up	Spotted leaf protein	-	-	-
PGSC0003DMG400034296	1.87871	4.58175e-07	Up	-	-	-	-
PGSC0003DMG400019111	1.8767	7.9224e-08	Up	SAM dependent carboxyl methyltransferase	ko:K08241,ko:K21483	ko00592,ko01110,map00592,map01110	2.1.1.141,2.1.1.274
PGSC0003DMG400007111	1.87567	0.00806744	Up	Phosphatidylethanolamine-binding protein	-	-	-
PGSC0003DMG400011191	1.87524	8.47192e-22	Up	-	-	-	-
PGSC0003DMG400005627	1.87456	2.65816e-26	Up	ATP-dependent Clp protease adaptor protein ClpS	ko:K06891	-	-
PGSC0003DMG402024163	1.87455	3.4578e-07	Up	Glycerol-3-phosphate	ko:K13783	-	-
PGSC0003DMG400022478	1.87336	5.58191e-13	Up	Heat shock protein DnaJ	-	-	-
PGSC0003DMG400020518	1.87336	8.82686e-15	Up	Fusaric acid resistance protein family	-	-	-
PGSC0003DMG400021116	1.87082	1.03971e-19	Up	UDP-glucoronosyl and UDP-glucosyl transferase	-	-	-
PGSC0003DMG400001142	1.86685	2.07629e-11	Up	-	-	-	-
PGSC0003DMG400027117	1.86276	7.57688e-10	Up	DNA-binding domain in plant proteins such as APETALA2 and EREBPs	ko:K09286	-	-
PGSC0003DMG400030794	1.86246	1.3768e-05	Up	Domain of unknown function DUF21	ko:K16302	-	-
PGSC0003DMG400006023	1.86158	3.09545e-13	Up	iron ion binding	-	-	-
PGSC0003DMG400011380	1.86127	1.07735e-08	Up	Glutaredoxin	ko:K03676	-	-
PGSC0003DMG400022255	1.85814	2.20172e-21	Up	Transmembrane amino acid transporter protein	-	-	-
PGSC0003DMG402006188	1.85775	1.61467e-14	Up	serine threonine-protein kinase	-	-	-
PGSC0003DMG400009771	1.85719	1.39463e-41	Up	-	-	-	-
PGSC0003DMG400033046	1.85715	9.10411e-21	Up	Dof domain, zinc finger	ko:K16222	ko04712,map04712	-
PGSC0003DMG400030693	1.85703	5.18294e-09	Up	-	-	-	-
PGSC0003DMG400045432	1.85589	3.22969e-25	Up	Spotted leaf protein	-	-	-
PGSC0003DMG400016381	1.85547	5.01999e-15	Up	-	-	-	-
PGSC0003DMG400030643	1.85386	3.32187e-24	Up	AAR2 protein	ko:K13205	-	-
PGSC0003DMG400025850	1.85334	1.01001e-11	Up	Late embryogenesis abundant protein	-	-	-
PGSC0003DMG400000758	1.85241	5.64932e-05	Up	Belongs to the cytochrome P450 family	ko:K20556	-	-
PGSC0003DMG400009846	1.85139	1.41174e-09	Up	elf4-like	-	-	-
PGSC0003DMG402009879	1.85125	7.793e-16	Up	Belongs to the 'GDSL' lipolytic enzyme family	-	-	-
PGSC0003DMG400016695	1.84984	4.17726e-16	Up	The light-harvesting complex (LHC) functions as a light receptor, it captures and delivers excitation energy to photosystems with which it is closely associated	ko:K08912	ko00196,ko01100,map00196,map01100	-
PGSC0003DMG400003225	1.8473	6.97447e-12	Up	Auxin responsive protein	ko:K14488	ko04075,map04075	-
PGSC0003DMG400013215	1.84673	3.31699e-16	Up	Myb-like DNA-binding domain	ko:K09422	-	-
PGSC0003DMG400005767	1.8466	1.9852e-14	Up	-	-	-	-
PGSC0003DMG400026524	1.84184	1.8247e-32	Up	Splicing factor U2af small subunit	ko:K12836	ko03040,ko05131,map03040,map05131	-
PGSC0003DMG400024152	1.84004	1.88269e-17	Up	Oleosin	-	-	-
PGSC0003DMG400026162	1.83608	7.4477e-10	Up	-	-	-	-
PGSC0003DMG400005408	1.83562	3.40156e-22	Up	Myb/SANT-like DNA-binding domain	-	-	-
PGSC0003DMG400006672	1.83199	2.18281e-15	Up	Sucrose-cleaving enzyme that provides UDP-glucose and fructose for various metabolic pathways	ko:K00695	ko00500,ko01100,map00500,map01100	2.4.1.13
PGSC0003DMG400028363	1.83124	3.87986e-13	Up	Glucosamine-6-phosphate isomerases/6-phosphogluconolactonase	ko:K01057	ko00030,ko01100,ko01110,ko01120,ko01130,ko01200,map00030,map01100,map01110,map01120,map01130,map01200	3.1.1.31
PGSC0003DMG400040046	1.83025	5.26328e-27	Up	factor 5	ko:K09286	-	-
PGSC0003DMG400005930	1.82552	7.84902e-27	Up	homeodomain protein	-	-	-
PGSC0003DMG400027075	1.8244	0.000169562	Up	PB1 domain	-	-	-
PGSC0003DMG400005228	1.82403	0.00276546	Up	Glycerophosphoryl diester phosphodiesterase family	ko:K18696	ko00564,map00564	3.1.4.46
PGSC0003DMG400008560	1.82389	1.88567e-19	Up	-	-	-	-
PGSC0003DMG400008954	1.82283	8.92845e-19	Up	Alpha carbonic anhydrase 1	ko:K01674	ko00910,map00910	4.2.1.1
PGSC0003DMG400030339	1.82131	3.13788e-11	Up	Belongs to the small heat shock protein (HSP20) family	ko:K13993	ko04141,map04141	-
PGSC0003DMG400010139	1.81838	0.00195319	Up	Stigma expressed protein	-	-	-
PGSC0003DMG400023570	1.81807	6.9666e-07	Up	ODORANT1-like	ko:K09422	-	-
PGSC0003DMG400028100	1.81718	3.0403e-13	Up	Myb-like DNA-binding domain	-	-	-
PGSC0003DMG400015721	1.81688	4.72359e-08	Up	-	-	-	-
PGSC0003DMG400005716	1.81628	8.97933e-47	Up	protein kinase activity	-	-	-
PGSC0003DMG400007980	1.81567	1.59058e-08	Up	Belongs to the UDP-glycosyltransferase family	ko:K17193	ko00942,map00942	2.4.2.51
PGSC0003DMG400005626	1.81544	3.31625e-21	Up	SANT SWI3, ADA2, N-CoR and TFIIIB'' DNA-binding domains	-	-	-
PGSC0003DMG400005731	1.81475	9.3339e-19	Up	Non-specific lipid-transfer protein	-	-	-
PGSC0003DMG400015020	1.81314	0.00175899	Up	Mitogen-activated protein kinase kinase kinase	ko:K20716	ko04016,map04016	-
PGSC0003DMG400028021	1.81029	1.17153e-11	Up	Short chain alcohol dehydrogenase	-	-	-
PGSC0003DMG400030321	1.80849	2.80891e-14	Up	Metallothionein-like protein type 2	-	-	-
PGSC0003DMG400030804	1.80609	4.47627e-15	Up	Belongs to the UDP-glycosyltransferase family	ko:K21374	-	2.4.1.324
PGSC0003DMG400027916	1.80487	1.30718e-09	Up	Myo-inositol-1-phosphate synthase	ko:K01858	ko00521,ko00562,ko01100,ko01130,map00521,map00562,map01100,map01130	5.5.1.4
PGSC0003DMG400025804	1.80313	1.95055e-05	Up	-	-	-	-
PGSC0003DMG400001549	1.80246	1.57425e-27	Up	Beta-amylase	ko:K01177	ko00500,map00500	3.2.1.2
PGSC0003DMG400026998	1.79955	3.27226e-08	Up	-	-	-	-
PGSC0003DMG400022716	1.79912	2.13136e-23	Up	Phospholipase A2 family protein	-	-	-
PGSC0003DMG400001319	1.79894	4.35738e-23	Up	Glutaredoxin	ko:K17479	-	-
PGSC0003DMG400024797	1.7989	0.00328807	Up	Glycolipid transfer protein (GLTP)	ko:K08051	-	-
PGSC0003DMG400015850	1.79842	1.29997e-12	Up	SPX domain-containing protein	-	-	-
PGSC0003DMG400000110	1.7924	6.32998e-26	Up	Protein of unknown function (DUF1298)	-	-	-
PGSC0003DMG400011642	1.79092	0.000152026	Up	-	-	-	-
PGSC0003DMG400011508	1.79076	1.12509e-19	Up	isoform X1	-	-	-
PGSC0003DMG402012965	1.78939	1.69926e-07	Up	Homologous-pairing protein 2 homolog	ko:K06695	-	-
PGSC0003DMG400004081	1.78819	2.71297e-11	Up	Agamous-like MADS-box protein AGL8 homolog	ko:K09264	-	-
PGSC0003DMG400019396	1.78293	0.00559859	Up	-	-	-	-
PGSC0003DMG400005102	1.7791	1.10096e-08	Up	-	-	-	-
PGSC0003DMG400014787	1.77892	1.89452e-12	Up	-	-	-	-
PGSC0003DMG400029516	1.77747	3.16103e-18	Up	-	-	-	-
PGSC0003DMG400018614	1.77574	4.0305e-22	Up	PB1 domain	-	-	-
PGSC0003DMG400022738	1.77057	4.69625e-11	Up	Transcription factor	-	-	-
PGSC0003DMG400001097	1.7705	4.33251e-30	Up	Pollen proteins Ole e I like	-	-	-
PGSC0003DMG400002672	1.77	0.00117765	Up	Plant protein of unknown function (DUF868)	-	-	-
PGSC0003DMG401033888	1.76904	1.60172e-05	Up	Universal stress protein family	-	-	-
PGSC0003DMG400020939	1.76716	0.00117263	Up	synthase	ko:K14181,ko:K14183,ko:K14184,ko:K15803,ko:K18117,ko:K22064,ko:K22065	ko00909,ko01100,ko01110,map00909,map01100,map01110	4.2.3.104,4.2.3.13,4.2.3.133,4.2.3.47,4.2.3.57,4.2.3.73,4.2.3.75,4.2.3.86,4.2.3.88
PGSC0003DMG400019528	1.76715	3.99454e-24	Up	Cyclic dof factor	ko:K16222	ko04712,map04712	-
PGSC0003DMG400015319	1.76712	3.14932e-28	Up	WD domain, G-beta repeat	ko:K10143	ko04115,ko04120,ko04712,map04115,map04120,map04712	2.3.2.27
PGSC0003DMG400019348	1.76523	1.97998e-14	Up	Plant pleckstrin homology-like region	-	-	-
PGSC0003DMG400003187	1.76502	1.55749e-14	Up	Belongs to the calycin superfamily. Lipocalin family	ko:K03098	-	-
PGSC0003DMG400002839	1.76362	0.00167052	Up	Exocyst component 84 C-terminal	ko:K19986	-	-
PGSC0003DMG400019671	1.76195	5.69645e-06	Up	Glutaredoxin	ko:K03676	-	-
PGSC0003DMG400012950	1.76194	4.22707e-13	Up	-	-	-	-
PGSC0003DMG400021875	1.76166	0.00344749	Up	iron ion binding	ko:K11818,ko:K12156	ko00380,ko00966,ko01110,ko01210,map00380,map00966,map01110,map01210	1.14.14.43,1.14.14.45
PGSC0003DMG400028190	1.75482	0.00208773	Up	Cytochrome p450	-	-	-
PGSC0003DMG400018407	1.75318	3.56169e-20	Up	RING-like zinc finger	ko:K11982,ko:K22378	-	2.3.2.27
PGSC0003DMG400027308	1.74949	0.000116693	Up	-	-	-	-
PGSC0003DMG401023104	1.74574	0.000160855	Up	-	-	-	-
PGSC0003DMG400018209	1.74423	0.000123679	Up	-	-	-	-
PGSC0003DMG400010753	1.74376	8.84593e-18	Up	factor 5	ko:K09286	-	-
PGSC0003DMG400021557	1.7437	1.56017e-07	Up	-	-	-	-
PGSC0003DMG400028306	1.74273	1.59034e-10	Up	Anaphase-promoting complex subunit 11 RING-H2 finger	-	-	-
PGSC0003DMG400009360	1.74238	2.09253e-18	Up	-	-	-	-
PGSC0003DMG400020679	1.73934	1.54067e-17	Up	Dynein light chain type 1	ko:K10418	ko04962,map04962	-
PGSC0003DMG400006096	1.73892	0.00313996	Up	-	-	-	-
PGSC0003DMG400004914	1.73682	5.38963e-09	Up	-	-	-	-
PGSC0003DMG400002273	1.73495	0.00187449	Up	-	-	-	-
PGSC0003DMG400003230	1.73257	0.00161842	Up	-	-	-	-
PGSC0003DMG400012697	1.73254	2.14631e-12	Up	-	-	-	-
PGSC0003DMG400020728	1.73144	0.00223891	Up	TMV resistance protein	-	-	-
PGSC0003DMG400029787	1.73059	5.73179e-32	Up	Hsp90 protein	ko:K04079	ko04141,ko04151,ko04217,ko04612,ko04621,ko04626,ko04657,ko04659,ko04914,ko04915,ko05200,ko05215,ko05418,map04141,map04151,map04217,map04612,map04621,map04626,map04657,map04659,map04914,map04915,map05200,map05215,map05418	-
PGSC0003DMG400004963	1.73051	5.12426e-32	Up	Receptor-like protein kinase HSL1	-	-	-
PGSC0003DMG400027641	1.72863	1.58717e-11	Up	MYND finger	ko:K11855	-	3.4.19.12
PGSC0003DMG400021763	1.72843	1.86663e-19	Up	Non-specific lipid-transfer protein 2-like	-	-	-
PGSC0003DMG400013512	1.72692	1.50917e-20	Up	Plant protein 1589 of unknown function (A_thal_3526)	-	-	-
PGSC0003DMG400004735	1.72667	1.9228e-12	Up	Plant invertase/pectin methylesterase inhibitor	-	-	-
PGSC0003DMG400022828	1.72471	1.66117e-11	Up	Prokaryotic RING finger family 4	-	-	-
PGSC0003DMG400001741	1.72454	7.80217e-07	Up	-	-	-	-
PGSC0003DMG400007141	1.72214	7.31578e-21	Up	ABC transporter F family member	ko:K06185	-	-
PGSC0003DMG400027115	1.72134	1.3186e-12	Up	Probably inactive leucine-rich repeat receptor-like protein kinase IMK2	-	-	-
PGSC0003DMG400019964	1.72102	1.6655e-09	Up	membrane-associated kinase regulator	-	-	-
PGSC0003DMG402022215	1.72039	3.7048e-13	Up	Catalyzes the isomerization of citrate to isocitrate via cis-aconitate	ko:K01681	ko00020,ko00630,ko00720,ko01100,ko01110,ko01120,ko01130,ko01200,ko01210,ko01230,map00020,map00630,map00720,map01100,map01110,map01120,map01130,map01200,map01210,map01230	4.2.1.3
PGSC0003DMG400042108	1.71511	0.0198902	Up	-	-	-	-
PGSC0003DMG400018125	1.71511	2.47235e-12	Up	-	-	-	-
PGSC0003DMG400010738	1.71447	8.15553e-20	Up	Prokaryotic RING finger family 4	-	-	-
PGSC0003DMG400004525	1.71211	0.0108938	Up	serine threonine-protein kinase	-	-	-
PGSC0003DMG400000803	1.71203	5.7636e-11	Up	Eukaryotic cytochrome b561	ko:K08360	-	1.16.5.1
PGSC0003DMG400015722	1.71146	3.90667e-24	Up	-	-	-	-
PGSC0003DMG400001742	1.71005	1.55025e-09	Up	Protamine P1 family protein	-	-	-
PGSC0003DMG402015689	1.70583	4.62177e-07	Up	Gibberellin regulated protein	-	-	-
PGSC0003DMG400012820	1.70482	7.70762e-11	Up	Belongs to the Ca(2 ) cation antiporter (CaCA) (TC 2.A.19) family	-	-	-
PGSC0003DMG400027417	1.70219	8.96617e-07	Up	F-box kelch-repeat protein	-	-	-
PGSC0003DMG400028817	1.70153	8.95727e-14	Up	-	-	-	-
PGSC0003DMG400001621	1.70052	0.000167874	Up	Phosphatidylinositol-specific phospholipase C, X domain	-	-	-
PGSC0003DMG400015257	1.69923	1.38179e-06	Up	Ribosomal protein S21	-	-	-
PGSC0003DMG400017300	1.69787	6.15558e-14	Up	RNA recognition motif	-	-	-
PGSC0003DMG401001731	1.69685	3.09142e-14	Up	Belongs to the peroxidase family	ko:K00434	ko00053,ko00480,map00053,map00480	1.11.1.11
PGSC0003DMG400024093	1.69626	1.13087e-07	Up	Abscisic stress-ripening protein	-	-	-
PGSC0003DMG400004388	1.69383	0.00167605	Up	Domain of unknown function (DUF4228)	-	-	-
PGSC0003DMG400000380	1.69379	5.34829e-12	Up	Transcription factor	ko:K09419	-	-
PGSC0003DMG400011680	1.69358	0.000209942	Up	Dof domain, zinc finger	-	-	-
PGSC0003DMG400000721	1.69308	8.84189e-10	Up	mTERF	ko:K15032	-	-
PGSC0003DMG400020455	1.6921	0.00575348	Up	MYB-CC type transfactor, LHEQLE motif	-	-	-
PGSC0003DMG400003201	1.69057	7.0518e-05	Up	-	-	-	-
PGSC0003DMG400025395	1.68957	1.68502e-15	Up	POT family	ko:K14638	-	-
PGSC0003DMG400000919	1.68863	6.35351e-09	Up	EamA-like transporter family	-	-	-
PGSC0003DMG400017012	1.68701	0.000689292	Up	Ring finger domain	-	-	-
PGSC0003DMG400020888	1.68676	0.000199638	Up	ABC transporter G family member 8-like	-	-	-
PGSC0003DMG402031759	1.68661	0.0409315	Up	phospholipase	-	-	-
PGSC0003DMG400023386	1.68555	0.00204207	Up	UDP-glucoronosyl and UDP-glucosyl transferase	ko:K21354	-	2.4.1.330
PGSC0003DMG400010844	1.68195	1.34757e-05	Up	-	-	-	-
PGSC0003DMG400016110	1.67797	1.11235e-36	Up	isoform X1	-	-	-
PGSC0003DMG400010189	1.67667	9.62323e-09	Up	-	-	-	-
PGSC0003DMG400006662	1.67502	3.96248e-26	Up	ABA/WDS induced protein	-	-	-
PGSC0003DMG400007093	1.67239	1.85364e-08	Up	PMR5 N terminal Domain	-	-	-
PGSC0003DMG400000746	1.67227	0.000300165	Up	Belongs to the cytochrome P450 family	ko:K20556	-	-
PGSC0003DMG400005401	1.67212	3.24902e-11	Up	Sigma factor binding protein	-	-	-
PGSC0003DMG400015318	1.66938	3.05318e-15	Up	metallothionein-like protein	-	-	-
PGSC0003DMG400011093	1.66932	4.64622e-13	Up	Prokaryotic RING finger family 4	-	-	-
PGSC0003DMG400026571	1.66683	0.000143706	Up	-	-	-	-
PGSC0003DMG400006271	1.66647	2.91395e-16	Up	DnaJ molecular chaperone homology domain	-	-	-
PGSC0003DMG400004499	1.66415	7.11014e-05	Up	Homeobox-leucine zipper protein	ko:K09338	-	-
PGSC0003DMG400026593	1.66031	2.08514e-20	Up	BOI-related E3 ubiquitin-protein ligase 1-like isoform X1	ko:K19042	-	2.3.2.27
PGSC0003DMG400018104	1.65904	4.55475e-21	Up	Cell division protein 48 (CDC48) domain 2	ko:K13525	ko04141,ko05134,map04141,map05134	-
PGSC0003DMG400009876	1.65734	0.00513677	Up	-	-	-	-
PGSC0003DMG400009378	1.65596	1.36818e-22	Up	Transcription activator GLK1-like	-	-	-
PGSC0003DMG400018124	1.65321	5.03438e-16	Up	-	-	-	-
PGSC0003DMG401018040	1.65314	2.25551e-07	Up	mismatched DNA binding	ko:K08739	ko03430,map03430	-
PGSC0003DMG400016678	1.65293	1.40565e-08	Up	At5g65660-like	-	-	-
PGSC0003DMG400020177	1.65262	1.07233e-07	Up	-	-	-	-
PGSC0003DMG400014440	1.6502	2.22673e-17	Up	-	-	-	-
PGSC0003DMG400000716	1.64975	2.06417e-08	Up	Conserved gene of	-	-	-
PGSC0003DMG400024977	1.64944	6.63585e-17	Up	Zinc finger, C3HC4 type (RING finger)	-	-	-
PGSC0003DMG400024768	1.64777	5.42117e-06	Up	Leucine-rich repeat - CC (cysteine-containing) subfamily	ko:K10268	-	-
PGSC0003DMG400022630	1.64653	1.07833e-05	Up	CLAVATA3 ESR (CLE)-related protein	-	-	-
PGSC0003DMG400041203	1.64559	0.00723906	Up	UDP-glucoronosyl and UDP-glucosyl transferase	ko:K21354	-	2.4.1.330
PGSC0003DMG402005074	1.64544	7.79081e-06	Up	reductase	ko:K05907	ko00920,ko01120,map00920,map01120	1.8.4.9
PGSC0003DMG400013426	1.64505	9.27704e-22	Up	At3g27210-like	-	-	-
PGSC0003DMG400030970	1.64468	0.00926451	Up	-	-	-	-
PGSC0003DMG400010229	1.64343	3.73047e-20	Up	Triacylglycerol lipase	-	-	-
PGSC0003DMG400021617	1.64252	0.00144855	Up	Domain with 2 conserved Trp (W) residues	-	-	-
PGSC0003DMG400000070	1.64182	6.83506e-17	Up	RING-H2 finger protein	ko:K19041	-	2.3.2.27
PGSC0003DMG400033078	1.64133	1.03956e-07	Up	Transcription factor	-	-	-
PGSC0003DMG400015823	1.63862	5.74315e-11	Up	Protein of unknown function, DUF599	-	-	-
PGSC0003DMG400005725	1.63773	1.77555e-08	Up	helix loop helix domain	-	-	-
PGSC0003DMG400011993	1.63759	5.18241e-18	Up	Phloem protein 2	-	-	-
PGSC0003DMG400032496	1.63674	1.45402e-07	Up	Domain of unknown function (DUF4283)	-	-	-
PGSC0003DMG400003084	1.63568	1.36739e-08	Up	cheY-homologous receiver domain	ko:K14492	ko04075,map04075	-
PGSC0003DMG400033945	1.6353	1.37177e-06	Up	F-box associated	-	-	-
PGSC0003DMG400010258	1.63067	0.000260481	Up	F-box protein PP2-A13-like	-	-	-
PGSC0003DMG400012235	1.63012	5.23903e-05	Up	Glycosyl hydrolase family 9	ko:K01179	ko00500,ko01100,map00500,map01100	3.2.1.4
PGSC0003DMG400018140	1.62929	0.0012758	Up	Cytochrome p450	ko:K07408,ko:K07418	ko00140,ko00380,ko00590,ko00591,ko00830,ko00980,ko01100,ko04212,ko04726,ko04750,ko04913,ko05204,map00140,map00380,map00590,map00591,map00830,map00980,map01100,map04212,map04726,map04750,map04913,map05204	1.14.14.1
PGSC0003DMG400021423	1.62844	6.71426e-20	Up	homeobox associated leucin zipper	ko:K09338	-	-
PGSC0003DMG400014504	1.6279	2.01835e-16	Up	zinc-finger of the FCS-type, C2-C2	-	-	-
PGSC0003DMG400042481	1.62656	2.71084e-08	Up	EID1-like F-box protein 3	-	-	-
PGSC0003DMG400028559	1.62652	3.91472e-25	Up	gibberellin receptor	ko:K14493	ko04075,map04075	-
PGSC0003DMG400003757	1.62526	3.2261e-05	Up	Purple acid phosphatase	ko:K22390	-	-
PGSC0003DMG400025334	1.62301	7.10513e-19	Up	POT family	ko:K14638	-	-
PGSC0003DMG400023739	1.62226	0.00255789	Up	-	-	-	-
PGSC0003DMG402006756	1.62186	0.00520307	Up	germin-like protein	-	-	-
PGSC0003DMG400004299	1.61847	4.9207e-10	Up	Histone-like transcription factor (CBF/NF-Y) and archaeal histone	ko:K08065	ko04612,ko05152,ko05166,map04612,map05152,map05166	-
PGSC0003DMG400001221	1.61764	3.22328e-21	Up	Protein EARLY FLOWERING 4-like	-	-	-
PGSC0003DMG400004025	1.61627	0.0132873	Up	Transcription factor	-	-	-
PGSC0003DMG400030885	1.6159	5.30719e-06	Up	-	-	-	-
PGSC0003DMG400025407	1.61562	2.17653e-09	Up	The pyruvate dehydrogenase complex catalyzes the overall conversion of pyruvate to acetyl-CoA and CO(2)	ko:K00162	ko00010,ko00020,ko00620,ko01100,ko01110,ko01120,ko01130,ko01200,ko04066,ko04922,ko05230,map00010,map00020,map00620,map01100,map01110,map01120,map01130,map01200,map04066,map04922,map05230	1.2.4.1
PGSC0003DMG400013337	1.61408	8.7405e-12	Up	membrane protein At1g16860-like	-	-	-
PGSC0003DMG400005675	1.61359	3.24463e-21	Up	-	-	-	-
PGSC0003DMG400010143	1.61328	2.75097e-07	Up	Stigma expressed protein	-	-	-
PGSC0003DMG400020811	1.61258	1.03888e-20	Up	Rop guanine nucleotide exchange factor	-	-	-
PGSC0003DMG400001338	1.61052	7.30082e-15	Up	NAC domain-containing protein	-	-	-
PGSC0003DMG400018989	1.60987	9.00207e-13	Up	-	-	-	-
PGSC0003DMG400027196	1.60986	1.09159e-14	Up	Sigma factor PP2C-like phosphatases	ko:K14497	ko04016,ko04075,ko04931,map04016,map04075,map04931	3.1.3.16
PGSC0003DMG400001833	1.60903	1.12197e-14	Up	Possible plasma membrane-binding motif in junctophilins, PIP-5-kinases and protein kinases.	ko:K19530	-	-
PGSC0003DMG400008599	1.60856	0.00849141	Up	Domain of unknown function (DUF1992)	ko:K19373	-	-
PGSC0003DMG400004146	1.60834	0.0119955	Up	receptor-like protein kinase	-	-	-
PGSC0003DMG400012549	1.60817	1.73234e-21	Up	Class-II DAHP synthetase family	ko:K01626	ko00400,ko01100,ko01110,ko01130,ko01230,ko02024,map00400,map01100,map01110,map01130,map01230,map02024	2.5.1.54
PGSC0003DMG400046676	1.60791	6.54037e-11	Up	Peroxisomal biogenesis factor 11 (PEX11)	ko:K13352	ko04146,map04146	-
PGSC0003DMG400000189	1.60764	1.56275e-16	Up	SANT SWI3, ADA2, N-CoR and TFIIIB'' DNA-binding domains	-	-	-
PGSC0003DMG400010232	1.6066	9.94904e-24	Up	Belongs to the peptidase C1 family	-	-	-
PGSC0003DMG400007752	1.60626	1.73092e-14	Up	-	-	-	-
PGSC0003DMG400029519	1.60585	1.45692e-23	Up	Domain in histone families 1 and 5	-	-	-
PGSC0003DMG400030636	1.60356	5.61939e-17	Up	SAM dependent carboxyl methyltransferase	-	-	-
PGSC0003DMG400033695	1.60236	1.95993e-07	Up	C1 domain	-	-	-
PGSC0003DMG400027428	1.60211	2.77819e-17	Up	Alpha/beta hydrolase family	-	-	-
PGSC0003DMG400016422	1.60072	0.00960048	Up	-	-	-	-
PGSC0003DMG400001969	1.5999	1.48434e-26	Up	ccd4,nced4	ko:K09840	ko00906,ko01100,ko01110,map00906,map01100,map01110	1.13.11.51
PGSC0003DMG400038556	1.59863	1.17827e-12	Up	RING-H2 finger protein	-	-	-
PGSC0003DMG400022174	1.59679	2.78528e-08	Up	Encoded by	-	-	-
PGSC0003DMG400004404	1.59658	1.84983e-17	Up	Rare lipoprotein A (RlpA)-like double-psi beta-barrel	-	-	-
PGSC0003DMG401019209	1.59331	0.0174677	Up	THO complex subunit	ko:K12881	ko03013,ko03015,ko03040,ko05168,map03013,map03015,map03040,map05168	-
PGSC0003DMG400029426	1.5932	2.17538e-19	Up	B-box zinc finger	-	-	-
PGSC0003DMG400039821	1.59262	0.00134332	Up	SNW SKI-interacting protein-like	ko:K06063	ko03040,ko04330,ko05169,ko05203,map03040,map04330,map05169,map05203	-
PGSC0003DMG400027705	1.5919	2.80514e-07	Up	-	-	-	-
PGSC0003DMG400026443	1.59036	8.45642e-06	Up	Cotton fibre expressed protein	-	-	-
PGSC0003DMG400021857	1.58797	6.42814e-06	Up	Transcription activator GLK1-like	-	-	-
PGSC0003DMG400029830	1.58793	0.0405252	Up	Belongs to the glycosyl hydrolase 17 family	-	-	-
PGSC0003DMG401031505	1.58464	4.08638e-05	Up	Protein of unknown function (DUF616)	-	-	-
PGSC0003DMG400027068	1.58439	0.00201282	Up	serine threonine-protein kinase	-	-	-
PGSC0003DMG400001615	1.58419	2.7768e-05	Up	Auxin-induced protein 15A-like	ko:K14488	ko04075,map04075	-
PGSC0003DMG400022820	1.58353	0.000344467	Up	GDSL esterase lipase	-	-	-
PGSC0003DMG400013476	1.58304	4.32116e-05	Up	RCD1-SRO-TAF4 (RST) plant domain	-	-	-
PGSC0003DMG401029823	1.58158	2.25831e-20	Up	Integral membrane protein DUF92	-	-	-
PGSC0003DMG400006224	1.5809	4.39337e-07	Up	-	-	-	-
PGSC0003DMG400026871	1.58065	3.72938e-10	Up	Cytochrome p450	ko:K00512,ko:K07418,ko:K15472	ko00140,ko00590,ko00591,ko00909,ko01100,ko01110,ko04212,ko04726,ko04750,ko04913,ko04917,ko04927,ko04934,map00140,map00590,map00591,map00909,map01100,map01110,map04212,map04726,map04750,map04913,map04917,map04927,map04934	1.14.13.121,1.14.14.1,1.14.14.19,1.14.14.32
PGSC0003DMG400024149	1.57997	9.27456e-16	Up	Serine-threonine protein kinase, plant-type	ko:K04733	ko04010,ko04064,ko04620,ko04621,ko04624,ko04722,ko05133,ko05140,ko05142,ko05145,ko05152,ko05162,ko05164,map04010,map04064,map04620,map04621,map04624,map04722,map05133,map05140,map05142,map05145,map05152,map05162,map05164	2.7.11.1
PGSC0003DMG400004785	1.57922	3.97754e-07	Up	Auxin-induced protein	ko:K14488	ko04075,map04075	-
PGSC0003DMG400003944	1.57708	7.73099e-05	Up	Cell cycle regulated microtubule associated protein	-	-	-
PGSC0003DMG400030875	1.57641	1.6806e-06	Up	Heavy metal-associated isoprenylated plant protein	-	-	-
PGSC0003DMG400025020	1.57466	3.31728e-08	Up	Transcription factor	-	-	-
PGSC0003DMG400039453	1.57364	1.00195e-17	Up	Belongs to the UDP-glycosyltransferase family	ko:K13495	ko00908,map00908	2.4.1.215
PGSC0003DMG400000008	1.56963	5.53363e-22	Up	MADS-box protein SOC1-like	ko:K09260	ko04013,ko04022,ko04371,ko05418,map04013,map04022,map04371,map05418	-
PGSC0003DMG400028350	1.56953	5.05745e-05	Up	Belongs to the sulfotransferase 1 family	ko:K22312	-	2.8.2.39
PGSC0003DMG400007376	1.56932	1.23899e-07	Up	A Receptor for Ubiquitination Targets	-	-	-
PGSC0003DMG400043599	1.56904	4.92841e-13	Up	C1 domain	-	-	-
PGSC0003DMG402012314	1.56886	1.51329e-11	Up	Reticulon-like protein	ko:K20720,ko:K20721,ko:K20723	ko05010,map05010	-
PGSC0003DMG400014551	1.56454	0.000281957	Up	-	-	-	-
PGSC0003DMG400023838	1.56316	1.94137e-17	Up	PRELI-like family	ko:K09285	-	-
PGSC0003DMG400004345	1.56234	5.248e-05	Up	-	-	-	-
PGSC0003DMG400011172	1.56188	0.000564522	Up	Plant pleckstrin homology-like region	-	-	-
PGSC0003DMG400002898	1.56181	0.00298183	Up	Plant invertase/pectin methylesterase inhibitor	-	-	-
PGSC0003DMG400013433	1.5614	4.84005e-08	Up	-	-	-	-
PGSC0003DMG400000315	1.56125	3.13812e-07	Up	-	-	-	-
PGSC0003DMG400029590	1.55984	0.000107972	Up	Resistance protein	ko:K15078,ko:K19613	ko03460,ko04014,map03460,map04014	-
PGSC0003DMG400013413	1.55391	1.80622e-18	Up	The light-harvesting complex (LHC) functions as a light receptor, it captures and delivers excitation energy to photosystems with which it is closely associated	ko:K08912	ko00196,ko01100,map00196,map01100	-
PGSC0003DMG400020442	1.55214	0.00802805	Up	Protein of unknown function (DUF640)	-	-	-
PGSC0003DMG400003799	1.5507	3.8766e-14	Up	-	-	-	-
PGSC0003DMG402000895	1.549	6.51746e-09	Up	Pheophorbide a oxygenase	ko:K13600	ko00860,ko01100,ko01110,map00860,map01100,map01110	1.14.13.122
PGSC0003DMG400006098	1.54879	1.50214e-09	Up	restricted tev movement	-	-	-
PGSC0003DMG400029154	1.54853	1.79191e-14	Up	Transmembrane amino acid transporter protein	ko:K14993	-	-
PGSC0003DMG400033097	1.54806	0.00112172	Up	Protein NRT1 PTR FAMILY	ko:K14638	-	-
PGSC0003DMG400000941	1.54618	0.000458741	Up	-	-	-	-
PGSC0003DMG402022640	1.54576	1.81063e-09	Up	cheY-homologous receiver domain	ko:K14492	ko04075,map04075	-
PGSC0003DMG400020770	1.54564	0.00445168	Up	emsy N terminus domain-containing protein ENT domain-containing protein	-	-	-
PGSC0003DMG400017384	1.54492	0.000601163	Up	Pentatricopeptide repeat-containing protein	-	-	-
PGSC0003DMG400018135	1.54444	0.0010263	Up	Cytochrome p450	ko:K07408,ko:K07418	ko00140,ko00380,ko00590,ko00591,ko00830,ko00980,ko01100,ko04212,ko04726,ko04750,ko04913,ko05204,map00140,map00380,map00590,map00591,map00830,map00980,map01100,map04212,map04726,map04750,map04913,map05204	1.14.14.1
PGSC0003DMG400023322	1.53942	3.28546e-06	Up	ABC transporter G family member 5	ko:K05681	ko01523,ko02010,ko04976,map01523,map02010,map04976	-
PGSC0003DMG400016410	1.5394	1.79804e-11	Up	Zinc finger BED domain-containing protein RICESLEEPER	-	-	-
PGSC0003DMG401020250	1.53918	0.00169469	Up	-	-	-	-
PGSC0003DMG400024677	1.53903	7.77088e-10	Up	-	-	-	-
PGSC0003DMG400031369	1.53817	1.92004e-14	Up	Pentatricopeptide repeat-containing protein	-	-	-
PGSC0003DMG400025532	1.53568	3.88716e-05	Up	Zeatin O-xylosyltransferase	ko:K13495	ko00908,map00908	2.4.1.215
PGSC0003DMG400030860	1.53518	1.34995e-08	Up	Component of the replication protein A complex (RPA) required for DNA recombination, repair and replication. The activity of RPA is mediated by single-stranded DNA binding and protein interactions. Probably involved in repair of double-strand DNA breaks (DSBs) induced by genotoxic stresses	ko:K07466	ko03030,ko03420,ko03430,ko03440,ko03460,map03030,map03420,map03430,map03440,map03460	-
PGSC0003DMG400030511	1.53497	1.95161e-17	Up	Repressor of RNA polymerase III transcription	-	-	-
PGSC0003DMG400020810	1.53474	3.46897e-08	Up	-	-	-	-
PGSC0003DMG400024368	1.53304	1.05498e-14	Up	Zinc finger, C3HC4 type (RING finger)	ko:K19042	-	2.3.2.27
PGSC0003DMG400024409	1.53255	0.00390946	Up	Transporter	ko:K14709	-	-
PGSC0003DMG402010991	1.53088	1.35351e-30	Up	Cytochrome P450	ko:K00512,ko:K07418,ko:K15472	ko00140,ko00590,ko00591,ko00909,ko01100,ko01110,ko04212,ko04726,ko04750,ko04913,ko04917,ko04927,ko04934,map00140,map00590,map00591,map00909,map01100,map01110,map04212,map04726,map04750,map04913,map04917,map04927,map04934	1.14.13.121,1.14.14.1,1.14.14.19,1.14.14.32
PGSC0003DMG404029448	1.53065	9.87527e-08	Up	Ubiquinone biosynthesis protein coq-8	ko:K08869	-	-
PGSC0003DMG400017173	1.52936	2.87833e-05	Up	Belongs to the protein kinase superfamily	ko:K04515,ko:K08794	ko04012,ko04020,ko04024,ko04066,ko04114,ko04217,ko04261,ko04310,ko04360,ko04713,ko04720,ko04722,ko04725,ko04728,ko04740,ko04745,ko04750,ko04911,ko04912,ko04916,ko04921,ko04922,ko04925,ko04934,ko04971,ko05031,ko05152,ko05200,ko05205,ko05214,map04012,map04020,map04024,map04066,map04114,map04217,map04261,map04310,map04360,map04713,map04720,map04722,map04725,map04728,map04740,map04745,map04750,map049…	2.7.11.17
PGSC0003DMG400006048	1.52897	6.9231e-34	Up	WD40-like Beta Propeller Repeat	-	-	-
PGSC0003DMG401030805	1.52441	0.0110612	Up	transferase activity, transferring hexosyl groups	-	-	-
PGSC0003DMG400008146	1.52349	1.19811e-07	Up	Leucine-rich repeat receptor-like tyrosine-protein kinase At2g41820	-	-	-
PGSC0003DMG400024035	1.52345	4.86402e-24	Up	Universal stress protein A-like protein	-	-	-
PGSC0003DMG400023395	1.52341	0.00220111	Up	Transcriptional repressor, ovate	-	-	-
PGSC0003DMG400000618	1.52275	2.47647e-13	Up	superfamily. Protein	-	-	-
PGSC0003DMG400018282	1.52147	0.00111466	Up	Encoded by	-	-	-
PGSC0003DMG400020429	1.52132	2.03125e-19	Up	isoform X1	-	-	-
PGSC0003DMG400012587	1.52112	2.74059e-10	Up	CRS1_YhbY	-	-	-
PGSC0003DMG400004801	1.52069	0.000425943	Up	-	-	-	-
PGSC0003DMG400018942	1.52046	1.21821e-11	Up	This magnesium-dependent enzyme catalyzes the hydrolysis of ATP coupled with the transport of calcium	ko:K01537	-	3.6.3.8
PGSC0003DMG400026020	1.51903	4.88677e-05	Up	C2H2-type zinc finger	-	-	-
PGSC0003DMG400028352	1.51725	8.1225e-07	Up	DnaJ molecular chaperone homology domain	-	-	-
PGSC0003DMG400000363	1.51678	0.000593839	Up	Cotton fibre expressed protein	-	-	-
PGSC0003DMG400015464	1.5167	1.75326e-13	Up	Bifunctional nuclease	-	-	-
PGSC0003DMG402022324	1.51558	2.41577e-11	Up	-	-	-	-
PGSC0003DMG401012694	1.51448	0.00426418	Up	Belongs to the UDP-glycosyltransferase family	ko:K13495	ko00908,map00908	2.4.1.215
PGSC0003DMG400019645	1.5142	5.75558e-19	Up	UDP-glucoronosyl and UDP-glucosyl transferase	-	-	-
PGSC0003DMG400012551	1.51392	1.73238e-16	Up	Belongs to the UDP-glycosyltransferase family	ko:K21374	-	2.4.1.324
PGSC0003DMG400033567	1.51349	4.52278e-25	Up	2OG-Fe(II) oxygenase superfamily	-	-	-
PGSC0003DMG400016823	1.51339	0.000612125	Up	ADP binding	ko:K13459	ko04626,map04626	-
PGSC0003DMG400018416	1.5129	0.00405403	Up	Belongs to the UDP-glycosyltransferase family	ko:K21373	-	2.4.1.323
PGSC0003DMG400028349	1.51058	1.67311e-11	Up	Belongs to the sulfotransferase 1 family	ko:K22312	-	2.8.2.39
PGSC0003DMG400022817	1.5105	3.6992e-23	Up	Transcription factor VOZ1-like	-	-	-
PGSC0003DMG400018878	1.50951	6.47599e-08	Up	E3 ubiquitin-protein ligase that mediates ubiquitination and subsequent proteasomal degradation of target proteins. E3 ubiquitin ligases accept ubiquitin from an E2 ubiquitin- conjugating enzyme in the form of a thioester and then directly transfers the ubiquitin to targeted substrates	ko:K04506	ko04013,ko04115,ko04120,ko04310,map04013,map04115,map04120,map04310	2.3.2.27
PGSC0003DMG400010099	1.50874	5.07201e-14	Up	Protein of unknown function (DUF1262)	-	-	-
PGSC0003DMG400025771	1.50655	1.68433e-09	Up	Leucine rich repeat N-terminal domain	-	-	-
PGSC0003DMG400021716	1.5058	3.11987e-17	Up	Belongs to the thioredoxin family	ko:K03671	ko04621,ko05418,map04621,map05418	-
PGSC0003DMG401002919	1.50491	1.406e-05	Up	-	-	-	-
PGSC0003DMG400017640	1.50419	8.52506e-13	Up	Homeobox associated leucine zipper	ko:K09338	-	-
PGSC0003DMG400004657	1.504	0.0447607	Up	Acts as a Mg(2 ) transporter. Can also transport other divalent cations such as Fe(2 ), Sr(2 ), Ba(2 ), Mn(2 ) and Co(2 ) but to a much less extent than Mg(2 )	-	-	-
PGSC0003DMG400004259	1.50268	0.014947	Up	Thaumatin family	-	-	-
PGSC0003DMG400033634	1.50253	0.00172944	Up	acid desaturase	ko:K10256,ko:K21704,ko:K21710,ko:K21736	ko01040,ko01212,map01040,map01212	1.14.18.4,1.14.19.16,1.14.19.22,1.14.19.33,1.14.19.34,1.14.19.6
PGSC0003DMG401012961	1.50176	6.67215e-09	Up	Belongs to the peptidase A1 family	-	-	-
PGSC0003DMG400007150	1.50113	1.34778e-14	Up	Glycosyl transferase family 21	ko:K13680	-	2.4.1.32
PGSC0003DMG400006041	1.50056	2.77867e-12	Up	RING-H2 finger protein	ko:K19040	-	2.3.2.27
PGSC0003DMG400001573	1.49966	9.767e-11	Up	Serine acetyltransferase	ko:K00640	ko00270,ko00920,ko01100,ko01110,ko01120,ko01200,ko01230,ko05111,map00270,map00920,map01100,map01110,map01120,map01200,map01230,map05111	2.3.1.30
PGSC0003DMG402012656	1.49961	0.00168551	Up	-	-	-	-
PGSC0003DMG400027562	1.49888	1.3673e-11	Up	Seed dormancy control	ko:K14431	ko04075,map04075	-
PGSC0003DMG400001340	1.49661	6.203e-07	Up	SPX domain	-	-	-
PGSC0003DMG401005711	1.49631	2.18648e-05	Up	Agamous-like MADS-box protein AGL61	ko:K12412	ko04011,ko04111,map04011,map04111	-
PGSC0003DMG400022488	1.49603	0.00054391	Up	Frigida-like protein	-	-	-
PGSC0003DMG402018962	1.49595	2.82226e-12	Up	Belongs to the terpene cyclase mutase family	ko:K15813,ko:K20658,ko:K21928	ko00909,ko01110,map00909,map01110	5.4.99.39,5.4.99.40,5.4.99.55
PGSC0003DMG400013900	1.49555	0.0192125	Up	Clathrin coat assembly protein	ko:K20043,ko:K20044	-	-
PGSC0003DMG400023897	1.49543	8.98665e-05	Up	regulation of photoperiodism, flowering	-	-	-
PGSC0003DMG400024964	1.49533	2.08676e-08	Up	Acetyltransferase (GNAT) family	-	-	-
PGSC0003DMG400031696	1.49471	6.42029e-19	Up	iron ion binding	ko:K00512,ko:K07418,ko:K15472	ko00140,ko00590,ko00591,ko00909,ko01100,ko01110,ko04212,ko04726,ko04750,ko04913,ko04917,ko04927,ko04934,map00140,map00590,map00591,map00909,map01100,map01110,map04212,map04726,map04750,map04913,map04917,map04927,map04934	1.14.13.121,1.14.14.1,1.14.14.19,1.14.14.32
PGSC0003DMG400017181	1.49005	1.59858e-05	Up	helix loop helix domain	-	-	-
PGSC0003DMG402030227	1.48899	4.82356e-07	Up	-	-	-	-
PGSC0003DMG400031717	1.48804	7.7569e-07	Up	Cyclin	-	-	-
PGSC0003DMG400007982	1.48789	3.92427e-10	Up	Belongs to the UDP-glycosyltransferase family	ko:K17193	ko00942,map00942	2.4.2.51
PGSC0003DMG400025316	1.48732	2.29511e-18	Up	Universal stress protein family	-	-	-
PGSC0003DMG400003847	1.4872	0.000195304	Up	-	-	-	-
PGSC0003DMG400009604	1.48713	9.87187e-14	Up	Belongs to the MIP aquaporin (TC 1.A.8) family	ko:K09873	-	-
PGSC0003DMG400011627	1.48677	2.40874e-09	Up	Belongs to the small heat shock protein (HSP20) family	ko:K13993	ko04141,map04141	-
PGSC0003DMG400004460	1.48533	1.49009e-09	Up	EF-hand domain	-	-	-
PGSC0003DMG400002108	1.4845	0.000138733	Up	Glycine-rich cell wall structural protein 1.8-like	-	-	-
PGSC0003DMG400025271	1.48419	0.0154632	Up	-	-	-	-
PGSC0003DMG400007949	1.48382	5.69949e-21	Up	-	-	-	-
PGSC0003DMG400010407	1.48064	1.08669e-10	Up	At5g65660-like	-	-	-
PGSC0003DMG400012793	1.48007	1.71001e-08	Up	cytochrome P450	ko:K20562	-	-
PGSC0003DMG400015777	1.47897	0.00157068	Up	Lipolytic acyl hydrolase (LAH)	-	-	-
PGSC0003DMG400002250	1.47666	2.11959e-09	Up	Protein kinase domain	ko:K04733	ko04010,ko04064,ko04620,ko04621,ko04624,ko04722,ko05133,ko05140,ko05142,ko05145,ko05152,ko05162,ko05164,map04010,map04064,map04620,map04621,map04624,map04722,map05133,map05140,map05142,map05145,map05152,map05162,map05164	2.7.11.1
PGSC0003DMG400002340	1.47645	1.95386e-10	Up	Cytochrome p450	ko:K00512,ko:K07418,ko:K15472	ko00140,ko00590,ko00591,ko00909,ko01100,ko01110,ko04212,ko04726,ko04750,ko04913,ko04917,ko04927,ko04934,map00140,map00590,map00591,map00909,map01100,map01110,map04212,map04726,map04750,map04913,map04917,map04927,map04934	1.14.13.121,1.14.14.1,1.14.14.19,1.14.14.32
PGSC0003DMG400011833	1.47579	8.4001e-11	Up	Protein kinase domain	-	-	-
PGSC0003DMG400033902	1.47576	1.90966e-19	Up	RNA-binding	ko:K12885,ko:K13195	ko03040,map03040	-
PGSC0003DMG400026141	1.4757	2.02023e-13	Up	-	-	-	-
PGSC0003DMG400012565	1.47566	5.43301e-06	Up	Plant organelle RNA recognition domain	-	-	-
PGSC0003DMG400003806	1.47494	1.51006e-10	Up	-	-	-	-
PGSC0003DMG400033914	1.4744	0.0026592	Up	Lrr receptor protein kinase	-	-	-
PGSC0003DMG400019838	1.47334	5.58151e-06	Up	-	-	-	-
PGSC0003DMG400003451	1.47329	3.79448e-11	Up	Cyclin	-	-	-
PGSC0003DMG400005837	1.47282	4.53621e-06	Up	Transcription factor	-	-	-
PGSC0003DMG400008573	1.47096	6.63529e-14	Up	-	-	-	-
PGSC0003DMG400041963	1.47088	5.12598e-10	Up	SOUL heme-binding protein	-	-	-
PGSC0003DMG400028357	1.47048	3.08386e-05	Up	Universal stress protein family	-	-	-
PGSC0003DMG400009814	1.4703	0.0260306	Up	iron ion binding	ko:K00512,ko:K07418,ko:K15472	ko00140,ko00590,ko00591,ko00909,ko01100,ko01110,ko04212,ko04726,ko04750,ko04913,ko04917,ko04927,ko04934,map00140,map00590,map00591,map00909,map01100,map01110,map04212,map04726,map04750,map04913,map04917,map04927,map04934	1.14.13.121,1.14.14.1,1.14.14.19,1.14.14.32
PGSC0003DMG400025272	1.47029	8.95882e-21	Up	Per1-like family	-	-	-
PGSC0003DMG400019944	1.47003	4.65869e-09	Up	-	-	-	-
PGSC0003DMG400019872	1.46815	5.94277e-18	Up	reductase	ko:K05907	ko00920,ko01120,map00920,map01120	1.8.4.9
PGSC0003DMG400021184	1.46787	0.0101497	Up	Leucine Rich repeat	-	-	-
PGSC0003DMG400028102	1.46717	8.02979e-05	Up	WAT1-related protein	-	-	-
PGSC0003DMG402008726	1.46606	1.90074e-06	Up	Protein of unknown function (DUF760)	-	-	-
PGSC0003DMG400014415	1.46605	4.38736e-05	Up	Protein of unknown function (DUF3537)	-	-	-
PGSC0003DMG400025152	1.46437	0.035253	Up	Belongs to the UDP-glycosyltransferase family	-	-	-
PGSC0003DMG400016291	1.46422	1.00033e-14	Up	Belongs to the protein kinase superfamily	ko:K04515,ko:K08794	ko04012,ko04020,ko04024,ko04066,ko04114,ko04217,ko04261,ko04310,ko04360,ko04713,ko04720,ko04722,ko04725,ko04728,ko04740,ko04745,ko04750,ko04911,ko04912,ko04916,ko04921,ko04922,ko04925,ko04934,ko04971,ko05031,ko05152,ko05200,ko05205,ko05214,map04012,map04020,map04024,map04066,map04114,map04217,map04261,map04310,map04360,map04713,map04720,map04722,map04725,map04728,map04740,map04745,map04750,map049…	2.7.11.17
PGSC0003DMG400015624	1.46392	0.00516839	Up	A Receptor for Ubiquitination Targets	-	-	-
PGSC0003DMG400012315	1.46368	5.19116e-07	Up	Late embryogenesis abundant protein	-	-	-
PGSC0003DMG400028114	1.46364	0.000100848	Up	Chaperone protein dnaJ 72	-	-	-
PGSC0003DMG400023004	1.46346	4.67144e-07	Up	Leucine rich repeat N-terminal domain	ko:K04733	ko04010,ko04064,ko04620,ko04621,ko04624,ko04722,ko05133,ko05140,ko05142,ko05145,ko05152,ko05162,ko05164,map04010,map04064,map04620,map04621,map04624,map04722,map05133,map05140,map05142,map05145,map05152,map05162,map05164	2.7.11.1
PGSC0003DMG400007708	1.4632	2.78653e-14	Up	kinase inhibitor	-	-	-
PGSC0003DMG400028710	1.46082	0.000341683	Up	Ammonium transporter	ko:K03320,ko:K07573	ko03018,map03018	-
PGSC0003DMG402006809	1.45846	9.2051e-06	Up	-	-	-	-
PGSC0003DMG400026591	1.45821	6.17289e-06	Up	zinc-finger of the FCS-type, C2-C2	-	-	-
PGSC0003DMG400017389	1.45776	0.00446901	Up	Exostosin family	-	-	-
PGSC0003DMG400023703	1.45719	5.1363e-15	Up	Kelch motif	-	-	-
PGSC0003DMG400017680	1.45705	2.52526e-09	Up	Protein kinase domain	-	-	-
PGSC0003DMG400019639	1.45487	1.07885e-08	Up	Late embryogenesis abundant protein	-	-	-
PGSC0003DMG400008930	1.45347	7.95967e-23	Up	Histone H2A	ko:K11251	ko04217,ko05034,ko05322,map04217,map05034,map05322	-
PGSC0003DMG400000715	1.45112	0.000586333	Up	Conserved gene of	-	-	-
PGSC0003DMG400020595	1.45076	0.00111969	Up	synthase	ko:K14181,ko:K14183,ko:K14184,ko:K15803,ko:K18117,ko:K22064,ko:K22065	ko00909,ko01100,ko01110,map00909,map01100,map01110	4.2.3.104,4.2.3.13,4.2.3.133,4.2.3.47,4.2.3.57,4.2.3.73,4.2.3.75,4.2.3.86,4.2.3.88
PGSC0003DMG400020246	1.45069	4.32125e-12	Up	ACT domain	-	-	-
PGSC0003DMG400000583	1.4501	2.62471e-09	Up	Late embryogenesis abundant protein	-	-	-
PGSC0003DMG400026057	1.44956	0.000289195	Up	Belongs to the iron ascorbate-dependent oxidoreductase family	-	-	-
PGSC0003DMG400022304	1.44929	4.07295e-14	Up	Protein of unknown function (DUF3537)	-	-	-
PGSC0003DMG401011556	1.44807	0.00181971	Up	-	-	-	-
PGSC0003DMG400033693	1.44691	1.67096e-11	Up	Mediates both low-affinity uptake and efflux of sugar across the membrane	ko:K15382	-	-
PGSC0003DMG400000619	1.4456	3.84047e-30	Up	Methyl-CpG binding domain	-	-	-
PGSC0003DMG400028221	1.44462	0.000235383	Up	KR domain	ko:K08081	ko00960,ko01100,ko01110,map00960,map01100,map01110	1.1.1.206
PGSC0003DMG400018819	1.44417	3.05938e-18	Up	Thioredoxin	-	-	-
PGSC0003DMG400005214	1.4437	0.00143509	Up	HCO3- transporter family	-	-	-
PGSC0003DMG400022493	1.44148	0.013228	Up	alpha/beta hydrolase fold	-	-	-
PGSC0003DMG400029841	1.44132	1.02269e-13	Up	-	-	-	-
PGSC0003DMG400026181	1.4413	9.48758e-07	Up	B-box zinc finger	-	-	-
PGSC0003DMG402011400	1.43776	1.52339e-26	Up	Belongs to the glycosyl hydrolase 1 family	ko:K01188	ko00460,ko00500,ko00940,ko01100,ko01110,map00460,map00500,map00940,map01100,map01110	3.2.1.21
PGSC0003DMG402031741	1.43684	1.10721e-15	Up	Mediates both low-affinity uptake and efflux of sugar across the membrane	ko:K15382	-	-
PGSC0003DMG400000438	1.43524	1.12859e-08	Up	Modified RING finger domain	-	-	-
PGSC0003DMG400012946	1.43457	8.84816e-06	Up	-	-	-	-
PGSC0003DMG400011977	1.43082	7.45904e-06	Up	Belongs to the small heat shock protein (HSP20) family	ko:K13993	ko04141,map04141	-
PGSC0003DMG400001232	1.43078	0.000442149	Up	Belongs to the NPH3 family	-	-	-
PGSC0003DMG400018069	1.43012	0.00342207	Up	-	-	-	-
PGSC0003DMG400005581	1.43011	0.00538742	Up	Cytochrome P450 92B1	ko:K20623	ko00905,ko01100,ko01110,map00905,map01100,map01110	-
PGSC0003DMG400011980	1.42999	5.18798e-19	Up	cheY-homologous receiver domain	ko:K14491	ko04075,map04075	-
PGSC0003DMG400020565	1.42754	0.00892759	Up	Epidermal patterning factor proteins	-	-	-
PGSC0003DMG400004113	1.42648	3.76654e-14	Up	Potassium transporter	ko:K03549	-	-
PGSC0003DMG400017997	1.42566	3.01536e-11	Up	Cytochrome p450	ko:K00512,ko:K07418,ko:K15472	ko00140,ko00590,ko00591,ko00909,ko01100,ko01110,ko04212,ko04726,ko04750,ko04913,ko04917,ko04927,ko04934,map00140,map00590,map00591,map00909,map01100,map01110,map04212,map04726,map04750,map04913,map04917,map04927,map04934	1.14.13.121,1.14.14.1,1.14.14.19,1.14.14.32
PGSC0003DMG400025163	1.42351	8.82947e-24	Up	Domain of unknown function (DUF4228)	-	-	-
PGSC0003DMG400004593	1.42102	4.20924e-14	Up	Chitinase class I	-	-	-
PGSC0003DMG402002794	1.4202	2.09387e-13	Up	-	-	-	-
PGSC0003DMG400024382	1.42014	2.34013e-08	Up	DNA recombination	ko:K07466	ko03030,ko03420,ko03430,ko03440,ko03460,map03030,map03420,map03430,map03440,map03460	-
PGSC0003DMG400023600	1.41889	0.0032966	Up	Ion channel	ko:K05389	-	-
PGSC0003DMG401017546	1.41863	1.60005e-11	Up	Glycosyltransferase family 20	ko:K16055	ko00500,ko01100,map00500,map01100	2.4.1.15,3.1.3.12
PGSC0003DMG400012080	1.41634	1.07225e-11	Up	Polyketide cyclase / dehydrase and lipid transport	-	-	-
PGSC0003DMG400001589	1.41555	1.91866e-06	Up	Transmembrane amino acid transporter protein	ko:K13946	ko04075,map04075	-
PGSC0003DMG400008354	1.41504	2.21144e-17	Up	-	-	-	-
PGSC0003DMG400018766	1.41422	0.0158235	Up	-	-	-	-
PGSC0003DMG400013974	1.41332	7.07809e-14	Up	Protein of unknown function (DUF1218)	-	-	-
PGSC0003DMG401006809	1.4128	7.32161e-08	Up	-	-	-	-
PGSC0003DMG400028397	1.41143	0.00220172	Up	structural molecule activity	ko:K07605	-	-
PGSC0003DMG400014135	1.4111	9.08479e-09	Up	Nodulin-like	-	-	-
PGSC0003DMG400004206	1.40966	2.35321e-05	Up	-	-	-	-
PGSC0003DMG400019754	1.40952	8.94863e-10	Up	Transmembrane protein 131-like	-	-	-
PGSC0003DMG400022999	1.40842	0.017759	Up	-	-	-	-
PGSC0003DMG400034312	1.40777	0.00960564	Up	-	-	-	-
PGSC0003DMG400020619	1.40643	9.31953e-11	Up	Removes the phosphate from trehalose 6-phosphate to produce free trehalose	ko:K01087	ko00500,ko01100,map00500,map01100	3.1.3.12
PGSC0003DMG400002740	1.40573	8.50034e-06	Up	-	-	-	-
PGSC0003DMG400020517	1.40532	7.07208e-08	Up	phosphatase 2c	ko:K01102	-	3.1.3.43
PGSC0003DMG400019628	1.40298	0.00589314	Up	Transcriptional repressor, ovate	-	-	-
PGSC0003DMG400003541	1.40229	4.49615e-07	Up	K-box region	ko:K09264	-	-
PGSC0003DMG401020664	1.4008	4.86629e-08	Up	Zinc finger Ran-binding domain-containing protein 2-like	-	-	-
PGSC0003DMG400004759	1.40072	0.000454009	Up	Pectinesterase	-	-	-
PGSC0003DMG400002851	1.40055	1.5769e-08	Up	-	-	-	-
PGSC0003DMG400031871	1.39988	3.30478e-24	Up	Stress-associated protein	-	-	-
PGSC0003DMG400022225	1.39935	8.07056e-05	Up	B domain of TMEM189, localisation domain	ko:K20417	-	1.14.19.43
PGSC0003DMG401028313	1.39866	8.97892e-06	Up	repeat-containing protein	-	-	-
PGSC0003DMG400016415	1.39811	2.13329e-05	Up	Transcriptional repressor, ovate	-	-	-
PGSC0003DMG400012708	1.39756	6.75512e-09	Up	Zeatin O-xylosyltransferase	ko:K13495	ko00908,map00908	2.4.1.215
PGSC0003DMG400010881	1.39747	6.53884e-11	Up	Protein of unknown function (DUF1635)	-	-	-
PGSC0003DMG400007233	1.39676	1.0578e-06	Up	alpha/beta hydrolase fold	ko:K13258	ko00943,ko01110,map00943,map01110	4.2.1.105
PGSC0003DMG400026262	1.39599	4.15504e-16	Up	mediator of RNA polymerase II transcription subunit	-	-	-
PGSC0003DMG400015555	1.39593	1.21649e-07	Up	Heavy-metal-associated domain	-	-	-
PGSC0003DMG402010918	1.39423	5.45996e-07	Up	Catalyzes xyloglucan endohydrolysis (XEH) and or endotransglycosylation (XET). Cleaves and religates xyloglucan polymers, an essential constituent of the primary cell wall, and thereby participates in cell wall construction of growing tissues	ko:K08235	-	2.4.1.207
PGSC0003DMG400011323	1.39338	0.00151263	Up	Plant lipid transfer protein / seed storage protein / trypsin-alpha amylase inhibitor domain family	-	-	-
PGSC0003DMG401002869	1.39318	0.0171616	Up	RECEPTOR-LIKE protein	-	-	-
PGSC0003DMG403011138	1.39253	0.00788855	Up	-	-	-	-
PGSC0003DMG400013264	1.3922	3.92633e-10	Up	Protein of unknown function (DUF3537)	-	-	-
PGSC0003DMG400003123	1.39157	5.24984e-11	Up	Fructose-bisphosphate aldolase class-I	ko:K01623	ko00010,ko00030,ko00051,ko00680,ko00710,ko01100,ko01110,ko01120,ko01130,ko01200,ko01230,map00010,map00030,map00051,map00680,map00710,map01100,map01110,map01120,map01130,map01200,map01230	4.1.2.13
PGSC0003DMG400030271	1.3913	1.32074e-05	Up	zinc finger	-	-	-
PGSC0003DMG400014263	1.39014	5.43479e-16	Up	post-GPI attachment to proteins factor	-	-	-
PGSC0003DMG400015659	1.38734	2.06671e-06	Up	Transcription factor	-	-	-
PGSC0003DMG402007612	1.38572	1.17671e-11	Up	DNA-directed RNA polymerase III subunit	ko:K03025	ko00230,ko00240,ko01100,ko03020,ko04623,ko05169,map00230,map00240,map01100,map03020,map04623,map05169	-
PGSC0003DMG400004456	1.38473	9.43422e-06	Up	Protein of unknown function (DUF 659)	-	-	-
PGSC0003DMG400003666	1.38462	1.04077e-07	Up	Rhodanese Homology Domain	-	-	-
PGSC0003DMG400012625	1.38442	0.0330461	Up	Repeated motif present between transmembrane helices in cystinosin, yeast ERS1p, mannose-P-dolichol utilization defect 1, and other hypothetical proteins.	ko:K12386	ko04142,map04142	-
PGSC0003DMG400027725	1.38424	0.00269302	Up	Transcription factor	-	-	-
PGSC0003DMG400017570	1.38409	4.71425e-07	Up	Pheophorbide a oxygenase	ko:K13600	ko00860,ko01100,ko01110,map00860,map01100,map01110	1.14.13.122
PGSC0003DMG400009943	1.38343	0.00130127	Up	cell division	ko:K21770,ko:K21777	ko04068,ko04110,ko04114,ko04115,ko04218,ko04914,ko05166,map04068,map04110,map04114,map04115,map04218,map04914,map05166	-
PGSC0003DMG400018339	1.3824	2.46037e-07	Up	BEST Arabidopsis thaliana protein match is	-	-	-
PGSC0003DMG400011631	1.38221	2.35335e-09	Up	Belongs to the small heat shock protein (HSP20) family	ko:K13993	ko04141,map04141	-
PGSC0003DMG400019605	1.38161	3.71397e-07	Up	Pyruvate kinase, barrel domain	ko:K00873	ko00010,ko00230,ko00620,ko01100,ko01110,ko01120,ko01130,ko01200,ko01230,ko04922,ko04930,ko05165,ko05203,ko05230,map00010,map00230,map00620,map01100,map01110,map01120,map01130,map01200,map01230,map04922,map04930,map05165,map05203,map05230	2.7.1.40
PGSC0003DMG400013825	1.38143	6.01134e-12	Up	Protein of unknown function (DUF1639)	-	-	-
PGSC0003DMG400013810	1.37992	0.000382653	Up	Mediates both low-affinity uptake and efflux of sugar across the membrane	ko:K15382	-	-
PGSC0003DMG402026315	1.3773	4.70443e-13	Up	Ring finger domain	-	-	-
PGSC0003DMG400017398	1.37615	1.77492e-12	Up	SNF1-related protein kinase regulatory subunit beta-2-like	ko:K07199	ko04068,ko04152,ko04211,ko04213,ko04371,ko04530,ko04710,ko04714,ko04910,ko04920,ko04921,ko04922,ko04931,ko04932,ko05410,map04068,map04152,map04211,map04213,map04371,map04530,map04710,map04714,map04910,map04920,map04921,map04922,map04931,map04932,map05410	-
PGSC0003DMG400009326	1.37561	1.56864e-11	Up	-	-	-	-
PGSC0003DMG400029930	1.37477	7.16932e-10	Up	transporter arsB	-	-	-
PGSC0003DMG400024197	1.37446	2.82075e-13	Up	Belongs to the MIP aquaporin (TC 1.A.8) family	ko:K09872	-	-
PGSC0003DMG400028810	1.37366	2.03104e-13	Up	FAD binding domain	ko:K17839	ko00330,ko00410,map00330,map00410	1.5.3.17
PGSC0003DMG400008555	1.37363	4.41728e-07	Up	Microsomal signal peptidase 12 kDa subunit (SPC12)	-	-	-
PGSC0003DMG400013460	1.37301	8.43861e-08	Up	The light-harvesting complex (LHC) functions as a light receptor, it captures and delivers excitation energy to photosystems with which it is closely associated	ko:K08912	ko00196,ko01100,map00196,map01100	-
PGSC0003DMG400009792	1.37262	0.00101156	Up	Cytochrome p450	ko:K00512,ko:K07418,ko:K15472	ko00140,ko00590,ko00591,ko00909,ko01100,ko01110,ko04212,ko04726,ko04750,ko04913,ko04917,ko04927,ko04934,map00140,map00590,map00591,map00909,map01100,map01110,map04212,map04726,map04750,map04913,map04917,map04927,map04934	1.14.13.121,1.14.14.1,1.14.14.19,1.14.14.32
PGSC0003DMG400015310	1.3721	8.25965e-05	Up	Protein of unknown function (DUF1645)	-	-	-
PGSC0003DMG400015299	1.37189	5.47037e-08	Up	-	-	-	-
PGSC0003DMG401013267	1.37046	9.53092e-05	Up	Serine threonine-protein kinase	-	-	-
PGSC0003DMG400012292	1.36973	9.2659e-09	Up	-	-	-	-
PGSC0003DMG400010430	1.36878	0.0050715	Up	Conserved gene of	ko:K15503	-	-
PGSC0003DMG400001667	1.36769	9.67267e-06	Up	Auxin-induced protein 15A-like	ko:K14488	ko04075,map04075	-
PGSC0003DMG400016163	1.36538	0.00193301	Up	Pentatricopeptide repeat-containing protein	-	-	-
PGSC0003DMG400015668	1.36523	1.35309e-06	Up	Myb-like DNA-binding domain	ko:K09422	-	-
PGSC0003DMG400027446	1.36467	0.0122231	Up	-	-	-	-
PGSC0003DMG400019200	1.36386	0.000114471	Up	GRAS domain family	-	-	-
PGSC0003DMG400005904	1.36336	2.8398e-07	Up	Fantastic Four meristem regulator	ko:K09528	-	-
PGSC0003DMG400029833	1.36328	1.35406e-15	Up	calcium-binding	ko:K13448	ko04626,map04626	-
PGSC0003DMG400028073	1.36101	0.000708283	Up	Serine threonine-protein	ko:K04730	ko04010,ko04064,ko04620,ko04624,ko04722,ko05133,ko05140,ko05142,ko05145,ko05152,ko05162,ko05169,map04010,map04064,map04620,map04624,map04722,map05133,map05140,map05142,map05145,map05152,map05162,map05169	2.7.11.1
PGSC0003DMG400013417	1.36041	1.55223e-06	Up	The light-harvesting complex (LHC) functions as a light receptor, it captures and delivers excitation energy to photosystems with which it is closely associated	ko:K08912	ko00196,ko01100,map00196,map01100	-
PGSC0003DMG400038453	1.35939	0.00460397	Up	NADP-dependent alkenal double bond reductase	-	-	-
PGSC0003DMG400008433	1.35864	0.000185986	Up	F-box LRR-repeat protein	-	-	-
PGSC0003DMG400018535	1.35818	9.21219e-08	Up	OPT oligopeptide transporter protein	-	-	-
PGSC0003DMG400009073	1.35737	8.59954e-06	Up	Mediates both low-affinity uptake and efflux of sugar across the membrane	ko:K15382	-	-
PGSC0003DMG400005702	1.35707	5.31175e-10	Up	-	-	-	-
PGSC0003DMG402005720	1.35705	4.25265e-18	Up	-	-	-	-
PGSC0003DMG400030427	1.35689	2.61357e-06	Up	Belongs to the small heat shock protein (HSP20) family	ko:K13993	ko04141,map04141	-
PGSC0003DMG400009866	1.35664	4.55209e-14	Up	-	-	-	-
PGSC0003DMG400031228	1.35319	0.0015645	Up	LRR receptor-like serine threonine-protein kinase	-	-	-
PGSC0003DMG400005826	1.35254	2.69236e-12	Up	Det1 complexing ubiquitin ligase	ko:K11792	-	-
PGSC0003DMG402026561	1.35137	3.01035e-12	Up	Serine hydrolase (FSH1)	-	-	-
PGSC0003DMG400010771	1.34915	9.54288e-07	Up	Amb_all	ko:K01728	ko00040,ko02024,map00040,map02024	4.2.2.2
PGSC0003DMG400012682	1.34541	2.48377e-07	Up	Homeobox-leucine zipper protein	ko:K09338	-	-
PGSC0003DMG400017247	1.34451	3.7402e-13	Up	Belongs to the iron ascorbate-dependent oxidoreductase family	-	-	-
PGSC0003DMG402020059	1.34336	0.027773	Up	Serine/threonine phosphatases, family 2C, catalytic domain	ko:K17505	-	3.1.3.16
PGSC0003DMG400011502	1.34334	4.89835e-07	Up	Belongs to the protein kinase superfamily	ko:K04515,ko:K08794	ko04012,ko04020,ko04024,ko04066,ko04114,ko04217,ko04261,ko04310,ko04360,ko04713,ko04720,ko04722,ko04725,ko04728,ko04740,ko04745,ko04750,ko04911,ko04912,ko04916,ko04921,ko04922,ko04925,ko04934,ko04971,ko05031,ko05152,ko05200,ko05205,ko05214,map04012,map04020,map04024,map04066,map04114,map04217,map04261,map04310,map04360,map04713,map04720,map04722,map04725,map04728,map04740,map04745,map04750,map049…	2.7.11.17
PGSC0003DMG400012689	1.34279	0.00141343	Up	Ribonuclease H protein	-	-	-
PGSC0003DMG400028478	1.34266	5.76278e-08	Up	Leucine Rich repeats (2 copies)	-	-	-
PGSC0003DMG400020211	1.34123	4.75941e-17	Up	DCD	-	-	-
PGSC0003DMG400030765	1.33961	2.14682e-07	Up	Proline-rich nuclear receptor coactivator motif	-	-	-
PGSC0003DMG400008344	1.33805	0.0386519	Up	Belongs to the Glu Leu Phe Val dehydrogenases family	ko:K00261	ko00220,ko00250,ko00471,ko00910,ko01100,ko01200,ko04217,ko04964,map00220,map00250,map00471,map00910,map01100,map01200,map04217,map04964	1.4.1.3
PGSC0003DMG400007951	1.33784	1.50366e-11	Up	DNA-binding domain in plant proteins such as APETALA2 and EREBPs	ko:K09286	-	-
PGSC0003DMG400003424	1.33771	0.00474662	Up	Protein SULFUR DEFICIENCY-INDUCED	-	-	-
PGSC0003DMG402018785	1.33557	5.40441e-12	Up	Belongs to the AB hydrolase superfamily. Lipase family	ko:K01052	ko00100,ko04142,ko04979,map00100,map04142,map04979	3.1.1.13
PGSC0003DMG400009464	1.33536	0.0224199	Up	-	-	-	-
PGSC0003DMG400003477	1.33526	0.0267228	Up	VIT family	-	-	-
PGSC0003DMG400029719	1.33495	4.35695e-10	Up	RING-type zinc-finger	ko:K10666	ko04141,map04141	2.3.2.27
PGSC0003DMG400011156	1.33405	4.99156e-06	Up	Haemolysin-III related	ko:K07297	ko04152,ko04211,ko04920,ko04932,map04152,map04211,map04920,map04932	-
PGSC0003DMG400020247	1.33385	6.54287e-11	Up	TCP family transcription factor	-	-	-
PGSC0003DMG400002366	1.33301	1.24269e-05	Up	intra-Golgi vesicle-mediated transport	ko:K05236	-	-
PGSC0003DMG400012130	1.33261	5.79141e-10	Up	-	-	-	-
PGSC0003DMG400018680	1.33167	3.00256e-07	Up	Belongs to the mitochondrial carrier (TC 2.A.29) family	ko:K15102	-	-
PGSC0003DMG401030227	1.33158	1.71001e-08	Up	-	-	-	-
PGSC0003DMG400029994	1.33128	2.50462e-10	Up	-	-	-	-
PGSC0003DMG400011704	1.3309	0.00575033	Up	Pentatricopeptide repeat-containing protein	-	-	-
PGSC0003DMG400014220	1.33072	3.69358e-09	Up	-	-	-	-
PGSC0003DMG400014986	1.3301	3.86384e-07	Up	-	-	-	-
PGSC0003DMG400015410	1.32984	2.5678e-11	Up	Subtilisin-like protease	-	-	-
PGSC0003DMG400021886	1.3291	9.80202e-13	Up	gag-polypeptide of LTR copia-type	-	-	-
PGSC0003DMG400027948	1.32457	0.000189807	Up	Membrane protein of ER body-like protein	-	-	-
PGSC0003DMG400012494	1.32423	7.39026e-14	Up	Pgr5-like	-	-	-
PGSC0003DMG400007350	1.32385	1.67796e-12	Up	CCAAT-Binding transcription Factor	ko:K08064	ko04612,ko05152,map04612,map05152	-
PGSC0003DMG400000357	1.32313	7.62336e-08	Up	Protein of unknown function (DUF4005)	-	-	-
PGSC0003DMG400047155	1.32304	0.00547657	Up	PB1 domain	-	-	-
PGSC0003DMG400008649	1.32294	0.0362223	Up	Lateral organ boundaries (LOB) domain	-	-	-
PGSC0003DMG402009190	1.32069	3.39258e-12	Up	membrane protein At1g16860-like	-	-	-
PGSC0003DMG400018199	1.3197	0.00202881	Up	Cytochrome p450	ko:K07408,ko:K07418	ko00140,ko00380,ko00590,ko00591,ko00830,ko00980,ko01100,ko04212,ko04726,ko04750,ko04913,ko05204,map00140,map00380,map00590,map00591,map00830,map00980,map01100,map04212,map04726,map04750,map04913,map05204	1.14.14.1
PGSC0003DMG401012314	1.31718	0.0285306	Up	-	-	-	-
PGSC0003DMG400027912	1.31587	0.000763909	Up	Sulfate transporter	ko:K17469	-	-
PGSC0003DMG400023801	1.31476	1.90425e-07	Up	E3 ubiquitin-protein ligase RNF170-like	ko:K15707	-	2.3.2.27
PGSC0003DMG400014906	1.31296	2.4165e-05	Up	F-Box protein	-	-	-
PGSC0003DMG400023490	1.31141	1.81728e-05	Up	Belongs to the ABC transporter superfamily. ABCG family. PDR (TC 3.A.1.205) subfamily	-	-	-
PGSC0003DMG400015494	1.31129	5.08337e-06	Up	Ocs element-binding factor	-	-	-
PGSC0003DMG400014549	1.31006	1.44835e-07	Up	3-ketoacyl-CoA synthase	ko:K15397	ko00062,ko01110,map00062,map01110	2.3.1.199
PGSC0003DMG400030792	1.30898	3.02179e-15	Up	Serine incorporator (Serinc)	-	-	-
PGSC0003DMG400019825	1.30886	8.47721e-05	Up	Cinnamoyl-CoA reductase	ko:K09753	ko00940,ko01100,ko01110,map00940,map01100,map01110	1.2.1.44
PGSC0003DMG402011931	1.30833	0.00767903	Up	ATP binding protein	-	-	-
PGSC0003DMG400028711	1.30764	8.34868e-08	Up	RNase H family protein	-	-	-
PGSC0003DMG400021953	1.30733	2.1931e-05	Up	-	-	-	-
PGSC0003DMG400011685	1.30728	9.95522e-09	Up	Serpin (serine protease inhibitor)	ko:K13963	ko05146,map05146	-
PGSC0003DMG400027020	1.30683	0.0376628	Up	Belongs to the 'GDSL' lipolytic enzyme family	-	-	-
PGSC0003DMG400019844	1.30504	0.0128197	Up	Belongs to the cyclin family	ko:K06627	ko04110,ko04152,ko04218,ko04914,ko05161,ko05165,ko05169,ko05203,map04110,map04152,map04218,map04914,map05161,map05165,map05169,map05203	-
PGSC0003DMG400027707	1.30476	0.0152814	Up	-	-	-	-
PGSC0003DMG400033141	1.30472	3.77081e-05	Up	Pentatricopeptide repeat-containing protein	-	-	-
PGSC0003DMG400008731	1.30403	3.21183e-08	Up	-	-	-	-
PGSC0003DMG400001934	1.30353	1.37781e-23	Up	DNA (Cytosine-5)-methyltransferase DRM2-like	-	-	-
PGSC0003DMG400029417	1.30317	2.20305e-09	Up	Mechanosensitive ion channel	ko:K22048	-	-
PGSC0003DMG400023854	1.30273	4.25585e-08	Up	Beta-L-arabinofuranosidase, GH127	ko:K09955	-	-
PGSC0003DMG400001339	1.30255	3.0422e-13	Up	Myb-like DNA-binding domain	ko:K09422	-	-
PGSC0003DMG400013016	1.30228	2.15427e-07	Up	WD40 repeats	-	-	-
PGSC0003DMG400013856	1.30068	2.80722e-14	Up	Belongs to the glycosyl hydrolase 32 family	ko:K01193	ko00052,ko00500,ko01100,map00052,map00500,map01100	3.2.1.26
PGSC0003DMG400017027	1.29999	0.000345638	Up	IF-3 binds to the 30S ribosomal subunit and shifts the equilibrum between 70S ribosomes and their 50S and 30S subunits in favor of the free subunits, thus enhancing the availability of 30S subunits on which protein synthesis initiation begins	ko:K02520	-	-
PGSC0003DMG400031328	1.29747	0.0190119	Up	Potato type II proteinase inhibitor family	-	-	-
PGSC0003DMG400029874	1.29665	3.36474e-05	Up	Belongs to the 'GDSL' lipolytic enzyme family	-	-	-
PGSC0003DMG400027677	1.29641	0.0108021	Up	Pentatricopeptide repeat-containing protein	ko:K17964	-	-
PGSC0003DMG400033889	1.29408	1.61672e-12	Up	Acetyltransferase (GNAT) domain	-	-	-
PGSC0003DMG400037029	1.29406	1.30594e-05	Up	Dof zinc finger protein DOF1.5-like	-	-	-
PGSC0003DMG400009433	1.29346	1.10254e-08	Up	RNA recognition motif	-	-	-
PGSC0003DMG400013713	1.29302	1.52524e-08	Up	microtubule motor activity	-	-	-
PGSC0003DMG400023425	1.29301	3.25036e-13	Up	-	-	-	-
PGSC0003DMG400019211	1.29249	4.84477e-06	Up	Belongs to the GRAS family	ko:K14494	ko04075,map04075	-
PGSC0003DMG400018417	1.29243	0.00398333	Up	Belongs to the UDP-glycosyltransferase family	ko:K21373	-	2.4.1.323
PGSC0003DMG400025342	1.29182	4.12557e-18	Up	Homeobox-leucine zipper protein HAT5-like	ko:K09338	-	-
PGSC0003DMG400017007	1.2918	1.20132e-10	Up	endonucleolytic cleavage to generate mature 5'-end of SSU-rRNA from (SSU-rRNA, 5.8S rRNA, LSU-rRNA)	ko:K14565	ko03008,map03008	-
PGSC0003DMG400040232	1.29164	9.59694e-10	Up	Transcription factor	-	-	-
PGSC0003DMG400028560	1.29153	0.0011396	Up	chitin elicitor receptor kinase	ko:K13429	ko04626,map04626	-
PGSC0003DMG400027079	1.29045	0.00473342	Up	Allinase	ko:K16903	ko00380,ko01100,map00380,map01100	2.6.1.99
PGSC0003DMG400029425	1.29027	2.83928e-06	Up	Domain of unknown function (DUF1929)	ko:K20929	-	1.2.3.15
PGSC0003DMG400024987	1.28997	0.00948359	Up	Belongs to the peptidase C1 family	ko:K01365,ko:K16290,ko:K16292	ko04140,ko04142,ko04145,ko04210,ko04612,ko05205,ko05323,ko05418,map04140,map04142,map04145,map04210,map04612,map05205,map05323,map05418	3.4.22.15
PGSC0003DMG400005206	1.28993	2.11799e-06	Up	Pectinesterase	ko:K01051	ko00040,ko01100,map00040,map01100	3.1.1.11
PGSC0003DMG400031845	1.28954	0.0194516	Up	Carboxylesterase	ko:K13258	ko00943,ko01110,map00943,map01110	4.2.1.105
PGSC0003DMG400029099	1.28895	0.00117181	Up	Ribosomal protein S8e	ko:K14842	-	-
PGSC0003DMG400021313	1.28852	0.00888053	Up	-	-	-	-
PGSC0003DMG400009307	1.28827	0.00876073	Up	Resistance protein	ko:K15078,ko:K19613	ko03460,ko04014,map03460,map04014	-
PGSC0003DMG400044958	1.28825	3.50241e-09	Up	NAD(P)H dehydrogenase subunit S	-	-	-
PGSC0003DMG400009420	1.28825	2.17292e-06	Up	finger protein	-	-	-
PGSC0003DMG400004304	1.28811	0.00718199	Up	endoplasmic reticulum	ko:K10950	ko04141,ko05110,map04141,map05110	-
PGSC0003DMG400008042	1.28702	0.000185648	Up	EF hand	-	-	-
PGSC0003DMG401019059	1.28625	0.000175227	Up	-	-	-	-
PGSC0003DMG400016156	1.28621	0.000999664	Up	Belongs to the protein kinase superfamily	ko:K02991,ko:K14498	ko01521,ko03010,ko04016,ko04066,ko04075,ko04150,ko04151,ko04371,ko04714,ko04910,ko05205,map01521,map03010,map04016,map04066,map04075,map04150,map04151,map04371,map04714,map04910,map05205	2.7.11.1
PGSC0003DMG400009263	1.28553	5.96326e-09	Up	-	-	-	-
PGSC0003DMG402016617	1.28545	0.000528924	Up	Belongs to the cytochrome P450 family	ko:K20556	-	-
PGSC0003DMG401008870	1.28445	2.33395e-13	Up	P21-Rho-binding domain	ko:K20642	-	-
PGSC0003DMG400010334	1.28352	5.85515e-19	Up	Peptidase, trypsin-like serine and cysteine proteases	-	-	-
PGSC0003DMG400017843	1.28349	1.0941e-10	Up	-	-	-	-
PGSC0003DMG400003160	1.28319	6.73372e-11	Up	heat shock factor	ko:K09419	-	-
PGSC0003DMG400006354	1.28316	7.93371e-20	Up	Belongs to the cytochrome P450 family	ko:K20562	-	-
PGSC0003DMG401010056	1.28298	1.62822e-08	Up	Zinc finger protein	ko:K12135	ko04712,map04712	-
PGSC0003DMG400033070	1.28243	0.00108738	Up	Pectate lyase, N terminus	ko:K01728	ko00040,ko02024,map00040,map02024	4.2.2.2
PGSC0003DMG400022674	1.28231	2.11828e-11	Up	Glutaredoxin	ko:K03676	-	-
PGSC0003DMG400010102	1.28059	0.00112386	Up	-	-	-	-
PGSC0003DMG403021681	1.28013	0.000722907	Up	F-box kelch-repeat protein At3g23880-like	-	-	-
PGSC0003DMG400026101	1.2799	0.0315328	Up	Heat shock protein 70 (HSP70)-interacting protein	-	-	-
PGSC0003DMG400004468	1.2781	1.32126e-08	Up	F-box kelch-repeat protein	-	-	-
PGSC0003DMG400020638	1.27804	9.9855e-08	Up	PDDEXK-like family of unknown function	-	-	-
PGSC0003DMG400001557	1.27698	1.07432e-09	Up	SET and RING finger associated domain. Domain of unknown function in SET domain containing proteins and in Deinococcus radiodurans DRA1533.	ko:K11420	ko00310,ko04211,map00310,map04211	2.1.1.43
PGSC0003DMG400009718	1.27691	0.000204701	Up	Anaphase-promoting complex subunit 11 RING-H2 finger	ko:K19041	-	2.3.2.27
PGSC0003DMG400029751	1.27641	8.42833e-09	Up	-	-	-	-
PGSC0003DMG400003425	1.27637	0.0348402	Up	Protein SULFUR DEFICIENCY-INDUCED	-	-	-
PGSC0003DMG400028250	1.27628	0.00020703	Up	Senescence regulator	-	-	-
PGSC0003DMG400003936	1.27515	2.26579e-08	Up	amine oxidase	ko:K00276	ko00260,ko00350,ko00360,ko00410,ko00950,ko00960,ko01100,ko01110,map00260,map00350,map00360,map00410,map00950,map00960,map01100,map01110	1.4.3.21
PGSC0003DMG400005750	1.27465	2.42428e-06	Up	May act as a component of the auxin efflux carrier	ko:K13947	-	-
PGSC0003DMG402010056	1.27391	9.61116e-06	Up	Zinc finger protein	ko:K12135	ko04712,map04712	-
PGSC0003DMG401018785	1.2737	0.000500783	Up	-	-	-	-
PGSC0003DMG400003866	1.27305	5.8912e-10	Up	Catalyzes xyloglucan endohydrolysis (XEH) and or endotransglycosylation (XET). Cleaves and religates xyloglucan polymers, an essential constituent of the primary cell wall, and thereby participates in cell wall construction of growing tissues	ko:K08235	-	2.4.1.207
PGSC0003DMG400032106	1.27136	3.39418e-20	Up	SpoU rRNA Methylase family	-	-	-
PGSC0003DMG400028791	1.27073	3.17198e-10	Up	-	-	-	-
PGSC0003DMG400027778	1.26896	9.97985e-11	Up	3-oxo-Delta(4,5)-steroid 5-beta-reductase-like	ko:K22419	-	1.3.1.3
PGSC0003DMG400019126	1.26892	4.88635e-06	Up	Glycosyltransferase sugar-binding region containing DXD motif	ko:K01988	ko00601,ko00603,ko01100,map00601,map00603,map01100	2.4.1.228
PGSC0003DMG400012531	1.26768	3.07055e-08	Up	Conserved gene of	-	-	-
PGSC0003DMG400025259	1.26763	8.69914e-08	Up	Belongs to the disease resistance NB-LRR family	ko:K13457	ko04626,map04626	-
PGSC0003DMG400033038	1.26722	3.37077e-10	Up	Isochorismate synthase	ko:K02552,ko:K15040	ko00130,ko01053,ko01100,ko01110,ko01130,ko04020,ko04022,ko04216,ko04217,ko04218,ko04621,ko04979,ko05012,ko05016,ko05166,map00130,map01053,map01100,map01110,map01130,map04020,map04022,map04216,map04217,map04218,map04621,map04979,map05012,map05016,map05166	5.4.4.2
PGSC0003DMG400000265	1.26622	0.0467682	Up	-	-	-	-
PGSC0003DMG400027960	1.26613	1.46736e-07	Up	alpha/beta hydrolase fold	-	-	-
PGSC0003DMG400017889	1.26612	4.47388e-05	Up	Pentatricopeptide repeat-containing protein	-	-	-
PGSC0003DMG400012635	1.26599	1.42909e-14	Up	Glycosyltransferase family 17	ko:K00737	ko00510,ko01100,map00510,map01100	2.4.1.144
PGSC0003DMG400017214	1.26521	0.0032046	Up	MazG-like family	ko:K16904	ko00240,ko01100,map00240,map01100	3.6.1.12
PGSC0003DMG400036542	1.26379	0.0151836	Up	-	-	-	-
PGSC0003DMG400011706	1.26305	0.0158888	Up	-	-	-	-
PGSC0003DMG400022892	1.26228	0.000231438	Up	Cytochrome p450	ko:K20623	ko00905,ko01100,ko01110,map00905,map01100,map01110	-
PGSC0003DMG400012154	1.26187	4.31131e-09	Up	DNA-binding domain in plant proteins such as APETALA2 and EREBPs	-	-	-
PGSC0003DMG400001786	1.26087	0.00957435	Up	F-box Kelch-repeat protein	-	-	-
PGSC0003DMG400001144	1.26078	2.11828e-11	Up	Cytochrome P450 92B1	ko:K20623	ko00905,ko01100,ko01110,map00905,map01100,map01110	-
PGSC0003DMG400020986	1.26067	0.000486615	Up	phospholipase	-	-	-
PGSC0003DMG400019575	1.26032	0.00923237	Up	Transcription factor BRX N-terminal domain	-	-	-
PGSC0003DMG400003804	1.25889	1.88102e-08	Up	-	-	-	-
PGSC0003DMG400031461	1.25805	2.49632e-05	Up	-	-	-	-
PGSC0003DMG400013412	1.25782	2.42037e-08	Up	The light-harvesting complex (LHC) functions as a light receptor, it captures and delivers excitation energy to photosystems with which it is closely associated	ko:K08912	ko00196,ko01100,map00196,map01100	-
PGSC0003DMG400001687	1.25756	0.000138903	Up	-	-	-	-
PGSC0003DMG400002432	1.25745	0.0231322	Up	-	-	-	-
PGSC0003DMG400009112	1.25706	6.4892e-06	Up	Sigma factor PP2C-like phosphatases	ko:K14497	ko04016,ko04075,ko04931,map04016,map04075,map04931	3.1.3.16
PGSC0003DMG400031776	1.25674	0.000706036	Up	Belongs to the sulfotransferase 1 family	ko:K11821,ko:K22321	ko00380,ko00966,ko01110,ko01210,map00380,map00966,map01110,map01210	2.8.2.24,2.8.2.38
PGSC0003DMG400031137	1.256	0.000206617	Up	Ripening regulated protein DDTFR8	ko:K15730	ko00590,ko01100,map00590,map01100	5.3.99.3
PGSC0003DMG401030736	1.25571	1.34775e-08	Up	E3 ubiquitin-protein ligase	-	-	-
PGSC0003DMG401029469	1.25497	1.81992e-17	Up	RING-H2 zinc finger domain	ko:K13148	-	-
PGSC0003DMG400032107	1.25455	4.47642e-17	Up	Pyruvate, phosphate dikinase	ko:K01006	ko00620,ko00710,ko00720,ko01100,ko01120,ko01200,map00620,map00710,map00720,map01100,map01120,map01200	2.7.9.1
PGSC0003DMG400033042	1.25436	0.00115313	Up	ABC-2 family transporter protein	-	-	-
PGSC0003DMG400007972	1.25371	9.73463e-13	Up	Belongs to the cytochrome P450 family	ko:K09843	ko00906,map00906	1.14.13.93
PGSC0003DMG401018893	1.25353	0.0242081	Up	strictosidine synthase activity	-	-	-
PGSC0003DMG400012960	1.25334	0.0400394	Up	Protein of unknown function (DUF1084)	-	-	-
PGSC0003DMG400025855	1.25306	6.00101e-08	Up	Protein of unknown function (DUF760)	-	-	-
PGSC0003DMG400016450	1.25126	2.89264e-17	Up	-	-	-	-
PGSC0003DMG400024818	1.25124	0.000485536	Up	Mediates both low-affinity uptake and efflux of sugar across the membrane	ko:K15382	-	-
PGSC0003DMG400010227	1.25122	8.48703e-14	Up	PMR5 N terminal Domain	-	-	-
PGSC0003DMG400021854	1.2508	0.0480349	Up	Belongs to the class I-like SAM-binding methyltransferase superfamily. Cation-independent O- methyltransferase family	ko:K16040	ko00945,map00945	2.1.1.240
PGSC0003DMG400000307	1.25078	1.3286e-11	Up	protein ABIL5 isoform X1	-	-	-
PGSC0003DMG400029327	1.25072	0.000567588	Up	high mobility group	-	-	-
PGSC0003DMG400025108	1.25036	2.78557e-06	Up	-	-	-	-
PGSC0003DMG400021890	1.25017	1.88397e-05	Up	Glucosamine-6-phosphate isomerases/6-phosphogluconolactonase	ko:K01057	ko00030,ko01100,ko01110,ko01120,ko01130,ko01200,map00030,map01100,map01110,map01120,map01130,map01200	3.1.1.31
PGSC0003DMG400044420	1.25013	0.0369281	Up	Component of the replication protein A complex (RPA) required for DNA recombination, repair and replication. The activity of RPA is mediated by single-stranded DNA binding and protein interactions. Probably involved in repair of double-strand DNA breaks (DSBs) induced by genotoxic stresses	ko:K07466	ko03030,ko03420,ko03430,ko03440,ko03460,map03030,map03420,map03430,map03440,map03460	-
PGSC0003DMG400021709	1.24962	1.04549e-08	Up	BEST Arabidopsis thaliana protein match is glycine-rich protein (TAIR AT3G29075.1)	-	-	-
PGSC0003DMG400019409	1.24933	0.000188456	Up	Chromatin organization modifier domain	ko:K11642,ko:K11643	ko05165,ko05203,map05165,map05203	3.6.4.12
PGSC0003DMG400005327	1.24902	0.000852431	Up	Aux IAA proteins are short-lived transcriptional factors that function as repressors of early auxin response genes at low auxin concentrations	ko:K14484	ko04075,map04075	-
PGSC0003DMG400016812	1.24881	1.43407e-18	Up	DNA-binding domain in plant proteins such as APETALA2 and EREBPs	ko:K09286	-	-
PGSC0003DMG400022632	1.24814	0.00295213	Up	Inactive receptor kinase	-	-	-
PGSC0003DMG400024951	1.24706	4.72256e-12	Up	Belongs to the cytochrome P450 family	ko:K00512,ko:K13260,ko:K20623	ko00140,ko00905,ko00943,ko01100,ko01110,ko04913,ko04917,ko04927,ko04934,map00140,map00905,map00943,map01100,map01110,map04913,map04917,map04927,map04934	1.14.13.53,1.14.13.89,1.14.14.19,1.14.14.32
PGSC0003DMG400028169	1.24623	1.60909e-07	Up	Serine/Threonine protein kinases, catalytic domain	-	-	-
PGSC0003DMG402025083	1.24576	7.43738e-12	Up	Belongs to the peroxidase family	ko:K00430	ko00940,ko01100,ko01110,map00940,map01100,map01110	1.11.1.7
PGSC0003DMG400006803	1.24543	6.33976e-15	Up	Zinc finger C-x8-C-x5-C-x3-H type (and similar)	-	-	-
PGSC0003DMG400010821	1.24521	2.56543e-15	Up	glycine-rich protein	-	-	-
PGSC0003DMG400027763	1.2446	1.39428e-18	Up	Zinc finger, C3HC4 type (RING finger)	ko:K11982	-	2.3.2.27
PGSC0003DMG400018551	1.24431	1.11806e-08	Up	VAMP-like protein At1g33475	-	-	-
PGSC0003DMG400028787	1.2438	2.80548e-05	Up	Belongs to the peptidase S10 family	ko:K16297	-	-
PGSC0003DMG403004173	1.24313	0.0243332	Up	-	-	-	-
PGSC0003DMG400030228	1.24292	3.22267e-10	Up	DNA-binding domain in plant proteins such as APETALA2 and EREBPs	-	-	-
PGSC0003DMG400027155	1.24245	1.3985e-18	Up	Sigma factor PP2C-like phosphatases	ko:K14803	-	3.1.3.16
PGSC0003DMG400010145	1.24239	0.0362247	Up	-	-	-	-
ENSRNA049454416	1.24233	8.24031e-05	Up	-	-	-	-
PGSC0003DMG400029213	1.24113	0.00035704	Up	cytochrome P450	ko:K20562	-	-
PGSC0003DMG400023325	1.24043	2.68454e-06	Up	Auxin responsive protein	ko:K14488	ko04075,map04075	-
PGSC0003DMG400016306	1.2399	8.36516e-06	Up	-	-	-	-
PGSC0003DMG400016689	1.23937	1.36318e-08	Up	Heavy-metal-associated domain	-	-	-
PGSC0003DMG400004916	1.23794	0.00560031	Up	basic region leucin zipper	-	-	-
PGSC0003DMG400003146	1.23733	4.99109e-05	Up	calcium-binding protein	ko:K13448	ko04626,map04626	-
PGSC0003DMG400023037	1.23666	0.00612289	Up	disease resistance	ko:K15078,ko:K19613	ko03460,ko04014,map03460,map04014	-
PGSC0003DMG400012285	1.2364	0.000165639	Up	F-Box protein	-	-	-
PGSC0003DMG400020107	1.23632	4.21598e-13	Up	Peptidyl-prolyl	ko:K09571	ko04915,map04915	5.2.1.8
PGSC0003DMG400010028	1.2356	1.73061e-07	Up	Zinc-finger domain of monoamine-oxidase A repressor R1	-	-	-
PGSC0003DMG400023635	1.23547	1.43758e-11	Up	Helicase associated domain (HA2) Add an annotation	ko:K12818	ko03040,map03040	3.6.4.13
PGSC0003DMG400030649	1.23445	2.34226e-10	Up	Armadillo/beta-catenin-like repeat	ko:K08332	-	-
PGSC0003DMG400001645	1.23417	0.0274727	Up	auxin-induced protein	ko:K14488	ko04075,map04075	-
PGSC0003DMG400013397	1.23311	6.0043e-14	Up	agenet domain-containing protein	-	-	-
PGSC0003DMG400018004	1.23302	3.29026e-16	Up	Sigma factor PP2C-like phosphatases	ko:K14497	ko04016,ko04075,ko04931,map04016,map04075,map04931	3.1.3.16
PGSC0003DMG400006535	1.23213	2.85585e-05	Up	Conserved gene of	-	-	-
PGSC0003DMG400008335	1.23209	9.23792e-09	Up	-	-	-	-
PGSC0003DMG400030320	1.23094	4.3874e-08	Up	Domain of unknown function (DUF4378)	-	-	-
PGSC0003DMG400022158	1.23091	0.000767241	Up	60s ribosomal protein	ko:K02912	ko03010,map03010	-
PGSC0003DMG400008941	1.23073	6.58707e-08	Up	Senescence regulator	-	-	-
PGSC0003DMG400009611	1.23067	0.0143624	Up	GDSL-like Lipase/Acylhydrolase	-	-	-
PGSC0003DMG400030684	1.23065	0.000379268	Up	Major Facilitator Superfamily	ko:K08193	-	-
PGSC0003DMG400031223	1.23031	2.07374e-16	Up	Lung seven transmembrane receptor	-	-	-
PGSC0003DMG400014196	1.22843	0.00321473	Up	AP2 domain	-	-	-
PGSC0003DMG400027178	1.22835	1.26541e-09	Up	-	-	-	-
PGSC0003DMG400000282	1.22813	7.11929e-06	Up	Serine acetyltransferase, N-terminal	ko:K00640	ko00270,ko00920,ko01100,ko01110,ko01120,ko01200,ko01230,ko05111,map00270,map00920,map01100,map01110,map01120,map01200,map01230,map05111	2.3.1.30
PGSC0003DMG402019059	1.22708	0.00131613	Up	-	-	-	-
PGSC0003DMG400029752	1.2264	7.85628e-06	Up	-	-	-	-
PGSC0003DMG400006211	1.22622	1.84359e-07	Up	basic region leucin zipper	ko:K14432	ko04075,map04075	-
PGSC0003DMG400000808	1.2261	1.3e-13	Up	Transmembrane Fragile-X-F protein	-	-	-
PGSC0003DMG400006429	1.22567	2.48809e-06	Up	Tyrosine phosphatase family	ko:K18045	-	3.1.3.48
PGSC0003DMG400024558	1.22496	3.30338e-16	Up	eukaryotic translation initiation factor	ko:K03263	-	-
PGSC0003DMG400007670	1.2249	3.36925e-10	Up	PLATZ transcription factor	-	-	-
PGSC0003DMG400040994	1.22433	0.000224085	Up	Anaphase-promoting complex subunit 11 RING-H2 finger	ko:K19041	-	2.3.2.27
PGSC0003DMG400022233	1.22259	1.64581e-09	Up	Auxin-induced protein	ko:K14488	ko04075,map04075	-
PGSC0003DMG400022124	1.2225	0.0415166	Up	CCT motif	-	-	-
PGSC0003DMG400027038	1.22243	3.94127e-14	Up	Sigma-70, region 4	ko:K03086	-	-
PGSC0003DMG400029700	1.2222	1.05969e-05	Up	Pollen proteins Ole e I like	-	-	-
PGSC0003DMG400013370	1.22162	0.00247796	Up	-	-	-	-
PGSC0003DMG401018962	1.22158	0.0165501	Up	Belongs to the terpene cyclase mutase family	ko:K15813,ko:K20658,ko:K21928	ko00909,ko01110,map00909,map01110	5.4.99.39,5.4.99.40,5.4.99.55
PGSC0003DMG400013700	1.22142	7.25062e-07	Up	-	-	-	-
PGSC0003DMG400023735	1.22086	1.16981e-14	Up	-	-	-	-
PGSC0003DMG400014917	1.21831	9.50313e-07	Up	Leucine-rich repeat	-	-	-
PGSC0003DMG401000094	1.21734	5.06234e-07	Up	-	-	-	-
PGSC0003DMG400015210	1.21669	6.04892e-12	Up	UPF0426 protein At1g28150	-	-	-
PGSC0003DMG402009997	1.216	0.000102176	Up	Belongs to the small heat shock protein (HSP20) family	-	-	-
PGSC0003DMG401025438	1.21426	0.00473898	Up	-	-	-	-
PGSC0003DMG400029159	1.21425	8.80641e-15	Up	-	-	-	-
PGSC0003DMG400033644	1.21422	3.03445e-10	Up	Belongs to the cation transport ATPase (P-type) (TC 3.A.3) family. Type IV subfamily	ko:K01530	-	3.6.3.1
PGSC0003DMG400021455	1.21312	0.000638444	Up	EamA-like transporter family	-	-	-
PGSC0003DMG402029703	1.21297	0.00311721	Up	WD40 repeats	-	-	-
PGSC0003DMG400000104	1.2123	1.06047e-18	Up	Telomere stability and silencing	-	-	-
PGSC0003DMG400024572	1.21083	4.72348e-10	Up	Transcription factor	-	-	-
PGSC0003DMG400019757	1.2096	2.90773e-07	Up	Domain of unknown function (DUF309)	-	-	-
PGSC0003DMG400022075	1.20903	5.74523e-11	Up	Cytochrome p450	ko:K00512,ko:K07408,ko:K14985	ko00140,ko00380,ko00830,ko00980,ko00981,ko01100,ko04913,ko04917,ko04927,ko04934,ko05204,map00140,map00380,map00830,map00980,map00981,map01100,map04913,map04917,map04927,map04934,map05204	1.14.14.1,1.14.14.19,1.14.14.32
PGSC0003DMG400002562	1.20873	4.79394e-08	Up	F-box kelch-repeat protein	-	-	-
PGSC0003DMG400011978	1.20822	0.00175983	Up	Targeting protein for Xklp2 (TPX2)	-	-	-
PGSC0003DMG400003693	1.208	2.56945e-15	Up	Adenosine kinase	-	-	-
PGSC0003DMG400019258	1.20753	6.10151e-14	Up	Translation initiation factor SUI1	ko:K03113	ko03013,map03013	-
PGSC0003DMG400018761	1.20699	1.21356e-15	Up	Ammonium transporter 1 member 3	ko:K03320	-	-
PGSC0003DMG400014127	1.20691	0.00334597	Up	AP2 domain	-	-	-
PGSC0003DMG400009028	1.2064	3.61236e-07	Up	Fantastic Four meristem regulator	-	-	-
PGSC0003DMG400009382	1.20486	2.91921e-06	Up	zinc finger	-	-	-
PGSC0003DMG400028912	1.20468	0.000965164	Up	Serine incorporator (Serinc)	-	-	-
PGSC0003DMG400017538	1.20464	1.41628e-06	Up	-	-	-	-
PGSC0003DMG400008736	1.20449	6.74154e-11	Up	Domain of unknown function (DUF4094)	ko:K20855	-	-
PGSC0003DMG400007740	1.20445	4.32153e-09	Up	Stomagen	-	-	-
PGSC0003DMG400020457	1.20402	0.0400166	Up	Belongs to the protein kinase superfamily	-	-	-
PGSC0003DMG400009560	1.20362	1.02853e-08	Up	zinc-finger of the FCS-type, C2-C2	-	-	-
PGSC0003DMG400001272	1.20262	1.81277e-13	Up	Belongs to the small GTPase superfamily. Arf family	ko:K07937	ko04072,ko04144,ko05110,ko05134,map04072,map04144,map05110,map05134	-
PGSC0003DMG400004662	1.20245	2.88981e-16	Up	heat shock factor	ko:K09419	-	-
PGSC0003DMG400006823	1.20236	0.0162711	Up	IQ-domain	-	-	-
PGSC0003DMG401001040	1.20168	0.00698684	Up	domain in FBox and BRCT domain containing plant proteins	-	-	-
PGSC0003DMG400003054	1.20081	7.28701e-11	Up	RmlD substrate binding domain	ko:K01784	ko00052,ko00520,ko01100,map00052,map00520,map01100	5.1.3.2
PGSC0003DMG400000292	1.20034	4.51137e-09	Up	-	-	-	-
PGSC0003DMG400029596	1.20026	1.31342e-05	Up	Belongs to the glycosyl hydrolase 17 family	ko:K19893	ko00500,map00500	3.2.1.39
PGSC0003DMG400030704	1.19982	3.2153e-06	Up	Wall-associated receptor	-	-	-
PGSC0003DMG400012141	1.19876	5.21883e-08	Up	Phosphatidylinositol 4-kinase gamma 4-like	-	-	-
PGSC0003DMG400008205	1.19875	1.65365e-09	Up	zinc finger	ko:K13210	-	-
PGSC0003DMG400010234	1.19858	1.3506e-05	Up	Belongs to the peptidase C1 family	-	-	-
PGSC0003DMG400020421	1.19799	0.0336522	Up	Alcohol dehydrogenase transcription factor Myb/SANT-like	-	-	-
PGSC0003DMG400017779	1.19756	0.00276997	Up	Protein kinase domain	-	-	-
PGSC0003DMG400007517	1.19716	1.92526e-09	Up	Belongs to the protein kinase superfamily. Ser Thr protein kinase family	-	-	-
PGSC0003DMG400008572	1.19667	2.5518e-08	Up	Histone H2B	ko:K11252	ko05034,ko05203,ko05322,map05034,map05203,map05322	-
PGSC0003DMG400020170	1.19594	1.04663e-11	Up	Cytochrome p450	ko:K00512	ko00140,ko01100,ko04913,ko04917,ko04927,ko04934,map00140,map01100,map04913,map04917,map04927,map04934	1.14.14.19,1.14.14.32
PGSC0003DMG400005853	1.19511	0.0329099	Up	F-box LRR-repeat protein	-	-	-
PGSC0003DMG400031518	1.1929	4.22947e-08	Up	iron ion binding	-	-	-
PGSC0003DMG400013338	1.19264	2.55312e-05	Up	-	-	-	-
PGSC0003DMG400005545	1.19213	4.7156e-05	Up	5'-AMP-activated protein kinase beta subunit, interation domain	ko:K07199	ko04068,ko04152,ko04211,ko04213,ko04371,ko04530,ko04710,ko04714,ko04910,ko04920,ko04921,ko04922,ko04931,ko04932,ko05410,map04068,map04152,map04211,map04213,map04371,map04530,map04710,map04714,map04910,map04920,map04921,map04922,map04931,map04932,map05410	-
PGSC0003DMG400004564	1.19158	0.000837731	Up	Belongs to the UDP-glycosyltransferase family	ko:K13495	ko00908,map00908	2.4.1.215
PGSC0003DMG400027867	1.19119	0.00293432	Up	Resistance protein	-	-	-
PGSC0003DMG400018352	1.19114	2.45594e-08	Up	Ethylene-responsive transcription factor	ko:K09286	-	-
PGSC0003DMG400002400	1.19092	3.98031e-07	Up	Belongs to the NPH3 family	-	-	-
PGSC0003DMG400016651	1.19066	1.08232e-08	Up	basic region leucin zipper	-	-	-
PGSC0003DMG400024339	1.19035	0.00183501	Up	-	-	-	-
PGSC0003DMG400006358	1.18963	0.00131857	Up	-	-	-	-
PGSC0003DMG400030564	1.18931	0.00091936	Up	Phosphatidyl serine synthase	ko:K08730	ko00564,ko01100,ko01110,map00564,map01100,map01110	2.7.8.29
PGSC0003DMG400021011	1.18872	1.97121e-10	Up	Ethylene-responsive nuclear protein	-	-	-
PGSC0003DMG400020319	1.18837	8.93788e-13	Up	-	-	-	-
PGSC0003DMG400044242	1.18704	0.00164038	Up	Leucine-rich repeat	-	-	-
PGSC0003DMG402027007	1.18636	5.31825e-12	Up	Belongs to the major facilitator superfamily. Sugar transporter (TC 2.A.1.1) family	ko:K08150	-	-
PGSC0003DMG400033068	1.18587	8.38096e-05	Up	Protein NRT1 PTR FAMILY	ko:K14638	-	-
PGSC0003DMG400007475	1.18542	0.00116169	Up	DVL family	-	-	-
PGSC0003DMG400013416	1.18496	5.95744e-14	Up	The light-harvesting complex (LHC) functions as a light receptor, it captures and delivers excitation energy to photosystems with which it is closely associated	ko:K08912	ko00196,ko01100,map00196,map01100	-
PGSC0003DMG400020823	1.18387	0.0168141	Up	Plant non-specific lipid-transfer proteins transfer phospholipids as well as galactolipids across membranes. May play a role in wax or cutin deposition in the cell walls of expanding epidermal cells and certain secretory tissues	-	-	-
PGSC0003DMG400028553	1.18384	0.0112568	Up	-	-	-	-
PGSC0003DMG402021901	1.18377	1.4769e-07	Up	-	-	-	-
PGSC0003DMG400016725	1.18303	6.83696e-15	Up	-	-	-	-
PGSC0003DMG400022262	1.18283	9.17319e-06	Up	Domain of unknown function (DUF2431)	ko:K19307	-	2.1.1.313
PGSC0003DMG400024083	1.18256	9.38544e-08	Up	-	-	-	-
PGSC0003DMG400021728	1.18174	5.04028e-13	Up	Sulfite exporter TauE/SafE	-	-	-
PGSC0003DMG400013692	1.18166	3.44709e-11	Up	-	-	-	-
PGSC0003DMG400026959	1.1803	0.000280217	Up	zinc finger	-	-	-
PGSC0003DMG400010621	1.18009	9.29455e-07	Up	Exo70 exocyst complex subunit	ko:K07195	ko04910,map04910	-
PGSC0003DMG400004900	1.17947	0.0136791	Up	RING-H2 zinc finger domain	ko:K11982	-	2.3.2.27
PGSC0003DMG400032251	1.1788	4.36577e-09	Up	zinc-finger of the FCS-type, C2-C2	-	-	-
PGSC0003DMG400017582	1.17859	7.39858e-08	Up	endonuclease activity	-	-	-
PGSC0003DMG400003898	1.17858	2.11689e-07	Up	Rab subfamily of small GTPases	ko:K07910,ko:K07976	-	-
PGSC0003DMG400028544	1.1784	0.000115638	Up	Acyl-protein thioesterase	ko:K06130	ko00564,map00564	3.1.1.5
PGSC0003DMG400002573	1.17815	3.819e-17	Up	Sigma factor PP2C-like phosphatases	ko:K14497	ko04016,ko04075,ko04931,map04016,map04075,map04931	3.1.3.16
PGSC0003DMG400002354	1.17767	7.33625e-07	Up	Potassium transporter	ko:K03549	-	-
PGSC0003DMG400030601	1.17761	0.000717616	Up	Heavy metal-associated isoprenylated plant protein	-	-	-
PGSC0003DMG401026834	1.17733	0.00377895	Up	-	-	-	-
PGSC0003DMG400024294	1.17712	1.52744e-09	Up	Long-chain fatty alcohol oxidase involved in the omega- oxidation pathway of lipid degradation	ko:K17756	-	1.1.3.20
PGSC0003DMG400004191	1.17699	2.11443e-05	Up	-	-	-	-
PGSC0003DMG400027392	1.17636	7.81301e-09	Up	Belongs to the iron ascorbate-dependent oxidoreductase family	ko:K06892	ko00940,ko01110,map00940,map01110	-
PGSC0003DMG400012558	1.1763	0.0282292	Up	Belongs to the alternative oxidase family	ko:K17893	-	1.10.3.11
PGSC0003DMG400018133	1.17577	2.85336e-15	Up	Cytochrome p450	ko:K07408,ko:K07418	ko00140,ko00380,ko00590,ko00591,ko00830,ko00980,ko01100,ko04212,ko04726,ko04750,ko04913,ko05204,map00140,map00380,map00590,map00591,map00830,map00980,map01100,map04212,map04726,map04750,map04913,map05204	1.14.14.1
PGSC0003DMG400018550	1.17572	2.5803e-17	Up	-	ko:K10352	ko04530,map04530	-
PGSC0003DMG400027459	1.1754	1.58373e-08	Up	Protein kinase domain	-	-	-
PGSC0003DMG400007015	1.17496	3.11156e-13	Up	Cornichon protein	ko:K20368	-	-
PGSC0003DMG402026432	1.17464	0.0374325	Up	TMV resistance protein N-like	ko:K19613	ko04014,map04014	-
PGSC0003DMG400002161	1.17418	2.78008e-07	Up	expressed protein	-	-	-
PGSC0003DMG400043220	1.17268	4.1124e-09	Up	Tim17/Tim22/Tim23/Pmp24 family	ko:K17794	ko04212,map04212	-
PGSC0003DMG400002138	1.17237	1.48241e-09	Up	Telomere repeat-binding protein	-	-	-
PGSC0003DMG400008202	1.17086	2.42765e-09	Up	Short calmodulin-binding motif containing conserved Ile and Gln residues.	-	-	-
PGSC0003DMG400005080	1.17053	1.7566e-09	Up	UPF0051 protein ABCI8, chloroplastic-like	ko:K07033	-	-
PGSC0003DMG400020172	1.17045	1.96482e-08	Up	P-loop containing nucleoside triphosphate hydrolases superfamily protein	-	-	-
PGSC0003DMG400026417	1.16949	5.35415e-08	Up	Light regulated protein Lir1	-	-	-
PGSC0003DMG400022335	1.16873	1.86108e-06	Up	Cotton fibre expressed protein	-	-	-
PGSC0003DMG400011938	1.16826	0.028881	Up	Catalyzes the transfer of a dimethylallyl group onto the adenine at position 37	ko:K00791,ko:K10760	ko00908,ko01100,ko01110,map00908,map01100,map01110	2.5.1.112,2.5.1.27,2.5.1.75
PGSC0003DMG400032810	1.16808	0.00618293	Up	-	-	-	-
PGSC0003DMG400014936	1.16789	0.00237702	Up	Transporter	ko:K14709	-	-
PGSC0003DMG400017849	1.16721	8.54768e-06	Up	PLATZ transcription factor	-	-	-
PGSC0003DMG400030045	1.1669	0.0497771	Up	Belongs to the disease resistance NB-LRR family	-	-	-
PGSC0003DMG400016187	1.16646	5.08349e-11	Up	TB2/DP1, HVA22 family	ko:K17279	-	-
PGSC0003DMG400023837	1.16567	1.33718e-12	Up	Stress-associated protein	-	-	-
PGSC0003DMG400002786	1.16274	8.86187e-15	Up	Pyroglutamyl peptidase	ko:K01304	-	3.4.19.3
PGSC0003DMG402002635	1.16271	9.63683e-09	Up	Aux IAA proteins are short-lived transcriptional factors that function as repressors of early auxin response genes at low auxin concentrations	ko:K14484	ko04075,map04075	-
PGSC0003DMG401016617	1.16265	1.48241e-09	Up	Cytochrome p450	ko:K20556	-	-
PGSC0003DMG400011964	1.16237	6.74708e-13	Up	Belongs to the major facilitator superfamily. Sugar transporter (TC 2.A.1.1) family	-	-	-
PGSC0003DMG400003548	1.16231	1.08348e-17	Up	Fructose-bisphosphate aldolase class-I	ko:K01623	ko00010,ko00030,ko00051,ko00680,ko00710,ko01100,ko01110,ko01120,ko01130,ko01200,ko01230,map00010,map00030,map00051,map00680,map00710,map01100,map01110,map01120,map01130,map01200,map01230	4.1.2.13
PGSC0003DMG401019239	1.16062	0.0282064	Up	protein serine/threonine kinase activity	-	-	-
PGSC0003DMG400001393	1.16034	7.21395e-06	Up	POT family	ko:K14638	-	-
PGSC0003DMG400022983	1.15806	1.84899e-13	Up	Protein CHLOROPLAST IMPORT APPARATUS	-	-	-
PGSC0003DMG400011455	1.15731	3.55562e-14	Up	Transcription factor	-	-	-
PGSC0003DMG400021353	1.15717	1.09884e-08	Up	Belongs to the protein kinase superfamily. Ser Thr protein kinase family	ko:K00924	-	-
PGSC0003DMG400031521	1.15657	0.0066497	Up	Belongs to the disease resistance NB-LRR family	-	-	-
PGSC0003DMG402008870	1.15633	2.45782e-08	Up	4'-phosphopantetheinyl transferase	ko:K06133	ko00770,map00770	-
PGSC0003DMG400028961	1.15611	9.57644e-12	Up	Domain of unknown function (DUF4094)	ko:K20855	-	-
PGSC0003DMG400007962	1.15595	0.00276512	Up	Transcription factor	ko:K09419	-	-
PGSC0003DMG400006176	1.1559	1.35986e-11	Up	Myb-like DNA-binding domain	ko:K09422	-	-
PGSC0003DMG400017391	1.15528	0.0290828	Up	-	-	-	-
PGSC0003DMG400008011	1.15403	8.18843e-20	Up	bZIP transcription factor TRAB1-like	ko:K14432	ko04075,map04075	-
PGSC0003DMG400012115	1.15259	0.00104505	Up	Protein of unknown function (DUF4005)	-	-	-
PGSC0003DMG400023681	1.15212	0.00133596	Up	MatE	ko:K03327	-	-
PGSC0003DMG400020694	1.15207	0.0141147	Up	DNA recombination	ko:K07466	ko03030,ko03420,ko03430,ko03440,ko03460,map03030,map03420,map03430,map03440,map03460	-
PGSC0003DMG402018893	1.14998	2.71967e-06	Up	Strictosidine synthase	ko:K14508,ko:K21407	ko04075,map04075	-
PGSC0003DMG400021517	1.14919	1.32994e-08	Up	Gibberellin regulated protein	-	-	-
PGSC0003DMG400026482	1.1488	4.2097e-13	Up	HVA22-like protein	ko:K17279	-	-
PGSC0003DMG400030384	1.14864	0.0273161	Up	transcription repressor	-	-	-
PGSC0003DMG400026589	1.14727	1.95449e-05	Up	-	-	-	-
PGSC0003DMG400009471	1.14695	4.71068e-10	Up	zinc-finger of the FCS-type, C2-C2	-	-	-
PGSC0003DMG400026161	1.14683	6.14504e-13	Up	NB-ARC domain	-	-	-
PGSC0003DMG400020514	1.14676	0.00131942	Up	Protein NRT1 PTR FAMILY 7.3-like	ko:K14638	-	-
PGSC0003DMG400026779	1.14579	3.9708e-15	Up	Motif C-terminal to PAS motifs (likely to contribute to PAS structural domain)	-	-	-
PGSC0003DMG400011868	1.14465	1.76496e-12	Up	Belongs to the class-III pyridoxal-phosphate-dependent aminotransferase family	ko:K00827	ko00250,ko00260,ko00270,ko00280,ko01100,ko01110,map00250,map00260,map00270,map00280,map01100,map01110	2.6.1.40,2.6.1.44
PGSC0003DMG400005565	1.14426	4.44259e-08	Up	Pentatricopeptide repeat-containing protein	-	-	-
PGSC0003DMG400011214	1.14393	4.84592e-05	Up	-	-	-	-
PGSC0003DMG400001749	1.14376	2.43118e-05	Up	I-box binding factor	-	-	-
PGSC0003DMG400009075	1.14351	2.85865e-11	Up	Purple acid phosphatase	ko:K22390	-	-
PGSC0003DMG400013258	1.1431	1.0312e-13	Up	-	-	-	-
PGSC0003DMG400030224	1.14255	0.0119845	Up	Glycosyltransferase-like	-	-	-
PGSC0003DMG400012213	1.1423	0.00744564	Up	-	-	-	-
PGSC0003DMG400012251	1.14043	1.1542e-06	Up	KR domain	ko:K11153	ko00830,ko01100,map00830,map01100	1.1.1.300
PGSC0003DMG400019711	1.14031	0.000102022	Up	-	-	-	-
PGSC0003DMG400028488	1.13935	4.88656e-08	Up	Chaperone protein dnaJ 8	-	-	-
PGSC0003DMG400030084	1.13854	5.04417e-12	Up	XS domain	-	-	-
PGSC0003DMG400030780	1.13791	1.53331e-05	Up	-	-	-	-
PGSC0003DMG400003543	1.13756	4.53367e-06	Up	Leucine rich repeat	-	-	-
PGSC0003DMG400005780	1.13738	0.0103485	Up	Belongs to the MIP aquaporin (TC 1.A.8) family	ko:K09872	-	-
PGSC0003DMG400011447	1.13705	2.89264e-17	Up	Activator of 90 kDa heat shock protein ATPase homolog	-	-	-
PGSC0003DMG400024151	1.13561	0.000266705	Up	Cotton fibre expressed protein	-	-	-
PGSC0003DMG400026705	1.13548	3.40979e-05	Up	Belongs to the MIP aquaporin (TC 1.A.8) family	ko:K09866	ko04962,ko04976,map04962,map04976	-
PGSC0003DMG400030118	1.13496	0.0454176	Up	Belongs to the protein kinase superfamily. Ser Thr protein kinase family	ko:K00924	-	-
PGSC0003DMG400027119	1.13444	1.11129e-09	Up	Stores iron in a soluble, non-toxic, readily available form. Important for iron homeostasis. Iron is taken up in the ferrous form and deposited as ferric hydroxides after oxidation	ko:K00522	ko04216,ko04217,ko04978,map04216,map04217,map04978	1.16.3.2
PGSC0003DMG400020824	1.13442	7.65897e-08	Up	The RING-variant domain is a C4HC3 zinc-finger like motif found in a number of cellular and viral proteins. Some of these proteins have been shown both in vivo and in vitro to have ubiquitin E3 ligase activity.	-	-	-
PGSC0003DMG400028230	1.1335	5.4397e-09	Up	Mal d 1-associated protein	-	-	-
PGSC0003DMG400029174	1.13309	5.9773e-09	Up	GNS1/SUR4 family	-	-	-
PGSC0003DMG400012512	1.13289	8.96214e-06	Up	Domain of unknown function (DUF296)	-	-	-
PGSC0003DMG402024607	1.13288	0.0051128	Up	Tetraspanin family	-	-	-
PGSC0003DMG400000896	1.13159	4.13366e-14	Up	Filament-like plant protein	-	-	-
PGSC0003DMG400008571	1.13102	8.48942e-06	Up	Protein kinase C conserved region 2 (CalB)	-	-	-
PGSC0003DMG400030340	1.13102	7.20155e-05	Up	Belongs to the small heat shock protein (HSP20) family	ko:K13993	ko04141,map04141	-
PGSC0003DMG400014015	1.13083	0.0451867	Up	Reverse transcriptase-like	-	-	-
PGSC0003DMG400029347	1.13048	0.0298718	Up	Belongs to the UDP-glycosyltransferase family	ko:K08236	-	2.4.1.210
PGSC0003DMG400033915	1.13047	4.52315e-06	Up	RNA-binding	ko:K12885,ko:K13195	ko03040,map03040	-
PGSC0003DMG400012857	1.1303	4.01017e-10	Up	Microtubule associated protein (MAP65/ASE1 family)	ko:K16732	-	-
PGSC0003DMG401030350	1.1302	5.62632e-10	Up	zinc finger	-	-	-
PGSC0003DMG400001823	1.12887	1.15507e-06	Up	Belongs to the cytochrome P450 family	ko:K04123	ko00904,ko01100,ko01110,map00904,map01100,map01110	1.14.13.79
PGSC0003DMG400018369	1.12879	0.000339473	Up	B3 DNA binding domain	-	-	-
PGSC0003DMG400022433	1.12775	1.61351e-08	Up	Glycosyltransferase sugar-binding region containing DXD motif	ko:K01988	ko00601,ko00603,ko01100,map00601,map00603,map01100	2.4.1.228
PGSC0003DMG400004623	1.12626	6.10682e-07	Up	AMP-binding enzyme C-terminal domain	-	-	-
PGSC0003DMG400019657	1.12588	0.000730558	Up	UDP-glucoronosyl and UDP-glucosyl transferase	-	-	-
PGSC0003DMG400003610	1.12568	0.0222437	Up	-	-	-	-
PGSC0003DMG400026025	1.125	1.49452e-06	Up	Transcriptional activator that specifically binds 5'- GATA-3' or 5'-GAT-3' motifs within gene promoters	-	-	-
PGSC0003DMG400006952	1.12497	0.000398228	Up	CLASP N terminal	-	-	-
PGSC0003DMG400016411	1.12469	2.61489e-12	Up	Isochorismatase family	-	-	-
PGSC0003DMG400029365	1.12234	3.28595e-12	Up	CCT motif	-	-	-
PGSC0003DMG400012071	1.12176	0.00704587	Up	Belongs to the GRAS family	-	-	-
PGSC0003DMG400007379	1.12016	1.24836e-10	Up	breast cancer carboxy-terminal domain	-	-	-
PGSC0003DMG400021375	1.11993	0.0344793	Up	-	-	-	-
PGSC0003DMG400025878	1.11956	0.00176614	Up	Belongs to the UDP-glycosyltransferase family	-	-	-
PGSC0003DMG400045223	1.11923	3.09371e-05	Up	Protein of unknown function (DUF1645)	-	-	-
PGSC0003DMG400012248	1.11911	1.98049e-05	Up	bHLH-MYC and R2R3-MYB transcription factors N-terminal	-	-	-
PGSC0003DMG400022611	1.11875	8.56099e-07	Up	Belongs to the peptidase S10 family	ko:K09645	-	-
PGSC0003DMG400006311	1.1184	1.60235e-11	Up	homeobox associated leucin zipper	ko:K09338	-	-
PGSC0003DMG400006493	1.11829	3.53686e-05	Up	ribosomal protein	ko:K02957	ko03010,map03010	-
PGSC0003DMG400027651	1.11618	9.72684e-12	Up	May act early in the ethylene signal transduction pathway, possibly as an ethylene receptor, or as a regulator of the pathway	ko:K14509	ko04016,ko04075,map04016,map04075	-
PGSC0003DMG401026939	1.11253	0.00516553	Up	Mitotic-spindle organizing protein	ko:K18633	-	-
PGSC0003DMG403029631	1.11242	6.63412e-13	Up	Phloem protein 2	-	-	-
PGSC0003DMG400000242	1.11176	0.000100107	Up	PPR repeat	-	-	-
PGSC0003DMG400001543	1.111	0.000531364	Up	Arabidopsis protein of unknown function	-	-	-
PGSC0003DMG400000152	1.11084	7.20547e-13	Up	Tetrahydrofolate dehydrogenase/cyclohydrolase, NAD(P)-binding domain	-	-	-
PGSC0003DMG401028242	1.11064	6.32076e-09	Up	-	-	-	-
PGSC0003DMG400015194	1.10904	1.05762e-06	Up	Belongs to the malate synthase family	ko:K01638	ko00620,ko00630,ko01100,ko01110,ko01120,ko01200,map00620,map00630,map01100,map01110,map01120,map01200	2.3.3.9
PGSC0003DMG400018742	1.10825	4.85923e-05	Up	Belongs to the Casparian strip membrane proteins (CASP) family	-	-	-
PGSC0003DMG400030389	1.10812	1.16241e-06	Up	Myb-like DNA-binding domain	-	-	-
PGSC0003DMG400026004	1.10761	2.27984e-06	Up	Leucine rich repeat N-terminal domain	ko:K04733	ko04010,ko04064,ko04620,ko04621,ko04624,ko04722,ko05133,ko05140,ko05142,ko05145,ko05152,ko05162,ko05164,map04010,map04064,map04620,map04621,map04624,map04722,map05133,map05140,map05142,map05145,map05152,map05162,map05164	2.7.11.1
PGSC0003DMG400008552	1.10738	2.59313e-09	Up	zinc-finger of the FCS-type, C2-C2	-	-	-
PGSC0003DMG400004606	1.10711	0.0371412	Up	Belongs to the major facilitator superfamily. Sugar transporter (TC 2.A.1.1) family	ko:K08150	-	-
PGSC0003DMG400035666	1.10706	5.00344e-08	Up	Belongs to the UDP-glycosyltransferase family	ko:K08237	-	2.4.1.218
PGSC0003DMG400029006	1.10433	0.000784179	Up	Belongs to the RNase T2 family	ko:K01166	-	3.1.27.1
PGSC0003DMG400017056	1.10419	0.000188255	Up	-	-	-	-
PGSC0003DMG400007985	1.10404	0.00173954	Up	Calcium-binding protein	ko:K02183,ko:K13974,ko:K16478	ko04014,ko04015,ko04016,ko04020,ko04022,ko04024,ko04070,ko04114,ko04218,ko04261,ko04270,ko04371,ko04626,ko04713,ko04720,ko04722,ko04728,ko04740,ko04744,ko04745,ko04750,ko04910,ko04912,ko04915,ko04916,ko04921,ko04922,ko04924,ko04925,ko04970,ko04971,ko05010,ko05031,ko05034,ko05133,ko05146,ko05152,ko05167,ko05200,ko05214,ko05418,map04014,map04015,map04016,map04020,map04022,map04024,map04070,map04114…	-
PGSC0003DMG400013030	1.104	1.21502e-16	Up	ACT domain	-	-	-
PGSC0003DMG400017322	1.10234	0.00074114	Up	Cytochrome p450	ko:K07428,ko:K10717,ko:K20660	ko00908,ko01100,ko01110,ko04726,map00908,map01100,map01110,map04726	1.14.14.1
PGSC0003DMG400012413	1.10215	3.65941e-13	Up	-	-	-	-
PGSC0003DMG400007621	1.10132	5.999e-07	Up	Gibberellin regulated protein	-	-	-
PGSC0003DMG400024391	1.1005	0.00169023	Up	Tryptophan/tyrosine permease family	ko:K03834	-	-
PGSC0003DMG400016063	1.10029	9.60558e-09	Up	RNA binding	-	-	-
PGSC0003DMG400015948	1.09985	0.00903015	Up	-	-	-	-
PGSC0003DMG400002820	1.09934	0.000229483	Up	Belongs to the disease resistance NB-LRR family	-	-	-
PGSC0003DMG400027643	1.09811	3.71214e-08	Up	Ankyrin repeats (many copies)	ko:K15502	-	-
PGSC0003DMG400019196	1.09804	0.0119805	Up	KR domain	ko:K08081	ko00960,ko01100,ko01110,map00960,map01100,map01110	1.1.1.206
PGSC0003DMG400026613	1.098	7.66912e-14	Up	Cytochrome p450	ko:K20617	-	-
PGSC0003DMG400021511	1.09778	6.85012e-06	Up	-	-	-	-
PGSC0003DMG400003805	1.09778	1.68154e-11	Up	oxidoreductase, 2OG-Fe(II) oxygenase family protein	-	-	-
PGSC0003DMG400007160	1.09601	1.66977e-07	Up	C2H2-type zinc finger	-	-	-
PGSC0003DMG400022284	1.09331	0.000547668	Up	Potassium channel	ko:K05389	-	-
PGSC0003DMG400020716	1.09288	1.05744e-05	Up	Zinc-finger homeodomain protein	-	-	-
PGSC0003DMG400019077	1.09256	2.03907e-09	Up	amine oxidase	ko:K00276	ko00260,ko00350,ko00360,ko00410,ko00950,ko00960,ko01100,ko01110,map00260,map00350,map00360,map00410,map00950,map00960,map01100,map01110	1.4.3.21
PGSC0003DMG401010686	1.09199	0.00930418	Up	Conserved gene of	-	-	-
PGSC0003DMG400000968	1.09192	1.53094e-10	Up	Multiple chloroplast division site 1	-	-	-
PGSC0003DMG400001419	1.09146	1.81186e-07	Up	ABC transporter transmembrane region	ko:K05658	ko02010,ko04976,ko05206,ko05226,map02010,map04976,map05206,map05226	3.6.3.44
PGSC0003DMG400022472	1.09133	4.57472e-10	Up	Protein of unknown function (DUF1517)	-	-	-
PGSC0003DMG400005485	1.09121	0.000129022	Up	Leucine Rich Repeat	ko:K04730	ko04010,ko04064,ko04620,ko04624,ko04722,ko05133,ko05140,ko05142,ko05145,ko05152,ko05162,ko05169,map04010,map04064,map04620,map04624,map04722,map05133,map05140,map05142,map05145,map05152,map05162,map05169	2.7.11.1
PGSC0003DMG400031337	1.09034	1.84684e-13	Up	mTERF	ko:K15032	-	-
PGSC0003DMG400000665	1.08972	6.00898e-09	Up	Small ubiquitin-related modifier	ko:K12160	ko03013,ko05418,map03013,map05418	-
PGSC0003DMG400019337	1.08941	0.000877754	Up	PDDEXK-like family of unknown function	-	-	-
PGSC0003DMG400025175	1.08827	5.67171e-07	Up	finger protein	ko:K19041	-	2.3.2.27
PGSC0003DMG400031888	1.08752	7.24846e-09	Up	-	-	-	-
PGSC0003DMG400007979	1.08731	0.00033781	Up	Belongs to the UDP-glycosyltransferase family	ko:K17193	ko00942,map00942	2.4.2.51
PGSC0003DMG400022057	1.08718	0.00670039	Up	-	-	-	-
PGSC0003DMG400023521	1.08691	7.29404e-18	Up	ACT domain-containing protein	-	-	-
PGSC0003DMG400026639	1.0858	0.00079366	Up	Protein of unknown function (DUF688)	-	-	-
PGSC0003DMG400008301	1.08553	1.64388e-07	Up	The light-harvesting complex (LHC) functions as a light receptor, it captures and delivers excitation energy to photosystems with which it is closely associated	ko:K08912	ko00196,ko01100,map00196,map01100	-
PGSC0003DMG400031087	1.08516	5.84299e-07	Up	Belongs to the Casparian strip membrane proteins (CASP) family	-	-	-
PGSC0003DMG400042461	1.08398	0.00115862	Up	-	-	-	-
PGSC0003DMG400001179	1.08363	2.64104e-08	Up	Carboxylesterase family	ko:K15889	ko00900,ko01120,ko01130,map00900,map01120,map01130	-
PGSC0003DMG400026647	1.08291	2.30275e-06	Up	Legume lectin domain	ko:K04733	ko04010,ko04064,ko04620,ko04621,ko04624,ko04722,ko05133,ko05140,ko05142,ko05145,ko05152,ko05162,ko05164,map04010,map04064,map04620,map04621,map04624,map04722,map05133,map05140,map05142,map05145,map05152,map05162,map05164	2.7.11.1
PGSC0003DMG400020569	1.08242	2.58403e-07	Up	Belongs to the ubiquitin-conjugating enzyme family	ko:K06689	ko04013,ko04120,ko04141,ko04624,map04013,map04120,map04141,map04624	2.3.2.23
PGSC0003DMG400010963	1.08233	0.00268435	Up	Wall-associated receptor	-	-	-
PGSC0003DMG400017817	1.08177	0.0168264	Up	-	-	-	-
PGSC0003DMG400005961	1.08173	1.43104e-09	Up	Ribose 5-phosphate isomerase A (phosphoriboisomerase A)	ko:K01807	ko00030,ko00710,ko01100,ko01110,ko01120,ko01130,ko01200,ko01230,map00030,map00710,map01100,map01110,map01120,map01130,map01200,map01230	5.3.1.6
PGSC0003DMG401014557	1.08172	2.08743e-19	Up	Polyketide cyclase / dehydrase and lipid transport	-	-	-
PGSC0003DMG400019254	1.08145	1.10638e-07	Up	Mpv17 / PMP22 family	ko:K13348	ko04146,map04146	-
PGSC0003DMG400001735	1.08097	2.61591e-05	Up	PPR repeat	-	-	-
PGSC0003DMG400025932	1.08003	3.71084e-05	Up	WD domain, G-beta repeat	-	-	-
PGSC0003DMG400007240	1.07988	0.000125173	Up	Subtilase family	-	-	-
PGSC0003DMG400018283	1.0796	1.35097e-17	Up	Belongs to the peptidase A1 family	ko:K08245	-	3.4.23.40
PGSC0003DMG400018713	1.07951	1.73687e-06	Up	Belongs to the short-chain dehydrogenases reductases (SDR) family	ko:K15095	ko00902,ko01110,map00902,map01110	1.1.1.208
PGSC0003DMG400030673	1.07949	0.00244331	Up	-	-	-	-
PGSC0003DMG400000957	1.07877	0.0077643	Up	Adenylate isopentenyltransferase	ko:K10760	ko00908,ko01100,ko01110,map00908,map01100,map01110	2.5.1.112,2.5.1.27
PGSC0003DMG400029615	1.07856	2.06739e-14	Up	Pyrophosphatase that hydrolyzes non-canonical purine nucleotides such as inosine triphosphate (ITP), deoxyinosine triphosphate (dITP) or xanthosine 5'-triphosphate (XTP) to their respective monophosphate derivatives. The enzyme does not distinguish between the deoxy- and ribose forms. Probably excludes non-canonical purines from RNA and DNA precursor pools, thus preventing their incorporation int…	ko:K01519	ko00230,ko00983,ko01100,map00230,map00983,map01100	-
PGSC0003DMG400019677	1.07682	6.47575e-05	Up	This protein promotes the GTP-dependent binding of aminoacyl-tRNA to the A-site of ribosomes during protein biosynthesis	ko:K03231	ko03013,ko05134,map03013,map05134	-
PGSC0003DMG400013478	1.07637	3.3194e-08	Up	-	-	-	-
PGSC0003DMG401030725	1.07613	0.000222669	Up	Nodulin-like	-	-	-
PGSC0003DMG401015074	1.07601	0.0130343	Up	CorA-like Mg2+ transporter protein	ko:K16075	-	-
PGSC0003DMG400043061	1.07587	0.0156682	Up	inactive receptor kinase At1g27190	-	-	-
PGSC0003DMG400030776	1.07509	0.0167187	Up	Acyl- acyl-carrier-protein desaturase	ko:K03921	ko00061,ko01040,ko01212,map00061,map01040,map01212	1.14.19.11,1.14.19.2,1.14.19.26
PGSC0003DMG400010618	1.07507	0.0326246	Up	-	-	-	-
PGSC0003DMG400013717	1.07502	8.4348e-05	Up	F-box protein At5g03100-like	-	-	-
PGSC0003DMG400002630	1.07411	0.000188453	Up	helix loop helix domain	-	-	-
PGSC0003DMG400023907	1.07407	1.27964e-07	Up	Domain of unknown function (DUF4378)	-	-	-
PGSC0003DMG400008110	1.07357	9.21124e-08	Up	Zinc finger protein JACKDAW-like	-	-	-
PGSC0003DMG400007099	1.07331	6.73611e-09	Up	Multiprotein bridging factor 1	ko:K03627	-	-
PGSC0003DMG400013324	1.07297	0.000133764	Up	Myb-like DNA-binding domain	-	-	-
PGSC0003DMG400019284	1.07285	5.77662e-09	Up	Belongs to the TRAFAC class myosin-kinesin ATPase superfamily. Myosin family	ko:K10357	-	-
PGSC0003DMG401028717	1.07201	0.00250983	Up	-	-	-	-
PGSC0003DMG400018062	1.07158	0.000782941	Up	Belongs to the UDP-glycosyltransferase family	ko:K21374	-	2.4.1.324
PGSC0003DMG400030553	1.07049	0.00385599	Up	G-type lectin S-receptor-like serine threonine-protein kinase	-	-	-
PGSC0003DMG400022159	1.07042	3.60926e-16	Up	Heat shock cognate protein	ko:K04079	ko04141,ko04151,ko04217,ko04612,ko04621,ko04626,ko04657,ko04659,ko04914,ko04915,ko05200,ko05215,ko05418,map04141,map04151,map04217,map04612,map04621,map04626,map04657,map04659,map04914,map04915,map05200,map05215,map05418	-
PGSC0003DMG400000280	1.06989	2.28233e-06	Up	Transcription factor	-	-	-
PGSC0003DMG400017179	1.06912	0.0403497	Up	finger protein	ko:K19041	-	2.3.2.27
PGSC0003DMG400025042	1.06827	0.000254783	Up	Plastocyanin-like domain	-	-	-
PGSC0003DMG400029882	1.06793	0.0146534	Up	sulfotransferase activity	ko:K01025,ko:K22312	-	2.8.2.39
PGSC0003DMG400011742	1.06723	2.28697e-09	Up	Belongs to the GRAS family	-	-	-
PGSC0003DMG402024293	1.06723	0.0174019	Up	Tetratricopeptide repeat protein 7A-like	ko:K21843	-	-
PGSC0003DMG400007330	1.06676	8.89344e-08	Up	MOSC domain	-	-	-
PGSC0003DMG400020837	1.0661	0.00820193	Up	Plant non-specific lipid-transfer proteins transfer phospholipids as well as galactolipids across membranes. May play a role in wax or cutin deposition in the cell walls of expanding epidermal cells and certain secretory tissues	-	-	-
PGSC0003DMG400008899	1.06511	0.0119457	Up	Belongs to the peptidase A1 family	-	-	-
PGSC0003DMG400008674	1.06399	2.52526e-09	Up	Transcriptional Coactivator p15 (PC4)	-	-	-
PGSC0003DMG400017347	1.0628	2.98596e-07	Up	Possibly involved in carbohydrate binding	-	-	-
PGSC0003DMG400009932	1.06191	0.000249847	Up	Domain of unknown function (DUF4228)	-	-	-
PGSC0003DMG400018751	1.06168	7.70023e-06	Up	PB1 domain	-	-	-
PGSC0003DMG400005823	1.06078	0.0469366	Up	E3 ubiquitin-protein ligase	ko:K16281	-	-
PGSC0003DMG400015367	1.06073	2.05138e-10	Up	Belongs to the yippee family	-	-	-
PGSC0003DMG400024147	1.06062	0.00921311	Up	Serine-threonine protein kinase, plant-type	ko:K04733	ko04010,ko04064,ko04620,ko04621,ko04624,ko04722,ko05133,ko05140,ko05142,ko05145,ko05152,ko05162,ko05164,map04010,map04064,map04620,map04621,map04624,map04722,map05133,map05140,map05142,map05145,map05152,map05162,map05164	2.7.11.1
PGSC0003DMG400038172	1.0602	0.0307793	Up	Auxin-induced	ko:K14488	ko04075,map04075	-
PGSC0003DMG402028141	1.06017	1.88448e-09	Up	phosphatidylglycerol phosphatidylinositol transfer protein	-	-	-
PGSC0003DMG400019885	1.06012	5.02541e-05	Up	Male sterility protein	-	-	-
PGSC0003DMG403000927	1.05976	0.0208653	Up	resistance protein	-	-	-
PGSC0003DMG402028385	1.05924	0.000957917	Up	Plant protein of unknown function (DUF863)	-	-	-
PGSC0003DMG400006946	1.05896	6.59245e-11	Up	UDP-glucoronosyl and UDP-glucosyl transferase	-	-	-
PGSC0003DMG400011344	1.05894	9.04151e-10	Up	Heavy-metal-associated domain	-	-	-
PGSC0003DMG400017659	1.05882	7.5989e-07	Up	PPPDE putative peptidase domain	-	-	-
PGSC0003DMG400029158	1.05854	0.000182846	Up	Belongs to the peptidase S10 family	ko:K09756,ko:K16296	ko00940,map00940	2.3.1.91
PGSC0003DMG400025136	1.05807	4.28726e-09	Up	Protein of unknown function (DUF1997)	-	-	-
PGSC0003DMG400000206	1.05721	5.11011e-09	Up	3' exoribonuclease family, domain 2	ko:K11600	ko03018,map03018	-
PGSC0003DMG400019806	1.05721	0.0242681	Up	Resistance protein	ko:K15078,ko:K19613	ko03460,ko04014,map03460,map04014	-
PGSC0003DMG400021822	1.0564	6.65594e-06	Up	ABC transporter B family member	ko:K05658	ko02010,ko04976,ko05206,ko05226,map02010,map04976,map05206,map05226	3.6.3.44
PGSC0003DMG400005902	1.05605	2.4362e-09	Up	Core-2/I-Branching enzyme	-	-	-
PGSC0003DMG400020641	1.0556	1.42133e-11	Up	Leucine-rich repeat - CC (cysteine-containing) subfamily	ko:K10268	-	-
PGSC0003DMG400029172	1.05453	1.89413e-06	Up	regulation of endocannabinoid signaling pathway	-	-	-
PGSC0003DMG400035467	1.05406	0.0210629	Up	Resistance protein	ko:K15078,ko:K19613	ko03460,ko04014,map03460,map04014	-
PGSC0003DMG400023329	1.05404	4.89709e-10	Up	Belongs to the protein kinase superfamily. Ser Thr protein kinase family	-	-	-
PGSC0003DMG400022992	1.05325	1.95595e-05	Up	Tyrosyl-tRNA synthetase	ko:K01866	ko00970,map00970	6.1.1.1
PGSC0003DMG400027936	1.05257	9.51825e-11	Up	Belongs to the glycosyltransferase 1 family	ko:K00696	ko00500,ko01100,map00500,map01100	2.4.1.14
PGSC0003DMG400029333	1.05176	5.95324e-07	Up	-	-	-	-
PGSC0003DMG400011598	1.05152	2.40889e-07	Up	Domain of unknown function (DUF3511)	-	-	-
PGSC0003DMG400021247	1.051	0.0023432	Up	glutathione S-transferase	ko:K00799	ko00480,ko00980,ko00982,ko00983,ko01524,ko05200,ko05204,ko05225,ko05418,map00480,map00980,map00982,map00983,map01524,map05200,map05204,map05225,map05418	2.5.1.18
PGSC0003DMG400003345	1.05088	2.05007e-08	Up	cytochrome P450	ko:K00512,ko:K07408,ko:K14985	ko00140,ko00380,ko00830,ko00980,ko00981,ko01100,ko04913,ko04917,ko04927,ko04934,ko05204,map00140,map00380,map00830,map00980,map00981,map01100,map04913,map04917,map04927,map04934,map05204	1.14.14.1,1.14.14.19,1.14.14.32
PGSC0003DMG400030695	1.05083	0.0105892	Up	RING-like zinc finger	ko:K16271	-	2.3.2.27
PGSC0003DMG400042297	1.05047	5.81073e-05	Up	Belongs to the iron ascorbate-dependent oxidoreductase family	-	-	-
PGSC0003DMG400001508	1.05012	9.21035e-09	Up	Ammonium transporter	ko:K03320	-	-
PGSC0003DMG400000706	1.04991	9.52736e-10	Up	BTB POZ domain-containing protein	-	-	-
PGSC0003DMG400032123	1.04975	4.82224e-12	Up	Neprosin activation peptide	-	-	-
PGSC0003DMG400004445	1.04974	8.59604e-05	Up	Partial alpha/beta-hydrolase lipase region	-	-	-
PGSC0003DMG400008362	1.0473	0.00943445	Up	A Receptor for Ubiquitination Targets	-	-	-
PGSC0003DMG400013021	1.04668	0.00643051	Up	Transcriptional regulator of RNA polII, SAGA, subunit	-	-	-
PGSC0003DMG400014763	1.04668	0.00668488	Up	Serine threonine-protein phosphatase 7 long form homolog	-	-	-
PGSC0003DMG402000198	1.04651	0.0119065	Up	membrane-associated kinase regulator	-	-	-
PGSC0003DMG400014422	1.04632	2.55076e-10	Up	Belongs to the ATG8 family	ko:K08341	ko04068,ko04136,ko04137,ko04138,ko04139,ko04140,ko04212,ko04371,ko04621,ko04727,ko05167,map04068,map04136,map04137,map04138,map04139,map04140,map04212,map04371,map04621,map04727,map05167	-
PGSC0003DMG400005974	1.04631	4.44845e-05	Up	Tropinone reductase homolog	ko:K05354,ko:K08081	ko00960,ko01100,ko01110,map00960,map01100,map01110	1.1.1.206,1.1.1.236
PGSC0003DMG400020204	1.0463	5.87215e-08	Up	Pollen proteins Ole e I like	-	-	-
PGSC0003DMG400028923	1.04538	2.08481e-10	Up	-	-	-	-
PGSC0003DMG400012296	1.0448	3.0744e-10	Up	-	-	-	-
PGSC0003DMG400026444	1.04464	0.00465021	Up	Cotton fibre expressed protein	-	-	-
PGSC0003DMG400011950	1.04395	0.000562921	Up	Ferredoxins are iron-sulfur proteins that transfer electrons in a wide variety of metabolic reactions	ko:K02639	ko00195,map00195	-
PGSC0003DMG400005071	1.04387	0.00056133	Up	Sulfite exporter TauE SafE family protein	-	-	-
PGSC0003DMG400019493	1.04379	0.00165507	Up	Serine/Threonine protein kinases, catalytic domain	-	-	-
PGSC0003DMG400013989	1.04361	1.8109e-08	Up	CBL-interacting protein kinase	ko:K07198	ko04068,ko04140,ko04150,ko04151,ko04152,ko04211,ko04213,ko04371,ko04530,ko04710,ko04714,ko04910,ko04920,ko04921,ko04922,ko04931,ko04932,ko05410,ko05418,map04068,map04140,map04150,map04151,map04152,map04211,map04213,map04371,map04530,map04710,map04714,map04910,map04920,map04921,map04922,map04931,map04932,map05410,map05418	2.7.11.11
PGSC0003DMG400016227	1.04336	9.2602e-12	Up	F-Box protein	ko:K10268	-	-
PGSC0003DMG400010631	1.04323	9.86362e-19	Up	EF-hand domain	ko:K13448	ko04626,map04626	-
PGSC0003DMG400028891	1.04312	0.00251974	Up	Potassium transporter	ko:K03549	-	-
PGSC0003DMG400017327	1.04284	0.00598775	Up	G-type lectin S-receptor-like serine threonine-protein kinase SD2-5	-	-	-
PGSC0003DMG400020528	1.04262	0.000241603	Up	-	-	-	-
PGSC0003DMG400003079	1.04252	0.000851999	Up	Belongs to the iron ascorbate-dependent oxidoreductase family	-	-	-
PGSC0003DMG400009659	1.04227	0.000347474	Up	Organic cation carnitine transporter 3-like	ko:K08200,ko:K08202	ko05231,map05231	-
PGSC0003DMG400003707	1.04224	3.48385e-20	Up	Belongs to the peptidase C1 family	ko:K01373	ko04142,ko04210,map04142,map04210	3.4.22.41
PGSC0003DMG401029877	1.04217	0.000245106	Up	-	-	-	-
PGSC0003DMG400031350	1.04075	3.17473e-12	Up	Amino acid kinase family	ko:K09903	ko00240,ko01100,map00240,map01100	2.7.4.22
PGSC0003DMG400000977	1.04002	0.00456026	Up	Multicopper oxidase	ko:K00423	ko00053,ko01100,map00053,map01100	1.10.3.3
PGSC0003DMG400040535	1.03789	9.4875e-05	Up	Necessary for protein translocation in the endoplasmic reticulum	ko:K09481	ko03060,ko04141,ko04145,ko05110,map03060,map04141,map04145,map05110	-
PGSC0003DMG400005052	1.03746	0.00338493	Up	Resistance protein	ko:K15078,ko:K19613	ko03460,ko04014,map03460,map04014	-
PGSC0003DMG400008069	1.03726	0.00530182	Up	-	-	-	-
PGSC0003DMG400004088	1.03667	5.01565e-09	Up	U4 U6.U5 small nuclear ribonucleoprotein 27 kDa protein	ko:K12846	ko03040,map03040	-
PGSC0003DMG402022694	1.03629	0.00490625	Up	-	-	-	-
PGSC0003DMG400015617	1.03589	0.000435625	Up	-	-	-	-
PGSC0003DMG400013510	1.03574	2.6938e-12	Up	-	-	-	-
PGSC0003DMG400016931	1.03522	9.26832e-05	Up	-	-	-	-
PGSC0003DMG400027733	1.03499	5.48383e-15	Up	Belongs to the ubiquitin-conjugating enzyme family	ko:K10575	ko04120,ko04141,ko05012,map04120,map04141,map05012	2.3.2.23
PGSC0003DMG400020666	1.03444	0.00490625	Up	Domain of unknown function (DUF4666)	-	-	-
PGSC0003DMG400009544	1.03404	2.96661e-10	Up	Catalyzes the formation of 5-oxoproline from gamma- glutamyl dipeptides and plays a significant role in glutathione (GSH) homeostasis	ko:K07232	-	-
PGSC0003DMG400002098	1.0339	0.00689943	Up	zinc finger	-	-	-
PGSC0003DMG400023211	1.03385	2.1471e-07	Up	Phosphatidylinositol-specific phospholipase C, X domain	-	-	-
PGSC0003DMG400031205	1.03323	4.94315e-11	Up	-	-	-	-
PGSC0003DMG400025630	1.03285	0.000227119	Up	Nucleoporin protein Ndc1-Nup	ko:K14315	ko03013,map03013	-
PGSC0003DMG400002995	1.0326	4.14239e-08	Up	Zinc knuckle	ko:K09250	-	-
PGSC0003DMG400033586	1.03252	4.72773e-06	Up	-	-	-	-
PGSC0003DMG400030032	1.03214	0.000812313	Up	Myb-like DNA-binding domain	-	-	-
PGSC0003DMG400003001	1.03207	3.82422e-15	Up	Ferrous iron transport protein B	ko:K14539	ko03008,map03008	-
PGSC0003DMG400003597	1.03206	1.50961e-06	Up	Lysine methyltransferase	ko:K21805	-	-
PGSC0003DMG400001739	1.03198	2.4235e-06	Up	Alpha/beta hydrolase family	-	-	-
PGSC0003DMG400006163	1.03082	0.00328909	Up	F-box protein At3g07870-like	-	-	-
PGSC0003DMG400030801	1.03081	0.00012158	Up	DNA recombination	ko:K07466	ko03030,ko03420,ko03430,ko03440,ko03460,map03030,map03420,map03430,map03440,map03460	-
PGSC0003DMG400014323	1.0302	1.45931e-14	Up	Transcription factor	ko:K09419	-	-
PGSC0003DMG400017364	1.03014	0.000467657	Up	ATP-dependent DNA helicase	ko:K15255	-	3.6.4.12
PGSC0003DMG400008459	1.02789	2.05229e-12	Up	Mo25-like	ko:K08272	ko04150,ko04152,map04150,map04152	-
PGSC0003DMG400016992	1.02658	0.000324598	Up	protein serine/threonine kinase activity	-	-	-
PGSC0003DMG400023770	1.02587	0.000228218	Up	-	-	-	-
PGSC0003DMG400004920	1.02573	4.52652e-12	Up	Protein of unknown function (DUF3054)	-	-	-
PGSC0003DMG400001773	1.02407	8.35194e-07	Up	L-type lectin-domain containing receptor kinase VIII.1-like	-	-	-
PGSC0003DMG402005859	1.02401	2.85824e-07	Up	Domain of unknown function (DUF4033)	-	-	-
PGSC0003DMG400001353	1.02386	1.79679e-13	Up	EID1-like F-box protein 2	-	-	-
PGSC0003DMG400009617	1.02384	0.0158918	Up	Pentatricopeptide repeat-containing protein	-	-	-
PGSC0003DMG400025379	1.02371	9.53632e-06	Up	-	-	-	-
PGSC0003DMG400019909	1.02349	9.99467e-06	Up	K homology RNA-binding domain	ko:K21444	-	-
PGSC0003DMG400018158	1.02345	1.42397e-09	Up	isoform X1	-	-	-
PGSC0003DMG402010614	1.02297	0.0224611	Up	NB-ARC domain	-	-	-
PGSC0003DMG400023852	1.02161	9.80202e-13	Up	helix loop helix domain	-	-	-
PGSC0003DMG400026567	1.02149	1.99584e-05	Up	ralf-like 27	-	-	-
PGSC0003DMG400028279	1.02076	2.67023e-05	Up	-	-	-	-
PGSC0003DMG400001660	1.0205	9.03337e-05	Up	GAGA binding protein-like family	-	-	-
PGSC0003DMG400018280	1.01961	1.22356e-07	Up	Transcription factor	ko:K12126	ko04075,ko04712,map04075,map04712	-
PGSC0003DMG400021558	1.01882	3.78558e-06	Up	-	-	-	-
PGSC0003DMG400013880	1.01878	4.1592e-08	Up	RING-type E3 ubiquitin transferase	-	-	-
PGSC0003DMG400003578	1.01819	9.22002e-07	Up	Histidine kinase 1	-	-	-
PGSC0003DMG400026446	1.01772	6.8545e-05	Up	Cotton fibre expressed protein	-	-	-
PGSC0003DMG400016228	1.01741	8.38096e-05	Up	-	-	-	-
PGSC0003DMG400017321	1.01729	0.00179314	Up	Cytochrome p450	ko:K07428,ko:K10717,ko:K20660	ko00908,ko01100,ko01110,ko04726,map00908,map01100,map01110,map04726	1.14.14.1
PGSC0003DMG400029019	1.01713	3.81681e-15	Up	Carbon-nitrogen hydrolase	ko:K01431	ko00240,ko00410,ko00770,ko00983,ko01100,map00240,map00410,map00770,map00983,map01100	3.5.1.6
PGSC0003DMG400025477	1.01659	0.00818237	Up	EF hand	-	-	-
PGSC0003DMG400003887	1.01625	2.98319e-10	Up	Heavy-metal-associated domain	-	-	-
PGSC0003DMG400018220	1.01623	8.01531e-08	Up	START domain	-	-	-
PGSC0003DMG400022494	1.01574	3.79873e-07	Up	-	ko:K03006	ko00230,ko00240,ko01100,ko03020,ko05016,ko05168,ko05169,map00230,map00240,map01100,map03020,map05016,map05168,map05169	2.7.7.6
PGSC0003DMG400036460	1.01559	0.0322068	Up	Ribonuclease H protein	-	-	-
PGSC0003DMG400007978	1.01516	7.43741e-07	Up	Belongs to the UDP-glycosyltransferase family	ko:K17193	ko00942,map00942	2.4.2.51
PGSC0003DMG401003184	1.0149	0.00335881	Up	-	-	-	-
PGSC0003DMG400009951	1.01479	3.05189e-05	Up	Rare lipoprotein A (RlpA)-like double-psi beta-barrel	-	-	-
PGSC0003DMG400014831	1.01396	9.5498e-09	Up	Domain of unknown function (DUF3444)	-	-	-
PGSC0003DMG400023532	1.01323	1.69817e-05	Up	-	-	-	-
PGSC0003DMG400007251	1.01237	0.00375541	Up	-	-	-	-
PGSC0003DMG402030531	1.01142	8.6984e-07	Up	Protein tyrosine kinase	ko:K04733	ko04010,ko04064,ko04620,ko04621,ko04624,ko04722,ko05133,ko05140,ko05142,ko05145,ko05152,ko05162,ko05164,map04010,map04064,map04620,map04621,map04624,map04722,map05133,map05140,map05142,map05145,map05152,map05162,map05164	2.7.11.1
PGSC0003DMG400030036	1.01094	3.95785e-09	Up	peptide-N4-(N-acetyl-beta- glucosaminyl)asparagine amidase A-like	-	-	-
PGSC0003DMG400031807	1.01073	4.53774e-05	Up	-	-	-	-
PGSC0003DMG400004964	1.01034	0.000139776	Up	In Between Ring fingers	ko:K11975	-	2.3.2.31
PGSC0003DMG400003124	1.00974	0.00368671	Up	Glycosyl hydrolase family 9	ko:K01179	ko00500,ko01100,map00500,map01100	3.2.1.4
PGSC0003DMG400016012	1.00947	1.83673e-05	Up	Protein kinase domain	-	-	-
PGSC0003DMG400031257	1.00882	3.86506e-05	Up	Protein of unknown function (DUF1666)	-	-	-
PGSC0003DMG400012241	1.00877	0.00238205	Up	Protein of unknown function, DUF538	-	-	-
PGSC0003DMG400022134	1.00859	0.0279223	Up	No apical meristem (NAM) protein	-	-	-
PGSC0003DMG401018797	1.00823	0.025602	Up	DYW family of nucleic acid deaminases	-	-	-
PGSC0003DMG400011073	1.00755	6.47838e-15	Up	Protein of unknown function (DUF668)	-	-	-
PGSC0003DMG400014055	1.00749	0.0138794	Up	Belongs to the peroxidase family	ko:K00430	ko00940,ko01100,ko01110,map00940,map01100,map01110	1.11.1.7
PGSC0003DMG400010298	1.0074	3.13648e-11	Up	Cotton fibre expressed protein	-	-	-
PGSC0003DMG400017520	1.0071	0.0201488	Up	Anaphase-promoting complex subunit 11 RING-H2 finger	ko:K19041	-	2.3.2.27
PGSC0003DMG400010627	1.00709	0.0187896	Up	Transcription cofactor	ko:K14972	-	-
PGSC0003DMG400001614	1.00693	0.00142772	Up	Auxin-induced protein 15A-like	ko:K14488	ko04075,map04075	-
PGSC0003DMG400026264	1.00687	6.61717e-05	Up	Homeobox-leucine zipper protein	ko:K09338	-	-
PGSC0003DMG400028003	1.00676	0.0315021	Up	-	-	-	-
PGSC0003DMG400023972	1.00663	6.32928e-06	Up	Iron-sulfur assembly protein IscA-like	ko:K22063	-	-
PGSC0003DMG402017076	1.00632	0.000522114	Up	Component of the DNA topoisomerase VI involved in chromatin organization and progression of endoreduplication cycles. Relaxes both positive and negative superturns and exhibits a strong decatenase activity. The B subunit binds ATP	ko:K03167	-	5.99.1.3
PGSC0003DMG400005889	1.00596	3.12031e-09	Up	Dcp1-like decapping family	ko:K12611	ko03018,map03018	-
PGSC0003DMG400011480	1.00588	0.0136382	Up	Belongs to the protein kinase superfamily	ko:K04515,ko:K08794	ko04012,ko04020,ko04024,ko04066,ko04114,ko04217,ko04261,ko04310,ko04360,ko04713,ko04720,ko04722,ko04725,ko04728,ko04740,ko04745,ko04750,ko04911,ko04912,ko04916,ko04921,ko04922,ko04925,ko04934,ko04971,ko05031,ko05152,ko05200,ko05205,ko05214,map04012,map04020,map04024,map04066,map04114,map04217,map04261,map04310,map04360,map04713,map04720,map04722,map04725,map04728,map04740,map04745,map04750,map049…	2.7.11.17
PGSC0003DMG400030691	1.00581	9.71521e-10	Up	SAM domain (Sterile alpha motif)	-	-	-
PGSC0003DMG400026430	1.00573	1.14857e-13	Up	Beta-galactosidase	-	-	-
PGSC0003DMG401000105	1.00431	0.000593928	Up	F-box protein	ko:K10268	-	-
PGSC0003DMG400018003	1.00415	3.48421e-08	Up	Nucleotide hydrolase	ko:K14397	ko03015,map03015	-
PGSC0003DMG402008909	1.00411	2.18567e-05	Up	Metallothionein	-	-	-
PGSC0003DMG400003061	1.00396	1.45035e-06	Up	Belongs to the tetraspanin (TM4SF) family	-	-	-
PGSC0003DMG400007097	1.00374	5.57816e-10	Up	isoform X1	-	-	-
PGSC0003DMG400030183	1.00356	2.57564e-06	Up	Core-2/I-Branching enzyme	ko:K20891	-	-
PGSC0003DMG400031114	1.0023	0.0296571	Up	Pentatricopeptide repeat-containing protein	-	-	-
PGSC0003DMG400033913	1.00217	0.000262185	Up	Lrr receptor protein kinase	-	-	-
PGSC0003DMG400011426	1.00171	0.011036	Up	Phosphoprotein phosphatase	-	-	-
PGSC0003DMG400022001	1.00122	0.000572328	Up	protein kinase activity	ko:K13420	ko04016,ko04626,map04016,map04626	2.7.11.1
PGSC0003DMG400022713	1.00069	2.31923e-09	Up	Multicopper oxidase	ko:K00423	ko00053,ko01100,map00053,map01100	1.10.3.3
PGSC0003DMG400018307	1.00068	1.55595e-11	Up	E3 ubiquitin-protein ligase	ko:K10666	ko04141,map04141	2.3.2.27
PGSC0003DMG400033085	1.00014	2.30265e-07	Up	Thioredoxin	-	-	-
PGSC0003DMG400023343	-1.00074	0.00216549	Down	-	-	-	-
PGSC0003DMG400025428	-1.00083	0.000360284	Down	c-Myc-binding protein	-	-	-
PGSC0003DMG402024348	-1.00119	0.000554586	Down	GDP-fucose protein O-fucosyltransferase	-	-	-
PGSC0003DMG400017728	-1.0014	3.22182e-07	Down	Conserved gene of	-	-	-
PGSC0003DMG400030579	-1.00155	0.00200939	Down	receptor kinase	-	-	-
PGSC0003DMG400001447	-1.0025	1.27425e-08	Down	BAG family molecular chaperone regulator 8	-	-	-
PGSC0003DMG400020133	-1.00288	0.0432932	Down	-	-	-	-
PGSC0003DMG400003872	-1.00301	0.00748864	Down	C2H2-type zinc finger	-	-	-
PGSC0003DMG400020116	-1.00322	5.85247e-07	Down	Belongs to the peptidase S10 family	ko:K16296	-	-
PGSC0003DMG400017899	-1.00352	1.01016e-08	Down	Staphylococcal nuclease homologues	-	-	-
PGSC0003DMG400018853	-1.00385	1.50154e-05	Down	Sugar (and other) transporter	-	-	-
PGSC0003DMG400040651	-1.00402	8.43426e-05	Down	Carboxylesterase family	-	-	-
PGSC0003DMG404000594	-1.00424	0.00544693	Down	Belongs to the iron ascorbate-dependent oxidoreductase family	-	-	-
PGSC0003DMG400019978	-1.00447	8.42216e-06	Down	-	-	-	-
PGSC0003DMG400001567	-1.00449	1.28207e-11	Down	high mobility group	ko:K10802,ko:K11296	ko03410,ko04140,ko04217,map03410,map04140,map04217	-
PGSC0003DMG400016899	-1.00473	6.66908e-07	Down	Leucine rich repeat N-terminal domain	-	-	-
PGSC0003DMG400012217	-1.00542	0.0488472	Down	-	-	-	-
PGSC0003DMG400002134	-1.00582	0.00042664	Down	Clathrin assembly protein	-	-	-
PGSC0003DMG400029926	-1.00589	0.00459258	Down	Tubulin is the major constituent of microtubules. It binds two moles of GTP, one at an exchangeable site on the beta chain and one at a non-exchangeable site on the alpha chain	ko:K07375	ko04145,ko04540,ko05130,map04145,map04540,map05130	-
PGSC0003DMG400007526	-1.00624	0.00356093	Down	-	-	-	-
PGSC0003DMG402009228	-1.0072	0.000311937	Down	Beta-galactosidase	-	-	-
PGSC0003DMG400011183	-1.00791	4.80425e-09	Down	Belongs to the nonaspanin (TM9SF) (TC 9.A.2) family	ko:K17086	-	-
PGSC0003DMG400012298	-1.00871	0.000332395	Down	high mobility group	ko:K09273	-	-
PGSC0003DMG400027131	-1.00892	6.10433e-13	Down	Pollen-specific protein SF3-like	ko:K09377	-	-
PGSC0003DMG400014194	-1.00921	1.71001e-08	Down	Neddylation of cullins play an essential role in the regulation of SCF-type complexes activity	ko:K17824	-	-
PGSC0003DMG400023978	-1.01034	2.69131e-08	Down	Performs the first committed step in the biosynthesis of isoprene-containing compounds such as sterols and terpenoids	ko:K01597	ko00900,ko01100,ko01110,ko01130,map00900,map01100,map01110,map01130	4.1.1.33
PGSC0003DMG400026596	-1.01047	0.0380636	Down	Ribose-phosphate pyrophosphokinase	ko:K00948	ko00030,ko00230,ko01100,ko01110,ko01120,ko01130,ko01200,ko01230,map00030,map00230,map01100,map01110,map01120,map01130,map01200,map01230	2.7.6.1
PGSC0003DMG400032791	-1.01081	8.78452e-14	Down	Protein kinase domain	ko:K02218	ko04011,ko04392,map04011,map04392	2.7.11.1
PGSC0003DMG400022933	-1.01149	5.29664e-07	Down	beta-D-xylosidase	ko:K15920	ko00520,ko01100,map00520,map01100	3.2.1.37
PGSC0003DMG400014776	-1.01175	2.06875e-07	Down	Tyramine	ko:K22246	-	2.3.1.110
PGSC0003DMG400018957	-1.01213	0.00111	Down	Protein of unknown function (DUF3741)	-	-	-
PGSC0003DMG400005914	-1.01242	2.4577e-07	Down	Ethylene insensitive 3	ko:K14514	ko04016,ko04075,map04016,map04075	-
PGSC0003DMG400025879	-1.01323	0.00124225	Down	Domain in cystathionine beta-synthase and other proteins.	-	-	-
PGSC0003DMG400008580	-1.01354	1.01987e-06	Down	TENA/THI-4/PQQC family	-	-	-
PGSC0003DMG400027800	-1.01375	0.000208774	Down	-	-	-	-
PGSC0003DMG400024213	-1.01395	4.52315e-06	Down	SANT SWI3, ADA2, N-CoR and TFIIIB'' DNA-binding domains	-	-	-
PGSC0003DMG400029592	-1.0149	4.51557e-07	Down	Beta-lactamase	ko:K08869	-	-
PGSC0003DMG400002101	-1.01544	0.0424383	Down	-	-	-	-
PGSC0003DMG400018823	-1.01618	8.23014e-09	Down	Belongs to the MIP aquaporin (TC 1.A.8) family	ko:K09875	-	-
PGSC0003DMG401025971	-1.01719	1.70399e-09	Down	vesicle-associated membrane protein	-	-	-
PGSC0003DMG400023193	-1.0174	0.000182659	Down	Short chain alcohol dehydrogenase	-	-	-
PGSC0003DMG400003075	-1.01939	0.000202092	Down	AWPM-19-like family	-	-	-
PGSC0003DMG400021680	-1.01969	0.0195892	Down	ELMO domain-containing protein	ko:K19241	ko05100,ko05131,map05100,map05131	-
PGSC0003DMG400011347	-1.0197	4.9236e-07	Down	Protein kinase C conserved region 2 (CalB)	ko:K03006	ko00230,ko00240,ko01100,ko03020,ko05016,ko05168,ko05169,map00230,map00240,map01100,map03020,map05016,map05168,map05169	2.7.7.6
PGSC0003DMG400010317	-1.01998	3.98886e-12	Down	RING-type E3 ubiquitin transferase	ko:K08332	-	-
PGSC0003DMG400004584	-1.02008	2.53502e-12	Down	WD domain, G-beta repeat	-	-	-
PGSC0003DMG400018240	-1.02058	7.77296e-10	Down	Proteolipid membrane potential modulator	-	-	-
PGSC0003DMG402019636	-1.02102	0.000561014	Down	Mitochondrial import inner membrane translocase subunit	ko:K17790	-	-
PGSC0003DMG400000797	-1.0227	1.43662e-09	Down	A Receptor for Ubiquitination Targets	-	-	-
PGSC0003DMG400012875	-1.02301	4.79777e-15	Down	Thioredoxin-like	ko:K09580	ko04141,map04141	5.3.4.1
PGSC0003DMG400020589	-1.02315	2.97589e-07	Down	RmlD substrate binding domain	ko:K08679	ko00520,ko01100,map00520,map01100	5.1.3.6
PGSC0003DMG401032203	-1.02321	3.4817e-10	Down	belongs to the large pherophorin-family, a family of glycoproteins with a central hydroxyproline-rich (HR) domain	-	-	-
PGSC0003DMG400030229	-1.02421	0.00600538	Down	Lung seven transmembrane receptor	-	-	-
PGSC0003DMG400031839	-1.02449	0.00460712	Down	-	-	-	-
PGSC0003DMG400021715	-1.0252	0.02819	Down	Protein of unknown function (DUF1218)	-	-	-
PGSC0003DMG400008588	-1.02535	2.75764e-05	Down	Resistance protein	ko:K15078,ko:K19613	ko03460,ko04014,map03460,map04014	-
PGSC0003DMG400000231	-1.02542	8.3797e-12	Down	Eukaryotic aspartyl protease	ko:K01379,ko:K01382	ko04071,ko04140,ko04142,ko04210,ko04915,ko05152,map04071,map04140,map04142,map04210,map04915,map05152	3.4.23.34,3.4.23.5
PGSC0003DMG400001127	-1.02547	4.69792e-06	Down	Domain in histone families 1 and 5	ko:K11275	-	-
PGSC0003DMG401031089	-1.02564	4.64413e-05	Down	COG4 transport protein	ko:K20291	-	-
PGSC0003DMG400030504	-1.02567	1.36549e-06	Down	Domain of unknown function (DUF4228)	-	-	-
PGSC0003DMG401022886	-1.02597	4.2067e-11	Down	von Willebrand factor type A domain	-	-	-
PGSC0003DMG400002993	-1.02611	0.000784176	Down	Regulator of gene silencing	ko:K13448	ko04626,map04626	-
PGSC0003DMG400025121	-1.02649	5.66746e-10	Down	Catalyzes the oxidative decarboxylation of 6- phosphogluconate to ribulose 5-phosphate and CO(2), with concomitant reduction of NADP to NADPH	ko:K00033	ko00030,ko00480,ko01100,ko01110,ko01120,ko01130,ko01200,map00030,map00480,map01100,map01110,map01120,map01130,map01200	1.1.1.343,1.1.1.44
PGSC0003DMG400005791	-1.02669	9.49743e-10	Down	-	-	-	-
PGSC0003DMG402012010	-1.02753	1.96498e-08	Down	Nuclear receptor binding set domain containing protein 1, nsd	-	-	-
PGSC0003DMG400006830	-1.02815	1.29876e-11	Down	Belongs to the protein kinase superfamily	ko:K04730,ko:K04733	ko04010,ko04064,ko04620,ko04621,ko04624,ko04722,ko05133,ko05140,ko05142,ko05145,ko05152,ko05162,ko05164,ko05169,map04010,map04064,map04620,map04621,map04624,map04722,map05133,map05140,map05142,map05145,map05152,map05162,map05164,map05169	2.7.11.1
PGSC0003DMG400009406	-1.02837	8.36114e-15	Down	Transcription factor	-	-	-
PGSC0003DMG400028213	-1.0286	0.000364544	Down	Exostosin family	-	-	-
PGSC0003DMG402016888	-1.03021	1.24631e-05	Down	1-acyl-sn-glycerol-3-phosphate acyltransferase 4	ko:K13513	ko00561,ko00564,ko01100,ko01110,map00561,map00564,map01100,map01110	2.3.1.51
PGSC0003DMG400031364	-1.03051	3.75123e-08	Down	Adenosine kinase	ko:K00856	ko00230,ko01100,map00230,map01100	2.7.1.20
PGSC0003DMG400009383	-1.0311	0.00209298	Down	-	-	-	-
PGSC0003DMG400004981	-1.03144	1.90582e-12	Down	-	-	-	-
PGSC0003DMG400007072	-1.03187	0.000243257	Down	peptide-N(4)-(N-acetyl-beta- glucosaminyl)asparagine amidase	-	-	-
PGSC0003DMG400025625	-1.03218	3.74579e-07	Down	leucine-rich repeat extensin-like protein	-	-	-
PGSC0003DMG400006283	-1.03263	1.2587e-07	Down	ABC transporter	ko:K05665,ko:K05666	ko01523,ko01524,ko02010,ko04071,ko04976,ko04977,ko05206,map01523,map01524,map02010,map04071,map04976,map04977,map05206	-
PGSC0003DMG400027123	-1.0328	1.12938e-09	Down	catalytic domain of ctd-like phosphatases	ko:K15731	-	3.1.3.16
PGSC0003DMG400001769	-1.03318	0.00413172	Down	Involved in the synthesis of glucuronoxylan hemicellulose in secondary cell walls	ko:K20869	-	-
PGSC0003DMG400030246	-1.03336	0.00136355	Down	Trihelix transcription factor GT-3b-like	-	-	-
PGSC0003DMG400007302	-1.03348	1.43194e-09	Down	DnaJ molecular chaperone homology domain	-	-	-
PGSC0003DMG400016451	-1.03429	0.000190982	Down	-	-	-	-
PGSC0003DMG400019455	-1.03456	2.06764e-07	Down	Light-inducible protein CPRF2-like	-	-	-
PGSC0003DMG400002903	-1.03506	1.74407e-11	Down	Cupin superfamily (DUF985)	ko:K09705	-	-
PGSC0003DMG400014311	-1.03515	0.000742358	Down	Dehydration-responsive element-binding protein	ko:K09286	-	-
PGSC0003DMG400024099	-1.03547	0.0172871	Down	Belongs to the small heat shock protein (HSP20) family	ko:K20478	-	-
PGSC0003DMG400007309	-1.03555	9.74285e-07	Down	3beta-hydroxysteroid-dehydrogenase decarboxylase isoform	ko:K07748	ko00100,ko01100,ko01130,map00100,map01100,map01130	1.1.1.170
PGSC0003DMG400000730	-1.03557	0.0199168	Down	SANT SWI3, ADA2, N-CoR and TFIIIB'' DNA-binding domains	-	-	-
PGSC0003DMG401020090	-1.03617	1.22421e-06	Down	Alba	ko:K14525	ko03008,ko03013,map03008,map03013	3.1.26.5
PGSC0003DMG400008472	-1.03679	1.34654e-14	Down	Omega-3 fatty acid desaturase	ko:K10257	-	1.14.19.25,1.14.19.35,1.14.19.36
PGSC0003DMG400017516	-1.03707	0.000135296	Down	Belongs to the peptidase C19 family	ko:K11855	-	3.4.19.12
PGSC0003DMG400006790	-1.03747	4.25886e-10	Down	-	-	-	-
PGSC0003DMG400031046	-1.03747	0.0114105	Down	Sucrose-cleaving enzyme that provides UDP-glucose and fructose for various metabolic pathways	ko:K00695	ko00500,ko01100,map00500,map01100	2.4.1.13
PGSC0003DMG400001598	-1.03753	9.16231e-09	Down	Gibberellin regulated protein	-	-	-
PGSC0003DMG400013180	-1.03813	1.97989e-09	Down	Small MutS-related domain	-	-	-
PGSC0003DMG400013703	-1.03892	5.36681e-10	Down	Cytidylyltransferase-like	ko:K00967	ko00440,ko00564,ko01100,map00440,map00564,map01100	2.7.7.14
PGSC0003DMG400008034	-1.03908	5.45016e-14	Down	SERine Proteinase INhibitors	ko:K05579,ko:K13963	ko00190,ko01100,ko05146,map00190,map01100,map05146	1.6.5.3
PGSC0003DMG400009633	-1.0393	1.38605e-06	Down	RESISTANCE protein	ko:K16226	ko04626,map04626	-
PGSC0003DMG400007948	-1.03935	0.00647898	Down	Leucine rich repeat	-	-	-
PGSC0003DMG400014229	-1.03945	1.42271e-13	Down	Staphylococcal nuclease domain-containing protein	ko:K15979	ko05169,ko05203,map05169,map05203	-
PGSC0003DMG400033651	-1.04005	0.00132432	Down	NB-ARC domain	-	-	-
PGSC0003DMG400008978	-1.0401	0.00130292	Down	Belongs to the peptidase A1 family	-	-	-
PGSC0003DMG402027172	-1.04049	0.00877638	Down	Belongs to the GDA1 CD39 NTPase family	ko:K01510	ko00230,ko00240,ko05169,map00230,map00240,map05169	3.6.1.5
PGSC0003DMG400006006	-1.04121	7.52761e-08	Down	PHD-finger	-	-	-
PGSC0003DMG400013248	-1.04167	6.45855e-08	Down	Plant lipoxygenase may be involved in a number of diverse aspects of plant physiology including growth and development, pest resistance, and senescence or responses to wounding	ko:K00454	ko00591,ko00592,ko01100,ko01110,map00591,map00592,map01100,map01110	1.13.11.12
PGSC0003DMG400031842	-1.04371	1.31889e-08	Down	leucine-rich repeat extensin-like protein	-	-	-
PGSC0003DMG400005127	-1.04391	0.00809855	Down	Catalyzes xyloglucan endohydrolysis (XEH) and or endotransglycosylation (XET). Cleaves and religates xyloglucan polymers, an essential constituent of the primary cell wall, and thereby participates in cell wall construction of growing tissues	ko:K08235	-	2.4.1.207
PGSC0003DMG400013885	-1.04397	8.46116e-09	Down	Receptor serine/threonine kinase	-	-	-
PGSC0003DMG400002009	-1.0441	0.00206343	Down	Belongs to the small heat shock protein (HSP20) family	ko:K13993	ko04141,map04141	-
PGSC0003DMG400026351	-1.04415	1.50774e-09	Down	Functions as actin-binding component of the Arp2 3 complex which is involved in regulation of actin polymerization and together with an activating nucleation-promoting factor (NPF) mediates the formation of branched actin networks	ko:K05758	ko04144,ko04666,ko04810,ko05100,ko05130,ko05131,ko05132,map04144,map04666,map04810,map05100,map05130,map05131,map05132	-
PGSC0003DMG400008160	-1.0446	0.0129928	Down	Regulatory protein	ko:K14508	ko04075,map04075	-
PGSC0003DMG400012415	-1.04465	6.73804e-08	Down	Core-2/I-Branching enzyme	ko:K20891	-	-
PGSC0003DMG400004348	-1.04586	2.16473e-12	Down	Alpha beta-Hydrolases superfamily protein	-	-	-
PGSC0003DMG400020711	-1.0459	3.5954e-14	Down	Auxin response factors (ARFs) are transcriptional factors that bind specifically to the DNA sequence 5'-TGTCTC-3' found in the auxin-responsive promoter elements (AuxREs)	ko:K14486	ko04075,map04075	-
PGSC0003DMG400015608	-1.04655	5.07977e-12	Down	DnaJ molecular chaperone homology domain	-	-	-
PGSC0003DMG400012567	-1.04672	3.0259e-13	Down	Belongs to the plant LTP family	-	-	-
PGSC0003DMG400010209	-1.04676	5.41076e-06	Down	U-box domain-containing protein	-	-	-
PGSC0003DMG400009936	-1.04683	1.43161e-13	Down	Alkaline neutral invertase CINV2-like	-	-	-
PGSC0003DMG400007381	-1.0471	1.02287e-05	Down	Zn-finger in Ran binding protein and others	-	-	-
PGSC0003DMG400016553	-1.04799	2.03104e-13	Down	Shikimate kinase, chloroplastic	ko:K00891	ko00400,ko01100,ko01110,ko01130,ko01230,map00400,map01100,map01110,map01130,map01230	2.7.1.71
PGSC0003DMG400031187	-1.04843	8.20162e-10	Down	Belongs to the 'GDSL' lipolytic enzyme family	-	-	-
PGSC0003DMG400017485	-1.04852	1.05406e-12	Down	AP2 domain	-	-	-
PGSC0003DMG400010390	-1.0488	2.44769e-05	Down	-	-	-	-
PGSC0003DMG400019719	-1.04904	6.97258e-11	Down	Ras-related protein	ko:K07889	ko04014,ko04144,ko04145,ko04962,ko05146,ko05152,map04014,map04144,map04145,map04962,map05146,map05152	-
PGSC0003DMG400000830	-1.05031	0.0324243	Down	CLAVATA3 ESR (CLE)-related protein	-	-	-
PGSC0003DMG400024623	-1.05033	5.46015e-07	Down	Belongs to the glycosyltransferase 8 family	ko:K13648	ko00520,map00520	2.4.1.43
PGSC0003DMG400025263	-1.05076	8.77231e-09	Down	helix loop helix domain	-	-	-
PGSC0003DMG400028361	-1.05099	3.09007e-07	Down	Alpha-1,4-glucan-protein synthase UDP-forming	ko:K13379	ko00520,map00520	5.4.99.30
PGSC0003DMG400015774	-1.05133	0.00049555	Down	Belongs to the sulfotransferase 1 family	-	-	-
PGSC0003DMG400018271	-1.05156	0.00493752	Down	May be involved in modulation of pathogen defense and leaf cell death	ko:K08472	-	-
PGSC0003DMG400001626	-1.05171	8.6379e-05	Down	amidase C869.01	ko:K01426	ko00330,ko00360,ko00380,ko00627,ko00643,ko01120,map00330,map00360,map00380,map00627,map00643,map01120	3.5.1.4
PGSC0003DMG400017718	-1.05173	0.000232532	Down	LRR receptor-like serine threonine-protein kinase	-	-	-
PGSC0003DMG400004829	-1.05179	5.25341e-06	Down	GDP-fucose protein O-fucosyltransferase	-	-	-
PGSC0003DMG400009357	-1.05237	2.10077e-05	Down	VIN3-like protein	-	-	-
PGSC0003DMG400022762	-1.05324	1.94231e-16	Down	F-box protein PP2-A12-like	-	-	-
PGSC0003DMG400017147	-1.05331	0.000124947	Down	domain in TBC and LysM domain containing proteins	-	-	-
PGSC0003DMG400019511	-1.05545	1.04038e-09	Down	lactate/malate dehydrogenase, alpha/beta C-terminal domain	ko:K00026	ko00020,ko00270,ko00620,ko00630,ko00710,ko01100,ko01110,ko01120,ko01130,ko01200,map00020,map00270,map00620,map00630,map00710,map01100,map01110,map01120,map01130,map01200	1.1.1.37
PGSC0003DMG400015190	-1.05595	0.00886777	Down	4-coumarate--CoA ligase-like 9	-	-	-
PGSC0003DMG400013142	-1.05713	4.81062e-10	Down	UBA-like domain (DUF1421)	-	-	-
PGSC0003DMG400019100	-1.05718	3.39295e-12	Down	Belongs to the multi antimicrobial extrusion (MATE) (TC 2.A.66.1) family	ko:K03327	-	-
PGSC0003DMG400028632	-1.0578	0.0159814	Down	UDP-glucoronosyl and UDP-glucosyl transferase	ko:K13496	ko01110,map01110	-
PGSC0003DMG400030981	-1.05818	0.0116086	Down	Non-catalytic subunit	-	-	-
PGSC0003DMG400032152	-1.0584	1.00754e-12	Down	Enoyl-(Acyl carrier protein) reductase	ko:K00208	ko00061,ko00333,ko00780,ko01100,ko01130,ko01212,map00061,map00333,map00780,map01100,map01130,map01212	1.3.1.10,1.3.1.9
PGSC0003DMG400024459	-1.05857	0.000150455	Down	HIPL1 protein-like	-	-	-
PGSC0003DMG400007346	-1.05887	0.0174037	Down	1-acyl-sn-glycerol-3-phosphate acyltransferase	ko:K13523	ko00561,ko00564,ko01100,ko01110,ko04072,map00561,map00564,map01100,map01110,map04072	2.3.1.51
PGSC0003DMG400027591	-1.0598	9.17737e-08	Down	-	-	-	-
PGSC0003DMG400017125	-1.06071	3.24548e-07	Down	Belongs to the cytochrome P450 family	-	-	-
PGSC0003DMG400029617	-1.06074	0.00456026	Down	PB1 domain	-	-	-
PGSC0003DMG400022823	-1.06258	8.90428e-05	Down	ethylene-responsive transcription factor	ko:K09286	-	-
PGSC0003DMG400009159	-1.06287	6.58852e-16	Down	Belongs to the D-isomer specific 2-hydroxyacid dehydrogenase family	ko:K00058	ko00260,ko00680,ko01100,ko01120,ko01130,ko01200,ko01230,map00260,map00680,map01100,map01120,map01130,map01200,map01230	1.1.1.399,1.1.1.95
PGSC0003DMG400004892	-1.06334	0.000767241	Down	Protein of unknown function (DUF1677)	-	-	-
PGSC0003DMG400020481	-1.06372	0.00142324	Down	Hydrophobic seed protein	-	-	-
PGSC0003DMG400007129	-1.06413	7.33076e-05	Down	Belongs to the argonaute family	ko:K11593	-	-
PGSC0003DMG400030432	-1.06478	0.00346799	Down	This protein is an auxiliary protein of DNA polymerase delta and is involved in the control of eukaryotic DNA replication by increasing the polymerase's processibility during elongation of the leading strand	ko:K04802	ko03030,ko03410,ko03420,ko03430,ko04110,ko04530,ko05161,ko05166,map03030,map03410,map03420,map03430,map04110,map04530,map05161,map05166	-
PGSC0003DMG401011006	-1.06529	6.59958e-09	Down	Belongs to the OSBP family	ko:K04354,ko:K07393,ko:K20174	ko03015,ko04071,ko04111,ko04151,ko04152,ko04261,ko04390,ko04391,ko04530,ko04728,ko05142,ko05160,ko05165,map03015,map04071,map04111,map04151,map04152,map04261,map04390,map04391,map04530,map04728,map05142,map05160,map05165	1.8.5.7
PGSC0003DMG400031099	-1.06537	2.09446e-10	Down	Belongs to the nonaspanin (TM9SF) (TC 9.A.2) family	ko:K17086	-	-
PGSC0003DMG400027669	-1.06573	1.25372e-06	Down	Belongs to the formin-like family	ko:K02184	ko04320,map04320	-
PGSC0003DMG400030558	-1.06815	5.62765e-09	Down	ALG-2 interacting protein	ko:K12200	ko04144,map04144	-
PGSC0003DMG400030993	-1.06825	0.0180074	Down	Plant protein of unknown function (DUF936)	-	-	-
PGSC0003DMG403011362	-1.06836	1.14504e-08	Down	-	-	-	-
PGSC0003DMG400009348	-1.0686	9.52947e-12	Down	adaptor complexes medium subunit family	ko:K12402	ko04142,map04142	-
PGSC0003DMG400003823	-1.06869	4.92925e-09	Down	MYB-CC type transfactor, LHEQLE motif	-	-	-
PGSC0003DMG400006724	-1.06934	3.36108e-06	Down	zinc finger	-	-	-
PGSC0003DMG400024575	-1.06971	1.00101e-11	Down	Microtubule-associated protein	-	-	-
PGSC0003DMG400018128	-1.07033	3.46438e-07	Down	Plant protein of unknown function (DUF868)	-	-	-
PGSC0003DMG400015535	-1.07053	0.000759278	Down	Methyl-CpG binding domain	-	-	-
PGSC0003DMG400016775	-1.07074	0.00486739	Down	Belongs to the iron ascorbate-dependent oxidoreductase family	-	-	-
PGSC0003DMG400027905	-1.07113	1.14899e-12	Down	Serine threonine-protein kinase PBS1-like	-	-	-
PGSC0003DMG400022361	-1.07115	1.89463e-10	Down	Sphingosine kinase	ko:K04718	ko00600,ko01100,ko04020,ko04071,ko04072,ko04370,ko04371,ko04666,ko05152,map00600,map01100,map04020,map04071,map04072,map04370,map04371,map04666,map05152	2.7.1.91
PGSC0003DMG400024937	-1.07153	3.6886e-09	Down	GRAS domain family	-	-	-
PGSC0003DMG400022383	-1.07174	4.8863e-16	Down	CBS domain-containing protein	-	-	-
PGSC0003DMG401024041	-1.07234	1.67807e-06	Down	RNA recognition motif	ko:K13207	-	-
PGSC0003DMG400026404	-1.07272	3.12995e-07	Down	-	-	-	-
PGSC0003DMG400007288	-1.07347	3.27848e-08	Down	Belongs to the small GTPase superfamily. SAR1 family	ko:K07953	ko04141,ko05134,map04141,map05134	-
PGSC0003DMG400015688	-1.07378	3.13416e-07	Down	Exostosin family	-	-	-
PGSC0003DMG400022836	-1.07391	0.000515371	Down	Histone H3	ko:K11253	ko05034,ko05202,ko05322,map05034,map05202,map05322	-
PGSC0003DMG400026962	-1.07425	0.0174293	Down	in StAR and phosphatidylcholine transfer protein	ko:K09338	-	-
PGSC0003DMG400000560	-1.07457	0.000252879	Down	Belongs to the class I-like SAM-binding methyltransferase superfamily. Cation-independent O- methyltransferase family	ko:K13066	ko00940,ko01100,ko01110,map00940,map01100,map01110	2.1.1.68
PGSC0003DMG400011015	-1.07475	3.66288e-09	Down	Protein kinase domain	ko:K14500	ko04075,map04075	2.7.11.1
PGSC0003DMG400030472	-1.07511	3.83063e-05	Down	Pathogenesis-related genes transcriptional activator	ko:K13434	ko04626,map04626	-
PGSC0003DMG400023590	-1.07512	9.05041e-14	Down	Belongs to the 14-3-3 family	ko:K06630	ko04011,ko04110,ko04114,ko04151,ko04390,ko04391,ko04722,ko05169,ko05203,map04011,map04110,map04114,map04151,map04390,map04391,map04722,map05169,map05203	-
PGSC0003DMG400023326	-1.07586	7.75238e-08	Down	Diacylglycerol kinase	ko:K00901	ko00561,ko00564,ko01100,ko01110,ko04070,ko04072,ko05231,map00561,map00564,map01100,map01110,map04070,map04072,map05231	2.7.1.107
PGSC0003DMG400020608	-1.07599	7.57696e-06	Down	DNA binding domain	-	-	-
PGSC0003DMG402029143	-1.07658	3.56248e-08	Down	MEKHLA domain	ko:K09338	-	-
PGSC0003DMG400029030	-1.07683	2.90658e-12	Down	Pleckstrin homology domain	ko:K20456	-	-
PGSC0003DMG401026177	-1.07731	5.95324e-07	Down	MYB domain class transcription factor	ko:K09422	-	-
PGSC0003DMG400015444	-1.07735	2.60318e-08	Down	Male sterility protein	ko:K15891	ko00900,ko00909,ko01130,map00900,map00909,map01130	1.1.1.354
PGSC0003DMG400012550	-1.07823	4.08289e-06	Down	Nitronate monooxygenase	-	-	-
PGSC0003DMG400033054	-1.07906	7.00576e-11	Down	first, biotin carboxylase catalyzes the carboxylation of the carrier protein and then the transcarboxylase transfers the carboxyl group to form malonyl-CoA	ko:K02160	ko00061,ko00620,ko00640,ko00720,ko01100,ko01110,ko01120,ko01130,ko01200,ko01212,map00061,map00620,map00640,map00720,map01100,map01110,map01120,map01130,map01200,map01212	-
PGSC0003DMG400004687	-1.07968	1.49759e-11	Down	Pto-interacting protein	ko:K13436	ko04626,map04626	2.7.11.1
PGSC0003DMG400015229	-1.0804	2.88829e-08	Down	BTB POZ and TAZ domain-containing protein	ko:K10523	ko04340,ko04341,map04340,map04341	-
PGSC0003DMG401025892	-1.08081	1.583e-05	Down	Protein disulfide-isomerase SCO2-like isoform X1	-	-	-
PGSC0003DMG400004660	-1.08105	3.46251e-08	Down	Interconversion of serine and glycine	ko:K00600	ko00260,ko00460,ko00630,ko00670,ko00680,ko01100,ko01110,ko01120,ko01130,ko01200,ko01230,ko01523,map00260,map00460,map00630,map00670,map00680,map01100,map01110,map01120,map01130,map01200,map01230,map01523	2.1.2.1
PGSC0003DMG400018884	-1.08133	2.33042e-08	Down	EF-hand domain pair	ko:K02183,ko:K10840,ko:K16465	ko03420,ko04014,ko04015,ko04016,ko04020,ko04022,ko04024,ko04070,ko04114,ko04218,ko04261,ko04270,ko04371,ko04626,ko04713,ko04720,ko04722,ko04728,ko04740,ko04744,ko04745,ko04750,ko04910,ko04912,ko04915,ko04916,ko04921,ko04922,ko04924,ko04925,ko04970,ko04971,ko05010,ko05031,ko05034,ko05133,ko05152,ko05167,ko05200,ko05214,ko05418,map03420,map04014,map04015,map04016,map04020,map04022,map04024,map04070…	-
PGSC0003DMG400021736	-1.08134	9.05797e-05	Down	Belongs to the iron ascorbate-dependent oxidoreductase family	-	-	-
PGSC0003DMG400001662	-1.08171	9.02158e-07	Down	Belongs to the Orn Lys Arg decarboxylase class-II family. SpeA subfamily	ko:K01583	ko00330,ko01100,map00330,map01100	4.1.1.19
PGSC0003DMG400014372	-1.08176	1.47437e-07	Down	Belongs to the uridine kinase family	ko:K00876	ko00240,ko00983,ko01100,map00240,map00983,map01100	2.7.1.48
PGSC0003DMG400027954	-1.08272	3.88785e-09	Down	Essential component of the vacuolar proton pump (V- ATPase), a multimeric enzyme that catalyzes the translocation of protons across the membranes. Required for assembly and activity of the V-ATPase	ko:K02154	ko00190,ko01100,ko04142,ko04145,ko04721,ko04966,ko05110,ko05120,ko05152,ko05165,ko05323,map00190,map01100,map04142,map04145,map04721,map04966,map05110,map05120,map05152,map05165,map05323	-
PGSC0003DMG402002164	-1.08282	6.37167e-08	Down	Belongs to the GST superfamily	ko:K00799	ko00480,ko00980,ko00982,ko00983,ko01524,ko05200,ko05204,ko05225,ko05418,map00480,map00980,map00982,map00983,map01524,map05200,map05204,map05225,map05418	2.5.1.18
PGSC0003DMG400003363	-1.08295	9.58196e-14	Down	Nuclear matrix constituent protein 1-like	-	-	-
PGSC0003DMG400026126	-1.08328	0.000395045	Down	1-phosphatidylinositol-3-phosphate 5-kinase FAB1D	ko:K00921	ko00562,ko04070,ko04145,ko04810,map00562,map04070,map04145,map04810	2.7.1.150
PGSC0003DMG400003152	-1.08391	3.41552e-06	Down	Cinnamoyl-CoA reductase	ko:K09753	ko00940,ko01100,ko01110,map00940,map01100,map01110	1.2.1.44
PGSC0003DMG400005856	-1.08392	0.00328069	Down	B3 DNA binding domain	-	-	-
PGSC0003DMG400012712	-1.08445	2.89797e-09	Down	Glycerol-3-phosphate dehydrogenase	ko:K00006	ko00564,ko01110,ko04011,map00564,map01110,map04011	1.1.1.8
PGSC0003DMG400011898	-1.08544	0.0149639	Down	Belongs to the disease resistance NB-LRR family	-	-	-
PGSC0003DMG400014177	-1.08548	1.66578e-05	Down	ADP-ribosylation factor GTPase-activating protein	ko:K12489	ko04144,map04144	-
PGSC0003DMG400014134	-1.08579	5.47037e-08	Down	-	-	-	-
PGSC0003DMG400025254	-1.08585	2.87868e-06	Down	Belongs to the precorrin methyltransferase family	ko:K02303	ko00860,ko01100,ko01110,ko01120,map00860,map01100,map01110,map01120	2.1.1.107
PGSC0003DMG400022055	-1.08625	0.000998873	Down	tRNA synthetases class II (D, K and N)	ko:K01893	ko00970,map00970	6.1.1.22
PGSC0003DMG400016792	-1.08646	1.93364e-05	Down	-	-	-	-
PGSC0003DMG400009069	-1.08651	1.14563e-10	Down	Belongs to the ubiquitin-conjugating enzyme family	ko:K06689	ko04013,ko04120,ko04141,ko04624,map04013,map04120,map04141,map04624	2.3.2.23
PGSC0003DMG400019896	-1.08678	2.11036e-08	Down	-	-	-	-
PGSC0003DMG400001326	-1.0868	0.0105905	Down	Structural maintenance of	ko:K06675	ko04111,map04111	-
PGSC0003DMG400029510	-1.08684	6.18479e-07	Down	Zinc finger protein	-	-	-
PGSC0003DMG400026914	-1.08815	0.00031845	Down	EF-hand domain	ko:K13448	ko04626,map04626	-
PGSC0003DMG400016788	-1.08956	0.0231464	Down	-	-	-	-
PGSC0003DMG400028099	-1.08958	0.0125114	Down	Belongs to the cyclin family	ko:K21777	-	-
PGSC0003DMG402007356	-1.08998	0.0166564	Down	Thymidine	ko:K00857	ko00240,ko00983,ko01100,map00240,map00983,map01100	2.7.1.21
PGSC0003DMG400014569	-1.09089	0.0293683	Down	-	-	-	-
PGSC0003DMG400019498	-1.09106	0.000212076	Down	Conserved gene of	-	-	-
PGSC0003DMG400017063	-1.09151	0.000682007	Down	Resistance protein	ko:K15078,ko:K19613	ko03460,ko04014,map03460,map04014	-
PGSC0003DMG400018367	-1.09193	2.87338e-07	Down	Protein STRUBBELIG-RECEPTOR FAMILY 3-like	ko:K04733	ko04010,ko04064,ko04620,ko04621,ko04624,ko04722,ko05133,ko05140,ko05142,ko05145,ko05152,ko05162,ko05164,map04010,map04064,map04620,map04621,map04624,map04722,map05133,map05140,map05142,map05145,map05152,map05162,map05164	2.7.11.1
PGSC0003DMG400014304	-1.09224	1.43337e-05	Down	LysM domain	-	-	-
PGSC0003DMG400020082	-1.09295	0.0457209	Down	-	-	-	-
PGSC0003DMG400006548	-1.09327	0.00567654	Down	Rhomboid family	-	-	-
PGSC0003DMG400033088	-1.09392	3.0968e-11	Down	Helical region found in SNAREs	ko:K08509,ko:K18211	ko04130,ko04140,ko04721,ko04911,map04130,map04140,map04721,map04911	-
PGSC0003DMG400020387	-1.09399	0.000821799	Down	Protein of unknown function (DUF568)	-	-	-
PGSC0003DMG400000621	-1.09441	0.000252495	Down	Cucumber peeling cupredoxin-like	-	-	-
PGSC0003DMG401031249	-1.09523	4.45943e-12	Down	Acts as a Mg(2 ) transporter. Can also transport other divalent cations such as Fe(2 ), Sr(2 ), Ba(2 ), Mn(2 ) and Co(2 ) but to a much less extent than Mg(2 )	-	-	-
PGSC0003DMG400002539	-1.0954	3.95703e-08	Down	Belongs to the TRAFAC class myosin-kinesin ATPase superfamily. Kinesin family	ko:K10393	-	-
PGSC0003DMG400015709	-1.09623	0.00540344	Down	Glycosyl transferase 4-like domain	-	-	-
PGSC0003DMG400016247	-1.09666	5.21119e-07	Down	Belongs to the fatty acid desaturase type 2 family	ko:K03921	ko00061,ko01040,ko01212,map00061,map01040,map01212	1.14.19.11,1.14.19.2,1.14.19.26
PGSC0003DMG400015332	-1.09703	0.0140283	Down	Short calmodulin-binding motif containing conserved Ile and Gln residues.	-	-	-
PGSC0003DMG400027375	-1.09742	1.12544e-11	Down	Alpha/beta hydrolase family	-	-	-
PGSC0003DMG400029050	-1.09765	2.65428e-06	Down	Aromatic amino acid decarboxylase	ko:K01590,ko:K01649,ko:K22427	ko00290,ko00340,ko00360,ko00620,ko01100,ko01110,ko01210,ko01230,map00290,map00340,map00360,map00620,map01100,map01110,map01210,map01230	2.3.3.13,4.1.1.22,4.1.1.53
PGSC0003DMG401021564	-1.09772	0.0109539	Down	Phenylalanine ammonia-lyase	ko:K10775,ko:K13064	ko00360,ko00940,ko01100,ko01110,map00360,map00940,map01100,map01110	4.3.1.24,4.3.1.25
PGSC0003DMG400031802	-1.0978	0.000287501	Down	Carbohydrate-binding protein of the ER	-	-	-
PGSC0003DMG400035389	-1.09795	1.79779e-07	Down	Armadillo/beta-catenin-like repeats	-	-	-
PGSC0003DMG400009867	-1.09877	1.82257e-12	Down	Protein of unknown function (DUF668)	-	-	-
PGSC0003DMG400010294	-1.09899	0.0175282	Down	No apical meristem (NAM) protein	-	-	-
PGSC0003DMG400016125	-1.09905	1.1299e-05	Down	Belongs to the UDP-glycosyltransferase family	-	-	-
PGSC0003DMG400015745	-1.09914	8.18285e-12	Down	Interconversion of serine and glycine	ko:K00600	ko00260,ko00460,ko00630,ko00670,ko00680,ko01100,ko01110,ko01120,ko01130,ko01200,ko01230,ko01523,map00260,map00460,map00630,map00670,map00680,map01100,map01110,map01120,map01130,map01200,map01230,map01523	2.1.2.1
PGSC0003DMG400001714	-1.09953	2.6909e-18	Down	Belongs to the TRAFAC class dynamin-like GTPase superfamily. Dynamin Fzo YdjA family	ko:K01528	ko04072,ko04144,ko04721,ko04961,ko05100,map04072,map04144,map04721,map04961,map05100	3.6.5.5
PGSC0003DMG400027940	-1.10043	2.6975e-12	Down	Calmodulin-binding receptor-like cytoplasmic kinase 3	ko:K04733	ko04010,ko04064,ko04620,ko04621,ko04624,ko04722,ko05133,ko05140,ko05142,ko05145,ko05152,ko05162,ko05164,map04010,map04064,map04620,map04621,map04624,map04722,map05133,map05140,map05142,map05145,map05152,map05162,map05164	2.7.11.1
PGSC0003DMG400002789	-1.10092	2.91665e-09	Down	ABC transporter	ko:K12608	ko03018,map03018	-
PGSC0003DMG400014467	-1.10206	1.7444e-13	Down	Inositol phosphate kinase with a broad substrate specificity	ko:K00915,ko:K11251	ko00562,ko01100,ko04070,ko04138,ko04217,ko05034,ko05322,map00562,map01100,map04070,map04138,map04217,map05034,map05322	2.7.1.140,2.7.1.151
PGSC0003DMG400018364	-1.10274	8.93209e-06	Down	Gar1/Naf1 RNA binding region	ko:K14763	-	-
PGSC0003DMG402004334	-1.1028	0.0267833	Down	-	-	-	-
PGSC0003DMG400006543	-1.10289	0.000979207	Down	Thaumatin family	-	-	-
PGSC0003DMG400012457	-1.10373	1.10716e-09	Down	Protein of unknown function (DUF1218)	-	-	-
PGSC0003DMG400028746	-1.10381	1.35318e-12	Down	Domain in Tre-2, BUB2p, and Cdc16p. Probable Rab-GAPs.	ko:K18469	-	-
PGSC0003DMG400002107	-1.10461	1.14914e-05	Down	VQ motif	-	-	-
PGSC0003DMG400008442	-1.10561	1.7996e-09	Down	GRAS domain family	-	-	-
PGSC0003DMG401005720	-1.1058	6.1222e-09	Down	-	-	-	-
PGSC0003DMG400021602	-1.10607	2.41868e-10	Down	Chitinase class I	-	-	-
PGSC0003DMG400029004	-1.10635	6.00784e-07	Down	Belongs to the 'GDSL' lipolytic enzyme family	-	-	-
PGSC0003DMG400011872	-1.1075	4.57274e-09	Down	glucuronosyltransferase	ko:K00750	ko00500,ko01100,map00500,map01100	2.4.1.186
PGSC0003DMG400005847	-1.10808	4.74848e-09	Down	Tetratricopeptide repeat	-	-	-
PGSC0003DMG400030509	-1.10815	1.11311e-13	Down	Ribose 5-phosphate isomerase A (phosphoriboisomerase A)	ko:K01807	ko00030,ko00710,ko01100,ko01110,ko01120,ko01130,ko01200,ko01230,map00030,map00710,map01100,map01110,map01120,map01130,map01200,map01230	5.3.1.6
PGSC0003DMG400030872	-1.10823	9.95093e-09	Down	Vacuolar protein sorting-associated protein 62	-	-	-
PGSC0003DMG400024661	-1.10945	0.0154132	Down	Leucine Rich repeat	-	-	-
PGSC0003DMG401028974	-1.10951	1.36112e-06	Down	Molybdenum Cofactor Synthesis C	ko:K03639	ko00790,ko01100,ko04122,map00790,map01100,map04122	4.1.99.22
PGSC0003DMG400010408	-1.11073	5.59426e-12	Down	Phospholipid methyltransferase	-	-	-
PGSC0003DMG400016730	-1.11219	0.000441604	Down	Sucrose-cleaving enzyme that provides UDP-glucose and fructose for various metabolic pathways	ko:K00695	ko00500,ko01100,map00500,map01100	2.4.1.13
PGSC0003DMG400021907	-1.11234	0.0491583	Down	Protein of unknown function (DUF3339)	-	-	-
PGSC0003DMG400024268	-1.1127	0.000559793	Down	POT family	ko:K14638	-	-
PGSC0003DMG400019869	-1.11288	0.00183174	Down	protein retention in ER lumen	ko:K21437	-	-
PGSC0003DMG400001363	-1.11309	2.2767e-06	Down	methylesterase 11	ko:K18635	-	-
PGSC0003DMG400009180	-1.11319	1.01667e-13	Down	Leucine rich repeat N-terminal domain	-	-	-
PGSC0003DMG400015428	-1.11405	4.02411e-06	Down	TRAM, LAG1 and CLN8 homology domains.	-	-	-
PGSC0003DMG400004150	-1.11431	1.23405e-07	Down	Thioredoxin-like domain	ko:K09580	ko04141,map04141	5.3.4.1
PGSC0003DMG400024324	-1.1149	3.84108e-05	Down	Late embryogenesis abundant protein	-	-	-
PGSC0003DMG400005339	-1.11586	0.0086035	Down	WD40-like Beta Propeller Repeat	-	-	-
PGSC0003DMG402018777	-1.1162	1.59034e-10	Down	12-oxophytodienoate reductase	ko:K05894	ko00592,ko01100,ko01110,map00592,map01100,map01110	1.3.1.42
PGSC0003DMG400010126	-1.11623	4.74694e-14	Down	PPPDE putative peptidase domain	-	-	-
PGSC0003DMG400019960	-1.11628	1.57228e-05	Down	Voltage-dependent anion channel	-	-	-
PGSC0003DMG400028257	-1.11733	6.48193e-06	Down	ubiquitin	ko:K10591	ko04011,ko04120,ko04144,ko04530,ko05169,map04011,map04120,map04144,map04530,map05169	2.3.2.26
PGSC0003DMG400019404	-1.11743	3.02986e-13	Down	Delta(8)-fatty-acid desaturase-like	ko:K21734,ko:K21737	-	1.14.19.29,1.14.19.38,1.14.19.47
PGSC0003DMG400020084	-1.11744	6.11749e-05	Down	Belongs to the 'GDSL' lipolytic enzyme family	-	-	-
PGSC0003DMG400010577	-1.11746	0.016766	Down	Carbohydrate-binding protein of the ER	-	-	-
PGSC0003DMG400030838	-1.11769	0.0460667	Down	Catalytic subunit of the queuine tRNA-ribosyltransferase (TGT) that catalyzes the base-exchange of a guanine (G) residue with queuine (Q) at position 34 (anticodon wobble position) in tRNAs with GU(N) anticodons (tRNA-Asp, -Asn, -His and -Tyr), resulting in the hypermodified nucleoside queuosine (7-(((4,5-cis- dihydroxy-2-cyclopenten-1-yl)amino)methyl)-7-deazaguanosine). Catalysis occurs through …	ko:K00773	-	2.4.2.29
PGSC0003DMG400000757	-1.11801	1.78578e-05	Down	Salicylic acid-binding protein 2	ko:K20802	ko00460,ko01110,map00460,map01110	4.1.2.10
PGSC0003DMG400002566	-1.11977	2.14468e-06	Down	The coatomer is a cytosolic protein complex that binds to dilysine motifs and reversibly associates with Golgi non- clathrin-coated vesicles, which further mediate biosynthetic protein transport from the ER, via the Golgi up to the trans Golgi network. Coatomer complex is required for budding from Golgi membranes, and is essential for the retrograde Golgi-to-ER transport of dilysine-tagged protei…	ko:K17302	-	-
PGSC0003DMG400013484	-1.121	1.77391e-10	Down	Pyroglutamyl peptidase	ko:K01304	-	3.4.19.3
PGSC0003DMG400010152	-1.12103	2.03125e-19	Down	Oligosaccharyl transferase STT3 subunit	ko:K07151	ko00510,ko00513,ko01100,ko04141,map00510,map00513,map01100,map04141	2.4.99.18
PGSC0003DMG400017294	-1.1215	0.00482814	Down	-	-	-	-
PGSC0003DMG400001028	-1.12165	0.000119287	Down	Pollen proteins Ole e I like	-	-	-
PGSC0003DMG400020160	-1.12203	2.44795e-08	Down	Cytochrome b5	-	-	-
PGSC0003DMG400007883	-1.12401	4.57188e-05	Down	E3 ubiquitin ligase BIG	ko:K19045	-	2.3.2.27
PGSC0003DMG400047346	-1.12405	8.70245e-11	Down	LysM domain	-	-	-
PGSC0003DMG400005892	-1.12445	0.0055651	Down	No apical meristem (NAM) protein	-	-	-
PGSC0003DMG400045370	-1.12454	0.00239612	Down	Eukaryotic aspartyl protease	-	-	-
PGSC0003DMG402003586	-1.12663	3.92713e-09	Down	PLAC8 family	-	-	-
PGSC0003DMG400024274	-1.128	1.26027e-06	Down	Cytochrome P450	ko:K04123	ko00904,ko01100,ko01110,map00904,map01100,map01110	1.14.13.79
PGSC0003DMG401014059	-1.12803	1.95419e-08	Down	Sigma factor PP2C-like phosphatases	ko:K14803	-	3.1.3.16
PGSC0003DMG400029214	-1.12827	0.0003371	Down	BURP domain-containing protein	-	-	-
PGSC0003DMG404026043	-1.1283	0.0162919	Down	Belongs to the disease resistance NB-LRR family	-	-	-
PGSC0003DMG400015448	-1.12839	5.14463e-05	Down	Mitogen-activated protein kinase kinase kinase YODA-like	ko:K04421,ko:K11229	ko04010,ko04011,ko04139,ko04722,ko04912,ko05166,map04010,map04011,map04139,map04722,map04912,map05166	2.7.11.25
PGSC0003DMG400002370	-1.12839	1.28119e-08	Down	Belongs to the synaptobrevin family	ko:K08511	-	-
PGSC0003DMG400018840	-1.12851	6.3405e-09	Down	Protein kinase domain	ko:K04733	ko04010,ko04064,ko04620,ko04621,ko04624,ko04722,ko05133,ko05140,ko05142,ko05145,ko05152,ko05162,ko05164,map04010,map04064,map04620,map04621,map04624,map04722,map05133,map05140,map05142,map05145,map05152,map05162,map05164	2.7.11.1
PGSC0003DMG400008538	-1.12911	1.14351e-09	Down	DNA-binding domain in plant proteins such as APETALA2 and EREBPs	ko:K09286	-	-
PGSC0003DMG400030418	-1.12957	2.6991e-15	Down	Haloacid dehalogenase-like hydrolase	ko:K07025	-	-
PGSC0003DMG401025397	-1.12994	1.05883e-05	Down	Phosphatidylinositol transfer protein	-	-	-
PGSC0003DMG400021438	-1.12997	2.83205e-08	Down	Haemolysin-III related	ko:K07297	ko04152,ko04211,ko04920,ko04932,map04152,map04211,map04920,map04932	-
PGSC0003DMG400006835	-1.13116	3.70307e-15	Down	Belongs to the CTL (choline transporter-like) family	-	-	-
PGSC0003DMG400029832	-1.13119	5.97605e-10	Down	Domain of unknown function (DUF3336)	ko:K14674	ko00100,ko00561,ko00564,ko00565,ko00590,ko00591,ko00592,ko01100,ko01110,map00100,map00561,map00564,map00565,map00590,map00591,map00592,map01100,map01110	2.3.1.51,3.1.1.13,3.1.1.3,3.1.1.4
PGSC0003DMG400016870	-1.13251	4.5152e-10	Down	Aldo/keto reductase family	-	-	-
PGSC0003DMG400025587	-1.13328	0.009828	Down	ATP-citrate synthase alpha chain protein	ko:K01648	ko00020,ko00720,ko01100,ko01110,ko01120,ko01130,map00020,map00720,map01100,map01110,map01120,map01130	2.3.3.8
PGSC0003DMG400027149	-1.13415	7.22932e-15	Down	CBL-interacting serine threonine-protein kinase 1-like	ko:K07198	ko04068,ko04140,ko04150,ko04151,ko04152,ko04211,ko04213,ko04371,ko04530,ko04710,ko04714,ko04910,ko04920,ko04921,ko04922,ko04931,ko04932,ko05410,ko05418,map04068,map04140,map04150,map04151,map04152,map04211,map04213,map04371,map04530,map04710,map04714,map04910,map04920,map04921,map04922,map04931,map04932,map05410,map05418	2.7.11.11
PGSC0003DMG400017863	-1.13441	3.68239e-14	Down	BEST Arabidopsis thaliana protein match is	-	-	-
PGSC0003DMG400004810	-1.13501	1.08677e-06	Down	Belongs to the peptidase A1 family	-	-	-
PGSC0003DMG400011771	-1.1368	1.0056e-10	Down	amino acid	-	-	-
PGSC0003DMG400012138	-1.13713	4.71163e-16	Down	DCD	-	-	-
PGSC0003DMG400003316	-1.13832	3.2933e-15	Down	SANT SWI3, ADA2, N-CoR and TFIIIB'' DNA-binding domains	ko:K09422	-	-
PGSC0003DMG401009344	-1.13934	7.07535e-11	Down	Mechanosensitive ion channel protein 3, chloroplastic-like isoform X1	ko:K22047	-	-
PGSC0003DMG400009707	-1.14041	0.00022029	Down	purine permease 9	-	-	-
PGSC0003DMG400008071	-1.14045	0.00198548	Down	Conserved gene of	-	-	-
PGSC0003DMG400025035	-1.1405	7.98002e-07	Down	3-deoxy-manno-octulosonate cytidylyltransferase	ko:K00979	ko00540,ko01100,map00540,map01100	2.7.7.38
PGSC0003DMG400026304	-1.14054	1.23988e-06	Down	Conserved oligomeric Golgi complex	ko:K20289	-	-
PGSC0003DMG400007534	-1.14101	6.38382e-18	Down	-	-	-	-
PGSC0003DMG400023731	-1.14207	2.10388e-06	Down	Protein of unknown function (DUF563)	ko:K18134	ko00514,map00514	2.4.1.255
PGSC0003DMG400006378	-1.14293	3.20415e-06	Down	Belongs to the multi antimicrobial extrusion (MATE) (TC 2.A.66.1) family	ko:K03327	-	-
PGSC0003DMG400031385	-1.14314	1.83421e-11	Down	Hydrolyzes acetyl esters in homogalacturonan regions of pectin. In type I primary cell wall, galacturonic acid residues of pectin can be acetylated at the O-2 and O-3 positions. Decreasing the degree of acetylation of pectin gels in vitro alters their physical properties	ko:K19882	ko04310,map04310	3.1.1.98
PGSC0003DMG400030549	-1.14341	3.27797e-06	Down	-	ko:K20781	ko00514,map00514	-
PGSC0003DMG402009818	-1.14375	9.48725e-07	Down	Belongs to the disease resistance NB-LRR family	ko:K13459,ko:K13460,ko:K20599	ko04016,ko04626,map04016,map04626	-
PGSC0003DMG400017704	-1.14378	0.0079983	Down	Exostosin family	-	-	-
PGSC0003DMG400006622	-1.14563	1.97722e-10	Down	phospholipase C	ko:K05857	ko00562,ko01100,ko04020,ko04070,ko04919,ko04933,map00562,map01100,map04020,map04070,map04919,map04933	3.1.4.11
[truncated: 2,125 more rows]

## Sheet: MA_1h _vs_ MA_0h
Gene	Log2FoldChange	padj	Up/Down	Annotation	KEGG_ko	KEGG_Pathway	EC
PGSC0003DMG400016650	7.19035	1.84274e-54	Up	Rare lipoprotein A (RlpA)-like double-psi beta-barrel	ko:K20628	-	-
PGSC0003DMG400010995	7.10539	5.67588e-05	Up	Belongs to the cytochrome P450 family	ko:K00512,ko:K07418,ko:K15472	ko00140,ko00590,ko00591,ko00909,ko01100,ko01110,ko04212,ko04726,ko04750,ko04913,ko04917,ko04927,ko04934,map00140,map00590,map00591,map00909,map01100,map01110,map04212,map04726,map04750,map04913,map04917,map04927,map04934	1.14.13.121,1.14.14.1,1.14.14.19,1.14.14.32
PGSC0003DMG400006044	6.85949	1.31069e-06	Up	RING-H2 finger protein	ko:K19040	-	2.3.2.27
PGSC0003DMG400005004	6.80037	6.08813e-06	Up	Auxin-induced	-	-	-
PGSC0003DMG400013319	6.38156	7.09569e-08	Up	Auxin-induced protein 15A-like	ko:K14488	ko04075,map04075	-
PGSC0003DMG400016345	6.3226	3.23928e-07	Up	Protein of unknown function (DUF1677)	-	-	-
PGSC0003DMG400000408	6.24774	4.59621e-34	Up	Catalyzes xyloglucan endohydrolysis (XEH) and or endotransglycosylation (XET). Cleaves and religates xyloglucan polymers, an essential constituent of the primary cell wall, and thereby participates in cell wall construction of growing tissues	ko:K08235	-	2.4.1.207
PGSC0003DMG400001668	5.96479	8.90189e-23	Up	Auxin-induced protein 15A-like	ko:K14488	ko04075,map04075	-
PGSC0003DMG400008669	5.5689	0.000462854	Up	Reverse transcriptase (RNA-dependent DNA polymerase)	-	-	-
PGSC0003DMG400006045	5.53591	3.15276e-05	Up	RING-H2 finger protein	ko:K19040	-	2.3.2.27
PGSC0003DMG400024720	5.46781	4.99996e-64	Up	Dormancy/auxin associated protein	-	-	-
PGSC0003DMG400018312	5.46536	0.000187477	Up	Belongs to the expansin family	ko:K20628	-	-
PGSC0003DMG400000444	5.39534	4.59943e-29	Up	Heat shock cognate 70 kDa	ko:K03283	ko03040,ko04010,ko04141,ko04144,ko04213,ko04612,ko04915,ko05134,ko05145,ko05162,ko05164,ko05169,map03040,map04010,map04141,map04144,map04213,map04612,map04915,map05134,map05145,map05162,map05164,map05169	-
PGSC0003DMG401018223	5.33344	1.92144e-135	Up	Ferric reductase like transmembrane component	ko:K00521	-	1.16.1.7
PGSC0003DMG400029434	5.04949	5.27179e-07	Up	-	-	-	-
PGSC0003DMG400033688	5.04716	3.7593e-18	Up	acid phosphatase	ko:K14379	ko00740,ko01100,ko04142,ko04380,ko05323,map00740,map01100,map04142,map04380,map05323	3.1.3.2
PGSC0003DMG400009396	5.02581	7.11629e-29	Up	-	-	-	-
PGSC0003DMG400027839	4.88961	3.27546e-33	Up	-	-	-	-
PGSC0003DMG400004597	4.87696	1.35541e-33	Up	-	-	-	-
PGSC0003DMG400009466	4.87637	7.84497e-11	Up	Heavy-metal-associated domain	-	-	-
PGSC0003DMG400013516	4.87344	1.37974e-49	Up	Glycosyl hydrolases family 28	ko:K01213	ko00040,ko01100,map00040,map01100	3.2.1.67
PGSC0003DMG400006081	4.86603	3.01093e-39	Up	PDDEXK-like family of unknown function	-	-	-
PGSC0003DMG400010155	4.84622	8.4782e-16	Up	-	-	-	-
PGSC0003DMG400024113	4.79592	1.58896e-38	Up	-	-	-	-
PGSC0003DMG402010883	4.74907	1.79632e-09	Up	Myb-like DNA-binding domain	ko:K09422	-	-
PGSC0003DMG400009467	4.74249	1.08446e-08	Up	Heavy-metal-associated domain	-	-	-
PGSC0003DMG400013577	4.73952	8.78736e-09	Up	Flavin-binding monooxygenase-like	ko:K00485	ko00982,ko01120,map00982,map01120	1.14.13.8
PGSC0003DMG400027475	4.69104	9.72655e-55	Up	B-box zinc finger	-	-	-
PGSC0003DMG400001614	4.62047	8.34186e-49	Up	Auxin-induced protein 15A-like	ko:K14488	ko04075,map04075	-
PGSC0003DMG400043108	4.54955	2.2169e-53	Up	Belongs to the CRISP family	ko:K20412	-	-
PGSC0003DMG400009263	4.54666	2.84315e-27	Up	-	-	-	-
PGSC0003DMG400019603	4.54281	6.46184e-09	Up	unfolded protein binding	-	-	-
PGSC0003DMG400033339	4.52655	3.71677e-10	Up	Cytochrome P450	ko:K20667	-	1.14.13.201
PGSC0003DMG400019123	4.51516	4.18199e-08	Up	21 kDa protein-like	-	-	-
PGSC0003DMG400002699	4.50327	2.50546e-22	Up	A Receptor for Ubiquitination Targets	-	-	-
PGSC0003DMG400010231	4.48843	1.42461e-22	Up	Protein of unknown function (DUF688)	-	-	-
PGSC0003DMG400013416	4.48425	1.02481e-24	Up	The light-harvesting complex (LHC) functions as a light receptor, it captures and delivers excitation energy to photosystems with which it is closely associated	ko:K08912	ko00196,ko01100,map00196,map01100	-
PGSC0003DMG400004918	4.43954	1.88572e-36	Up	-	-	-	-
PGSC0003DMG400013417	4.42634	5.49327e-06	Up	The light-harvesting complex (LHC) functions as a light receptor, it captures and delivers excitation energy to photosystems with which it is closely associated	ko:K08912	ko00196,ko01100,map00196,map01100	-
PGSC0003DMG402022984	4.41306	3.32879e-25	Up	-	-	-	-
PGSC0003DMG400002999	4.39823	2.75366e-16	Up	Fantastic Four meristem regulator	ko:K09528	-	-
PGSC0003DMG400003946	4.37759	2.43251e-12	Up	Belongs to the multi antimicrobial extrusion (MATE) (TC 2.A.66.1) family	ko:K03327	-	-
PGSC0003DMG400000718	4.36535	2.59063e-24	Up	Conserved gene of	-	-	-
PGSC0003DMG400021569	4.35849	2.41902e-40	Up	UDP-glucoronosyl and UDP-glucosyl transferase	-	-	-
PGSC0003DMG400016695	4.35642	4.67219e-06	Up	The light-harvesting complex (LHC) functions as a light receptor, it captures and delivers excitation energy to photosystems with which it is closely associated	ko:K08912	ko00196,ko01100,map00196,map01100	-
PGSC0003DMG400002243	4.28294	0.000347779	Up	-	-	-	-
PGSC0003DMG400028819	4.24667	1.01599e-23	Up	RING-type zinc-finger	ko:K16281,ko:K16285	-	2.3.2.27
PGSC0003DMG400010922	4.23483	1.7312e-15	Up	UPF0481 protein	-	-	-
PGSC0003DMG400012487	4.23085	7.96744e-21	Up	-	-	-	-
PGSC0003DMG400001655	4.22581	3.24555e-26	Up	Auxin-induced protein	ko:K14488	ko04075,map04075	-
PGSC0003DMG400012826	4.19429	3.77687e-13	Up	Dormancy/auxin associated protein	-	-	-
PGSC0003DMG402028907	4.19383	6.18285e-47	Up	Heat shock protein	ko:K04079	ko04141,ko04151,ko04217,ko04612,ko04621,ko04626,ko04657,ko04659,ko04914,ko04915,ko05200,ko05215,ko05418,map04141,map04151,map04217,map04612,map04621,map04626,map04657,map04659,map04914,map04915,map05200,map05215,map05418	-
PGSC0003DMG400029328	4.1933	1.03337e-25	Up	RING-like zinc finger	ko:K19037	-	2.3.2.27
PGSC0003DMG400011149	4.19188	1.28335e-09	Up	-	-	-	-
PGSC0003DMG400009700	4.17075	9.50364e-22	Up	Cotton fibre expressed protein	-	-	-
PGSC0003DMG400005573	4.1261	7.0832e-26	Up	Heat shock protein	ko:K04079	ko04141,ko04151,ko04217,ko04612,ko04621,ko04626,ko04657,ko04659,ko04914,ko04915,ko05200,ko05215,ko05418,map04141,map04151,map04217,map04612,map04621,map04626,map04657,map04659,map04914,map04915,map05200,map05215,map05418	-
PGSC0003DMG400028651	4.11336	4.63722e-05	Up	acid desaturase	ko:K10256,ko:K21704,ko:K21710,ko:K21736	ko01040,ko01212,map01040,map01212	1.14.18.4,1.14.19.16,1.14.19.22,1.14.19.33,1.14.19.34,1.14.19.6
PGSC0003DMG400033102	4.10899	1.25586e-14	Up	phytochrome kinase substrate	-	-	-
PGSC0003DMG400024251	4.09224	2.17531e-05	Up	Domain of unknown function (DUF4378)	-	-	-
PGSC0003DMG400000557	4.09201	4.25357e-10	Up	Heavy-metal-associated domain	-	-	-
PGSC0003DMG402020453	4.08527	5.16331e-22	Up	cytochrome P450	-	-	-
PGSC0003DMG400011632	4.03866	6.95759e-42	Up	Belongs to the small heat shock protein (HSP20) family	ko:K13993	ko04141,map04141	-
PGSC0003DMG400011627	4.02987	1.47931e-21	Up	Belongs to the small heat shock protein (HSP20) family	ko:K13993	ko04141,map04141	-
PGSC0003DMG400003521	4.02597	1.31785e-14	Up	Belongs to the glycosyl hydrolase 5 (cellulase A) family	ko:K19355	ko00051,map00051	3.2.1.78
PGSC0003DMG400015230	4.02099	8.83142e-12	Up	Amb_all	ko:K01728	ko00040,ko02024,map00040,map02024	4.2.2.2
PGSC0003DMG400021284	4.00398	3.70946e-15	Up	Peptidase of plants and bacteria	-	-	-
PGSC0003DMG400030216	3.97321	7.21942e-06	Up	-	-	-	-
PGSC0003DMG400025274	3.95419	5.40091e-14	Up	Cytochrome P450	-	-	-
PGSC0003DMG400019270	3.95348	7.38263e-28	Up	-	-	-	-
PGSC0003DMG400025989	3.92314	1.10989e-09	Up	ethylene-responsive transcription factor	ko:K09286,ko:K14517	ko04075,map04075	-
PGSC0003DMG400006271	3.90727	6.45871e-09	Up	DnaJ molecular chaperone homology domain	-	-	-
PGSC0003DMG400023125	3.88643	1.55184e-14	Up	EF-hand domain	-	-	-
PGSC0003DMG400013413	3.87078	7.52087e-17	Up	The light-harvesting complex (LHC) functions as a light receptor, it captures and delivers excitation energy to photosystems with which it is closely associated	ko:K08912	ko00196,ko01100,map00196,map01100	-
PGSC0003DMG400008223	3.82516	1.49705e-18	Up	Heat shock factor protein HSF30	ko:K09419	-	-
PGSC0003DMG400031868	3.8181	2.70869e-55	Up	-	-	-	-
PGSC0003DMG400016877	3.81456	5.5181e-18	Up	Plant self-incompatibility protein S1	-	-	-
PGSC0003DMG400012677	3.80048	2.26174e-33	Up	Rhomboid family	-	-	-
PGSC0003DMG400001644	3.7817	6.74362e-05	Up	auxin-induced protein	ko:K14488	ko04075,map04075	-
PGSC0003DMG400022653	3.77274	6.19521e-10	Up	Glutaredoxin	ko:K03676	-	-
PGSC0003DMG400002724	3.76165	2.17045e-33	Up	-	-	-	-
PGSC0003DMG400006198	3.7418	3.03776e-42	Up	PA domain	-	-	-
PGSC0003DMG400012640	3.74091	7.73347e-05	Up	Amb_all	ko:K01728	ko00040,ko02024,map00040,map02024	4.2.2.2
PGSC0003DMG400001667	3.7254	1.33086e-43	Up	Auxin-induced protein 15A-like	ko:K14488	ko04075,map04075	-
PGSC0003DMG400000363	3.72485	1.17661e-15	Up	Cotton fibre expressed protein	-	-	-
PGSC0003DMG400018407	3.72314	5.36722e-26	Up	RING-like zinc finger	ko:K11982,ko:K22378	-	2.3.2.27
PGSC0003DMG400012137	3.70561	2.30257e-10	Up	finger protein	ko:K19039	-	2.3.2.27
PGSC0003DMG400011630	3.68781	3.1248e-18	Up	Belongs to the small heat shock protein (HSP20) family	ko:K13993	ko04141,map04141	-
PGSC0003DMG400014504	3.67589	4.84122e-16	Up	zinc-finger of the FCS-type, C2-C2	-	-	-
PGSC0003DMG402019696	3.6737	1.68832e-15	Up	Domain of unknown function (DUF3511)	-	-	-
PGSC0003DMG400022738	3.67201	4.51545e-26	Up	Transcription factor	-	-	-
PGSC0003DMG401022984	3.64714	3.62506e-12	Up	-	-	-	-
PGSC0003DMG400026705	3.6376	4.60315e-08	Up	Belongs to the MIP aquaporin (TC 1.A.8) family	ko:K09866	ko04962,ko04976,map04962,map04976	-
PGSC0003DMG400010154	3.62838	9.26221e-15	Up	Cotton fibre expressed protein	-	-	-
PGSC0003DMG400030397	3.62704	1.90439e-27	Up	Myb-like DNA-binding domain	ko:K09422	-	-
PGSC0003DMG400041029	3.62566	1.28244e-17	Up	BAG domain	-	-	-
PGSC0003DMG400004616	3.59141	1.04634e-23	Up	Plant invertase/pectin methylesterase inhibitor	-	-	-
PGSC0003DMG400000148	3.5886	3.45658e-09	Up	Cytochrome P450	-	-	-
PGSC0003DMG400000225	3.57135	0.000214824	Up	Protein of unknown function (DUF1442)	-	-	-
PGSC0003DMG400022565	3.5687	0.000180257	Up	Leucine rich repeat N-terminal domain	-	-	-
PGSC0003DMG400020718	3.56787	7.75774e-24	Up	Belongs to the small heat shock protein (HSP20) family	ko:K13993	ko04141,map04141	-
PGSC0003DMG400008278	3.56738	0.00140696	Up	-	-	-	-
PGSC0003DMG400014347	3.56179	8.45602e-05	Up	PAR1 protein	-	-	-
PGSC0003DMG400028817	3.55699	1.7651e-24	Up	-	-	-	-
PGSC0003DMG400013130	3.54917	2.98578e-07	Up	Fantastic Four meristem regulator	ko:K09528	-	-
PGSC0003DMG400011628	3.54713	2.96219e-19	Up	Belongs to the small heat shock protein (HSP20) family	ko:K13993	ko04141,map04141	-
PGSC0003DMG400014212	3.54053	3.00109e-14	Up	Belongs to the heat shock protein 70 family	ko:K03283	ko03040,ko04010,ko04141,ko04144,ko04213,ko04612,ko04915,ko05134,ko05145,ko05162,ko05164,ko05169,map03040,map04010,map04141,map04144,map04213,map04612,map04915,map05134,map05145,map05162,map05164,map05169	-
PGSC0003DMG400026162	3.53864	2.84722e-38	Up	-	-	-	-
PGSC0003DMG400017012	3.5363	2.15209e-07	Up	Ring finger domain	-	-	-
PGSC0003DMG400021978	3.53166	6.46449e-17	Up	Auxin-induced protein 6B-like	-	-	-
PGSC0003DMG400004388	3.53087	9.14459e-06	Up	Domain of unknown function (DUF4228)	-	-	-
PGSC0003DMG400013317	3.53077	0.00014957	Up	Auxin-induced protein 15A-like	ko:K14488	ko04075,map04075	-
PGSC0003DMG400010498	3.51847	1.09605e-07	Up	Photosystem II 5 kDa protein	-	-	-
PGSC0003DMG400028655	3.51516	5.03783e-13	Up	-	-	-	-
PGSC0003DMG400020701	3.51142	6.89004e-17	Up	Auxin responsive protein	ko:K14488	ko04075,map04075	-
PGSC0003DMG400003376	3.51063	6.07489e-11	Up	-	-	-	-
PGSC0003DMG400024644	3.50558	7.42298e-42	Up	Belongs to the ClpA ClpB family	ko:K03695	ko04213,map04213	-
PGSC0003DMG400017751	3.49821	5.29428e-15	Up	Purine nucleobase transmembrane transport	-	-	-
PGSC0003DMG400024863	3.47914	1.13249e-08	Up	Cytochrome p450	ko:K00512,ko:K07418,ko:K15472	ko00140,ko00590,ko00591,ko00909,ko01100,ko01110,ko04212,ko04726,ko04750,ko04913,ko04917,ko04927,ko04934,map00140,map00590,map00591,map00909,map01100,map01110,map04212,map04726,map04750,map04913,map04917,map04927,map04934	1.14.13.121,1.14.14.1,1.14.14.19,1.14.14.32
PGSC0003DMG400021573	3.4656	0.000217707	Up	-	-	-	-
PGSC0003DMG400002987	3.46394	1.04482e-22	Up	dnaJ protein	ko:K09503	ko04141,map04141	-
PGSC0003DMG400021313	3.45549	1.74236e-06	Up	-	-	-	-
PGSC0003DMG400000545	3.44813	9.64742e-20	Up	cellular response to sulfur starvation	-	-	-
PGSC0003DMG400025632	3.44104	2.40323e-17	Up	SANT SWI3, ADA2, N-CoR and TFIIIB'' DNA-binding domains	-	-	-
PGSC0003DMG400018670	3.4379	1.39897e-58	Up	Amino acid transporter	ko:K14209	ko04138,map04138	-
PGSC0003DMG400024368	3.43301	1.43214e-29	Up	Zinc finger, C3HC4 type (RING finger)	ko:K19042	-	2.3.2.27
PGSC0003DMG402017804	3.41543	0.00144821	Up	-	-	-	-
PGSC0003DMG400021136	3.38858	1.58993e-15	Up	Cytochrome P450	ko:K20667	-	1.14.13.201
PGSC0003DMG400023815	3.38082	3.54826e-08	Up	Rare lipoprotein A (RlpA)-like double-psi beta-barrel	-	-	-
PGSC0003DMG400013910	3.37765	0.000142475	Up	Histidine	ko:K01590,ko:K01649,ko:K22427	ko00290,ko00340,ko00360,ko00620,ko01100,ko01110,ko01210,ko01230,map00290,map00340,map00360,map00620,map01100,map01110,map01210,map01230	2.3.3.13,4.1.1.22,4.1.1.53
PGSC0003DMG400022596	3.37426	1.82791e-11	Up	Protein kinase domain	ko:K04733	ko04010,ko04064,ko04620,ko04621,ko04624,ko04722,ko05133,ko05140,ko05142,ko05145,ko05152,ko05162,ko05164,map04010,map04064,map04620,map04621,map04624,map04722,map05133,map05140,map05142,map05145,map05152,map05162,map05164	2.7.11.1
PGSC0003DMG400027912	3.35176	1.27203e-05	Up	Sulfate transporter	ko:K17469	-	-
PGSC0003DMG400014054	3.34697	3.58537e-21	Up	POT family	ko:K14638	-	-
PGSC0003DMG400013411	3.34121	1.65032e-20	Up	The light-harvesting complex (LHC) functions as a light receptor, it captures and delivers excitation energy to photosystems with which it is closely associated	ko:K08912	ko00196,ko01100,map00196,map01100	-
PGSC0003DMG400027750	3.33901	2.80177e-17	Up	heat shock protein 70	ko:K03283	ko03040,ko04010,ko04141,ko04144,ko04213,ko04612,ko04915,ko05134,ko05145,ko05162,ko05164,ko05169,map03040,map04010,map04141,map04144,map04213,map04612,map04915,map05134,map05145,map05162,map05164,map05169	-
PGSC0003DMG400026484	3.33891	0.000183322	Up	Domain of unknown function (DUF4408)	-	-	-
PGSC0003DMG400005473	3.33645	2.11389e-09	Up	-	-	-	-
PGSC0003DMG400028456	3.32747	2.89692e-09	Up	Belongs to the MIP aquaporin (TC 1.A.8) family	ko:K09874	-	-
PGSC0003DMG400024630	3.32701	2.4612e-23	Up	Cytochrome p450	ko:K20619	-	-
PGSC0003DMG400029852	3.32686	1.62141e-10	Up	response regulator	ko:K14492	ko04075,map04075	-
PGSC0003DMG400014731	3.31916	0.000193424	Up	Histidine	ko:K01590,ko:K01649,ko:K22427	ko00290,ko00340,ko00360,ko00620,ko01100,ko01110,ko01210,ko01230,map00290,map00340,map00360,map00620,map01100,map01110,map01210,map01230	2.3.3.13,4.1.1.22,4.1.1.53
PGSC0003DMG400011381	3.30958	0.000460544	Up	Glutaredoxin	ko:K03676	-	-
PGSC0003DMG400002273	3.29686	0.000131437	Up	-	-	-	-
PGSC0003DMG400004992	3.29638	5.07674e-07	Up	Glycosyl hydrolase family 9	ko:K01179	ko00500,ko01100,map00500,map01100	3.2.1.4
PGSC0003DMG400005902	3.29539	5.84209e-22	Up	Core-2/I-Branching enzyme	-	-	-
PGSC0003DMG400027960	3.29233	3.75372e-10	Up	alpha/beta hydrolase fold	-	-	-
PGSC0003DMG401013418	3.2837	1.49947e-08	Up	The light-harvesting complex (LHC) functions as a light receptor, it captures and delivers excitation energy to photosystems with which it is closely associated	ko:K08912	ko00196,ko01100,map00196,map01100	-
PGSC0003DMG400019098	3.27723	7.29039e-10	Up	Photosystem II 5 kDa protein	-	-	-
PGSC0003DMG402020138	3.27697	0.0004351	Up	FAE1/Type III polyketide synthase-like protein	ko:K15397	ko00062,ko01110,map00062,map01110	2.3.1.199
PGSC0003DMG400013337	3.27058	2.10598e-23	Up	membrane protein At1g16860-like	-	-	-
PGSC0003DMG400025008	3.26992	0.000575628	Up	CBS domain-containing protein	-	-	-
PGSC0003DMG400029732	3.26924	3.75263e-20	Up	Dormancy/auxin associated protein	-	-	-
PGSC0003DMG400029516	3.26155	1.23235e-19	Up	-	-	-	-
PGSC0003DMG400009846	3.26078	1.73302e-14	Up	elf4-like	-	-	-
PGSC0003DMG400013315	3.26042	0.000401006	Up	Auxin-induced protein 15A-like	ko:K14488	ko04075,map04075	-
PGSC0003DMG400023119	3.25221	1.48632e-05	Up	Cytochrome P450 92B1	-	-	-
PGSC0003DMG400022399	3.23679	1.92532e-06	Up	Myb-like DNA-binding domain	ko:K09422	-	-
PGSC0003DMG400010771	3.23479	0.00236651	Up	Amb_all	ko:K01728	ko00040,ko02024,map00040,map02024	4.2.2.2
PGSC0003DMG400028926	3.2341	7.65475e-10	Up	-	-	-	-
PGSC0003DMG400007627	3.2338	6.68953e-15	Up	-	-	-	-
PGSC0003DMG400018141	3.22409	3.79537e-13	Up	Cytochrome p450	ko:K07408,ko:K07418	ko00140,ko00380,ko00590,ko00591,ko00830,ko00980,ko01100,ko04212,ko04726,ko04750,ko04913,ko05204,map00140,map00380,map00590,map00591,map00830,map00980,map01100,map04212,map04726,map04750,map04913,map05204	1.14.14.1
PGSC0003DMG400000556	3.21334	1.59739e-05	Up	Heavy-metal-associated domain	ko:K07213	ko04978,map04978	-
PGSC0003DMG400014397	3.19391	7.07633e-08	Up	-	-	-	-
PGSC0003DMG400010232	3.19118	2.2281e-16	Up	Belongs to the peptidase C1 family	-	-	-
PGSC0003DMG400012263	3.19023	7.37875e-34	Up	Glutaredoxin	ko:K17479	-	-
PGSC0003DMG400029156	3.17853	1.50683e-30	Up	-	-	-	-
PGSC0003DMG400020319	3.17048	1.06282e-19	Up	-	-	-	-
PGSC0003DMG400027718	3.161	8.92068e-08	Up	LOB domain-containing protein	-	-	-
PGSC0003DMG400015414	3.15728	2.15201e-26	Up	EF-hand domain	-	-	-
PGSC0003DMG400032274	3.15464	3.88666e-07	Up	Protein of unknown function (DUF1677)	-	-	-
PGSC0003DMG400023807	3.13638	4.69121e-05	Up	-	-	-	-
PGSC0003DMG403000594	3.136	3.70896e-08	Up	Belongs to the iron ascorbate-dependent oxidoreductase family	-	-	-
PGSC0003DMG400000779	3.12257	0.00278285	Up	Extensin-3-like	-	-	-
PGSC0003DMG400001418	3.11511	1.58828e-12	Up	Transcription factor	-	-	-
PGSC0003DMG401028532	3.10913	0.000154832	Up	-	-	-	-
PGSC0003DMG400009325	3.09573	2.96659e-08	Up	MAP kinase kinase kinase activity	-	-	-
PGSC0003DMG400015799	3.09522	8.55162e-28	Up	-	-	-	-
PGSC0003DMG400004826	3.09102	0.00011104	Up	DNA-binding domain in plant proteins such as APETALA2 and EREBPs	-	-	-
PGSC0003DMG400005725	3.08983	4.12128e-07	Up	helix loop helix domain	-	-	-
PGSC0003DMG400007464	3.08547	1.27508e-11	Up	-	-	-	-
PGSC0003DMG400015948	3.0831	5.24579e-05	Up	-	-	-	-
PGSC0003DMG400016273	3.0831	1.72169e-17	Up	PDDEXK-like family of unknown function	-	-	-
PGSC0003DMG400014220	3.08305	2.70514e-14	Up	-	-	-	-
PGSC0003DMG400044580	3.08112	8.95609e-07	Up	Histone-like transcription factor (CBF/NF-Y) and archaeal histone	ko:K08065	ko04612,ko05152,ko05166,map04612,map05152,map05166	-
PGSC0003DMG400005599	3.08094	2.50021e-15	Up	Belongs to the formin-like family	-	-	-
PGSC0003DMG400013557	3.08091	1.54409e-10	Up	UDP-glucoronosyl and UDP-glucosyl transferase	ko:K08237	-	2.4.1.218
PGSC0003DMG400038556	3.07786	2.52328e-21	Up	RING-H2 finger protein	-	-	-
PGSC0003DMG400012155	3.07349	1.31783e-23	Up	Polyketide cyclase / dehydrase and lipid transport	ko:K14496	ko04016,ko04075,map04016,map04075	-
PGSC0003DMG400029966	3.07304	7.45245e-05	Up	Cation transport protein	-	-	-
PGSC0003DMG401019255	3.07274	1.93845e-06	Up	Acts in the modification of cell walls via demethylesterification of cell wall pectin	ko:K01051	ko00040,ko01100,map00040,map01100	3.1.1.11
PGSC0003DMG400022225	3.07231	7.29227e-06	Up	B domain of TMEM189, localisation domain	ko:K20417	-	1.14.19.43
PGSC0003DMG400018431	3.07022	2.5719e-24	Up	Rare lipoprotein A (RlpA)-like double-psi beta-barrel	ko:K20628	-	-
PGSC0003DMG400018614	3.06791	6.0686e-16	Up	PB1 domain	-	-	-
PGSC0003DMG400019964	3.06369	6.92397e-18	Up	membrane-associated kinase regulator	-	-	-
PGSC0003DMG400019189	3.0604	8.24107e-10	Up	Fructose-1-6-bisphosphatase, N-terminal domain	ko:K03841	ko00010,ko00030,ko00051,ko00680,ko00710,ko01100,ko01110,ko01120,ko01130,ko01200,ko04152,ko04910,map00010,map00030,map00051,map00680,map00710,map01100,map01110,map01120,map01130,map01200,map04152,map04910	3.1.3.11
PGSC0003DMG400033930	3.0539	4.40514e-09	Up	-	-	-	-
PGSC0003DMG400008172	3.05348	0.000847025	Up	Protein of unknown function (DUF4005)	-	-	-
PGSC0003DMG400001967	3.05237	5.79839e-15	Up	ABC transporter G family member 14-like	-	-	-
PGSC0003DMG400007516	3.05146	5.84209e-22	Up	-	-	-	-
PGSC0003DMG400023762	3.04982	5.47766e-07	Up	Cupin	-	-	-
PGSC0003DMG400030339	3.04354	2.4086e-27	Up	Belongs to the small heat shock protein (HSP20) family	ko:K13993	ko04141,map04141	-
PGSC0003DMG400021513	3.04255	5.63649e-17	Up	PA domain	-	-	-
PGSC0003DMG400004808	3.04192	1.58467e-23	Up	small heat shock protein	ko:K13993	ko04141,map04141	-
PGSC0003DMG402019255	3.02153	0.00517272	Up	Acts in the modification of cell walls via demethylesterification of cell wall pectin	ko:K01051	ko00040,ko01100,map00040,map01100	3.1.1.11
PGSC0003DMG400014033	3.0187	4.58031e-07	Up	-	-	-	-
PGSC0003DMG400017034	3.01175	2.59668e-05	Up	G-type lectin S-receptor-like serine threonine-protein kinase SD2-5	-	-	-
PGSC0003DMG400023622	3.01085	1.03811e-24	Up	Belongs to the small heat shock protein (HSP20) family	ko:K13993	ko04141,map04141	-
PGSC0003DMG400030693	3.01074	9.14475e-32	Up	-	-	-	-
PGSC0003DMG400018382	2.99661	8.15551e-07	Up	phosphatidylinositol 4-phosphate 5-kinase	ko:K00889	ko00562,ko01100,ko04011,ko04070,ko04072,ko04139,ko04144,ko04666,ko04810,ko05231,map00562,map01100,map04011,map04070,map04072,map04139,map04144,map04666,map04810,map05231	2.7.1.68
PGSC0003DMG401010056	2.98175	7.9445e-08	Up	Zinc finger protein	ko:K12135	ko04712,map04712	-
PGSC0003DMG400001969	2.97807	1.71801e-15	Up	ccd4,nced4	ko:K09840	ko00906,ko01100,ko01110,map00906,map01100,map01110	1.13.11.51
PGSC0003DMG400004460	2.97746	7.48355e-15	Up	EF-hand domain	-	-	-
PGSC0003DMG400025459	2.97406	3.90233e-14	Up	Zinc finger C-x8-C-x5-C-x3-H type (and similar)	-	-	-
PGSC0003DMG400029773	2.9728	9.14606e-21	Up	Helix-turn-helix XRE-family like proteins	ko:K03627	-	-
PGSC0003DMG400014863	2.96805	0.000958391	Up	Pyridoxal-dependent decarboxylase conserved domain	ko:K01593,ko:K22328	ko00350,ko00360,ko00380,ko00901,ko00950,ko00965,ko01100,ko01110,ko04726,ko04728,ko05030,ko05031,ko05034,map00350,map00360,map00380,map00901,map00950,map00965,map01100,map01110,map04726,map04728,map05030,map05031,map05034	4.1.1.105,4.1.1.109,4.1.1.28
PGSC0003DMG402004840	2.96552	3.64408e-07	Up	Phosphatase	ko:K06124,ko:K13248	ko00564,ko00750,ko01100,map00564,map00750,map01100	3.1.3.74,3.1.3.75
PGSC0003DMG400009951	2.95964	2.05117e-14	Up	Rare lipoprotein A (RlpA)-like double-psi beta-barrel	-	-	-
PGSC0003DMG400014087	2.94781	7.84753e-09	Up	-	-	-	-
PGSC0003DMG400006023	2.94443	8.4314e-11	Up	iron ion binding	-	-	-
PGSC0003DMG400004617	2.94286	9.10101e-17	Up	Cell wall vacuolar inhibitor of fructosidase 1-like	-	-	-
PGSC0003DMG400026998	2.93336	4.9425e-09	Up	-	-	-	-
PGSC0003DMG400022094	2.92897	2.68691e-07	Up	Major latex	-	-	-
PGSC0003DMG400016453	2.92472	2.64026e-14	Up	Removal of H(2)O(2), oxidation of toxic reductants, biosynthesis and degradation of lignin, suberization, auxin catabolism, response to environmental stresses such as wounding, pathogen attack and oxidative stress	ko:K00430	ko00940,ko01100,ko01110,map00940,map01100,map01110	1.11.1.7
PGSC0003DMG400013650	2.92337	2.14451e-18	Up	PPPDE putative peptidase domain	-	-	-
PGSC0003DMG400027491	2.91737	8.82617e-13	Up	SCP / Tpx-1 / Ag5 / PR-1 / Sc7 family of extracellular domains.	ko:K20412	-	-
PGSC0003DMG400001142	2.91593	3.56409e-21	Up	-	-	-	-
PGSC0003DMG400003124	2.91423	0.000260552	Up	Glycosyl hydrolase family 9	ko:K01179	ko00500,ko01100,map00500,map01100	3.2.1.4
PGSC0003DMG400025860	2.91207	3.29822e-05	Up	-	-	-	-
PGSC0003DMG400025334	2.90985	3.21538e-21	Up	POT family	ko:K14638	-	-
PGSC0003DMG400012288	2.90801	2.84423e-07	Up	Glycosyl hydrolase family 9	ko:K01179	ko00500,ko01100,map00500,map01100	3.2.1.4
PGSC0003DMG400011214	2.89566	6.15759e-22	Up	-	-	-	-
PGSC0003DMG400027841	2.89499	6.96307e-10	Up	-	-	-	-
PGSC0003DMG400022384	2.89242	3.97115e-12	Up	Prokaryotic RING finger family 4	-	-	-
PGSC0003DMG400013414	2.89086	1.3319e-09	Up	The light-harvesting complex (LHC) functions as a light receptor, it captures and delivers excitation energy to photosystems with which it is closely associated	ko:K08912	ko00196,ko01100,map00196,map01100	-
PGSC0003DMG400033116	2.88989	4.34842e-18	Up	Isopentenyl transferase	ko:K10760	ko00908,ko01100,ko01110,map00908,map01100,map01110	2.5.1.112,2.5.1.27
PGSC0003DMG401028902	2.8889	0.00184057	Up	G-type lectin S-receptor-like serine threonine-protein kinase	ko:K04733	ko04010,ko04064,ko04620,ko04621,ko04624,ko04722,ko05133,ko05140,ko05142,ko05145,ko05152,ko05162,ko05164,map04010,map04064,map04620,map04621,map04624,map04722,map05133,map05140,map05142,map05145,map05152,map05162,map05164	2.7.11.1
PGSC0003DMG400000208	2.87758	1.29037e-06	Up	BEST Arabidopsis thaliana protein match is	-	-	-
PGSC0003DMG400019604	2.8756	6.62373e-13	Up	Sigma factor PP2C-like phosphatases	ko:K14497	ko04016,ko04075,ko04931,map04016,map04075,map04931	3.1.3.16
PGSC0003DMG400005386	2.86716	0.00157965	Up	-	-	-	-
PGSC0003DMG400028568	2.85779	5.3946e-08	Up	Fantastic Four meristem regulator	-	-	-
PGSC0003DMG400008560	2.85326	3.07912e-27	Up	-	-	-	-
PGSC0003DMG400000129	2.84949	2.21468e-07	Up	Auxin responsive protein	ko:K14488	ko04075,map04075	-
PGSC0003DMG402031520	2.84642	6.47199e-16	Up	cytochrome P450	-	-	-
PGSC0003DMG400011642	2.83913	0.00315595	Up	-	-	-	-
PGSC0003DMG400005626	2.83758	1.43857e-28	Up	SANT SWI3, ADA2, N-CoR and TFIIIB'' DNA-binding domains	-	-	-
PGSC0003DMG400030341	2.83679	1.76968e-18	Up	Belongs to the small heat shock protein (HSP20) family	ko:K13993	ko04141,map04141	-
PGSC0003DMG400028349	2.83216	1.62457e-24	Up	Belongs to the sulfotransferase 1 family	ko:K22312	-	2.8.2.39
PGSC0003DMG400028167	2.83047	6.0728e-23	Up	Stress-associated protein	-	-	-
PGSC0003DMG400025976	2.82875	1.43251e-15	Up	Transcription factor	-	-	-
PGSC0003DMG400016385	2.82504	1.01887e-10	Up	Transcription repressor OFP15-like	-	-	-
PGSC0003DMG400030345	2.82461	1.14325e-22	Up	RNA recognition motif	ko:K12897	ko03040,map03040	-
PGSC0003DMG400016200	2.82028	1.18332e-24	Up	-	-	-	-
PGSC0003DMG400031717	2.81865	3.92939e-07	Up	Cyclin	-	-	-
PGSC0003DMG400018761	2.81004	4.94779e-16	Up	Ammonium transporter 1 member 3	ko:K03320	-	-
PGSC0003DMG400003666	2.80819	5.25932e-10	Up	Rhodanese Homology Domain	-	-	-
PGSC0003DMG400008894	2.80198	2.68918e-12	Up	Regulator of chromosome condensation (RCC1) repeat	-	-	-
PGSC0003DMG402003745	2.80078	1.07157e-14	Up	Bifunctional nuclease	-	-	-
PGSC0003DMG400020679	2.79362	1.44388e-10	Up	Dynein light chain type 1	ko:K10418	ko04962,map04962	-
PGSC0003DMG400029107	2.79142	1.78692e-24	Up	Rubber elongation factor protein (REF)	-	-	-
PGSC0003DMG400015169	2.79027	2.57162e-07	Up	GDSL-like Lipase/Acylhydrolase	-	-	-
PGSC0003DMG400004404	2.7848	5.27275e-06	Up	Rare lipoprotein A (RlpA)-like double-psi beta-barrel	-	-	-
PGSC0003DMG400000717	2.78477	1.05603e-06	Up	Conserved gene of	-	-	-
PGSC0003DMG400013415	2.78435	4.80477e-11	Up	The light-harvesting complex (LHC) functions as a light receptor, it captures and delivers excitation energy to photosystems with which it is closely associated	ko:K08912	ko00196,ko01100,map00196,map01100	-
PGSC0003DMG400030427	2.78395	6.46044e-10	Up	Belongs to the small heat shock protein (HSP20) family	ko:K13993	ko04141,map04141	-
PGSC0003DMG400011000	2.78366	0.000288839	Up	Molybdate transporter of MFS superfamily	-	-	-
PGSC0003DMG400008043	2.76975	6.24595e-10	Up	EF hand	-	-	-
PGSC0003DMG400011640	2.76305	1.43303e-08	Up	Belongs to the peroxidase family	ko:K00430	ko00940,ko01100,ko01110,map00940,map01100,map01110	1.11.1.7
PGSC0003DMG400033889	2.75918	2.90959e-14	Up	Acetyltransferase (GNAT) domain	-	-	-
PGSC0003DMG400022134	2.75624	1.6821e-05	Up	No apical meristem (NAM) protein	-	-	-
PGSC0003DMG400030954	2.75594	1.30117e-08	Up	Beta-galactosidase	-	-	-
PGSC0003DMG400009175	2.75545	1.40846e-05	Up	-	-	-	-
PGSC0003DMG400030308	2.74765	5.44683e-05	Up	Belongs to the MIP aquaporin (TC 1.A.8) family	ko:K09873	-	-
PGSC0003DMG400021976	2.74745	3.68865e-10	Up	Auxin-induced protein 15A-like	ko:K14488	ko04075,map04075	-
PGSC0003DMG400028635	2.73935	5.03811e-08	Up	Sulfate transporter	ko:K17471	-	-
PGSC0003DMG402012192	2.73926	7.2273e-05	Up	-	-	-	-
PGSC0003DMG403019771	2.72969	0.0198281	Up	iron ion binding	ko:K00512,ko:K07418,ko:K15472	ko00140,ko00590,ko00591,ko00909,ko01100,ko01110,ko04212,ko04726,ko04750,ko04913,ko04917,ko04927,ko04934,map00140,map00590,map00591,map00909,map01100,map01110,map04212,map04726,map04750,map04913,map04917,map04927,map04934	1.14.13.121,1.14.14.1,1.14.14.19,1.14.14.32
PGSC0003DMG401025150	2.72626	4.36694e-11	Up	Uncharacterized ACR, COG1678	ko:K07735	-	-
PGSC0003DMG400006250	2.72422	0.000124011	Up	-	-	-	-
PGSC0003DMG400000069	2.72081	1.3941e-12	Up	Late embryogenesis abundant protein	-	-	-
PGSC0003DMG400007050	2.71676	0.000344434	Up	-	-	-	-
PGSC0003DMG402018785	2.71355	2.24097e-17	Up	Belongs to the AB hydrolase superfamily. Lipase family	ko:K01052	ko00100,ko04142,ko04979,map00100,map04142,map04979	3.1.1.13
PGSC0003DMG400023425	2.71176	5.20608e-30	Up	-	-	-	-
PGSC0003DMG400008413	2.70814	0.0156305	Up	Glycosyl hydrolase family 9	ko:K01179	ko00500,ko01100,map00500,map01100	3.2.1.4
PGSC0003DMG400032094	2.70715	0.000499729	Up	Inosine-uridine preferring nucleoside hydrolase	ko:K14319	ko03013,map03013	-
PGSC0003DMG400017142	2.70681	4.79754e-06	Up	Major latex	-	-	-
PGSC0003DMG400002835	2.70424	3.07574e-10	Up	Homeobox associated leucine zipper	ko:K09338	-	-
PGSC0003DMG400019528	2.69907	1.19345e-42	Up	Cyclic dof factor	ko:K16222	ko04712,map04712	-
PGSC0003DMG400008993	2.69775	0.00375993	Up	-	-	-	-
PGSC0003DMG400000985	2.69387	1.32883e-08	Up	Protein of unknown function (DUF1295)	-	-	-
PGSC0003DMG400017750	2.69268	4.45066e-09	Up	Purine nucleobase transmembrane transport	-	-	-
PGSC0003DMG400021617	2.68889	3.14414e-06	Up	Domain with 2 conserved Trp (W) residues	-	-	-
PGSC0003DMG400005334	2.68826	8.35244e-06	Up	Glutaredoxin	ko:K03676	-	-
PGSC0003DMG400029159	2.68423	6.90133e-22	Up	-	-	-	-
PGSC0003DMG400018408	2.68054	2.78111e-10	Up	Cyclic dof factor 1-like	-	-	-
PGSC0003DMG400004914	2.67832	2.26439e-11	Up	-	-	-	-
PGSC0003DMG400006048	2.67749	2.04042e-17	Up	WD40-like Beta Propeller Repeat	-	-	-
PGSC0003DMG401008909	2.67521	5.75397e-15	Up	Metallothionein	-	-	-
PGSC0003DMG400031337	2.67417	2.23159e-18	Up	mTERF	ko:K15032	-	-
PGSC0003DMG400011338	2.67395	5.91791e-09	Up	-	-	-	-
PGSC0003DMG400033695	2.67343	2.91815e-13	Up	C1 domain	-	-	-
PGSC0003DMG400018241	2.67065	3.26225e-10	Up	response to cold	-	-	-
PGSC0003DMG400019256	2.669	0.000592768	Up	Acts in the modification of cell walls via demethylesterification of cell wall pectin	ko:K01051	ko00040,ko01100,map00040,map01100	3.1.1.11
PGSC0003DMG400002667	2.66569	0.00227521	Up	-	-	-	-
PGSC0003DMG400023360	2.66328	4.71126e-34	Up	WRKY transcription factor	ko:K18835	ko04626,map04626	-
PGSC0003DMG400012479	2.66134	0.000100169	Up	Protein NRT1 PTR FAMILY 6.3-like	ko:K14638	-	-
PGSC0003DMG400011172	2.65978	0.001357	Up	Plant pleckstrin homology-like region	-	-	-
PGSC0003DMG400018309	2.65849	3.26133e-05	Up	-	-	-	-
PGSC0003DMG402014557	2.65841	4.66358e-10	Up	Polyketide cyclase / dehydrase and lipid transport	-	-	-
PGSC0003DMG400011171	2.65596	7.65301e-09	Up	Transcription factor	-	-	-
PGSC0003DMG400023325	2.6558	4.99775e-15	Up	Auxin responsive protein	ko:K14488	ko04075,map04075	-
PGSC0003DMG400045083	2.65429	7.39634e-08	Up	-	-	-	-
PGSC0003DMG400029327	2.65362	1.74131e-07	Up	high mobility group	-	-	-
PGSC0003DMG400018819	2.64916	6.84162e-12	Up	Thioredoxin	-	-	-
PGSC0003DMG400031522	2.64891	1.19015e-14	Up	Peptidyl-prolyl	ko:K09571	ko04915,map04915	5.2.1.8
PGSC0003DMG400024764	2.64795	1.09186e-08	Up	Mediates both low-affinity uptake and efflux of sugar across the membrane	ko:K15382	-	-
PGSC0003DMG400012118	2.6451	1.91145e-05	Up	Homeobox associated leucine zipper	ko:K09338	-	-
PGSC0003DMG400002373	2.63951	4.43588e-10	Up	-	-	-	-
PGSC0003DMG400019396	2.63773	0.00282783	Up	-	-	-	-
PGSC0003DMG400017542	2.63111	1.80363e-27	Up	Cinnamoyl-CoA reductase	ko:K09753	ko00940,ko01100,ko01110,map00940,map01100,map01110	1.2.1.44
PGSC0003DMG400001833	2.62711	1.51212e-19	Up	Possible plasma membrane-binding motif in junctophilins, PIP-5-kinases and protein kinases.	ko:K19530	-	-
PGSC0003DMG400032229	2.62674	0.00103038	Up	Dirigent proteins impart stereoselectivity on the phenoxy radical-coupling reaction, yielding optically active lignans from two molecules of coniferyl alcohol in the biosynthesis of lignans, flavonolignans, and alkaloids and thus plays a central role in plant secondary metabolism	-	-	-
PGSC0003DMG400005526	2.62195	0.000436984	Up	cytochrome P450	ko:K20619	-	-
PGSC0003DMG400008988	2.61868	2.70232e-16	Up	DUF3700	-	-	-
PGSC0003DMG400003009	2.61788	2.2757e-05	Up	Carboxylesterase family	-	-	-
PGSC0003DMG400015850	2.61702	8.73802e-23	Up	SPX domain-containing protein	-	-	-
PGSC0003DMG400000730	2.61274	8.29544e-08	Up	SANT SWI3, ADA2, N-CoR and TFIIIB'' DNA-binding domains	-	-	-
PGSC0003DMG400012718	2.6089	9.8838e-05	Up	Cytokinin dehydrogenase 1-like	ko:K00279	ko00908,map00908	1.5.99.12
PGSC0003DMG400022674	2.60631	3.66886e-10	Up	Glutaredoxin	ko:K03676	-	-
PGSC0003DMG400001232	2.60577	8.84123e-05	Up	Belongs to the NPH3 family	-	-	-
PGSC0003DMG400042445	2.60324	4.70865e-19	Up	Subtilase family	-	-	-
PGSC0003DMG400001944	2.60172	1.1881e-08	Up	Belongs to the cytochrome P450 family	ko:K12153	ko00460,ko00966,ko01110,ko01210,map00460,map00966,map01110,map01210	1.14.14.40
PGSC0003DMG400007790	2.60114	2.73524e-08	Up	-	-	-	-
PGSC0003DMG400018063	2.58822	0.00161548	Up	Belongs to the UDP-glycosyltransferase family	ko:K21374	-	2.4.1.324
PGSC0003DMG400028102	2.588	0.00108471	Up	WAT1-related protein	-	-	-
PGSC0003DMG400005698	2.57118	0.00490773	Up	Belongs to the iron ascorbate-dependent oxidoreductase family	ko:K04124	ko00904,ko01110,map00904,map01110	1.14.11.15
PGSC0003DMG400011411	2.56898	2.99403e-13	Up	-	-	-	-
PGSC0003DMG400011631	2.56802	2.52995e-21	Up	Belongs to the small heat shock protein (HSP20) family	ko:K13993	ko04141,map04141	-
PGSC0003DMG400005956	2.54997	4.61849e-06	Up	May act as a component of the auxin efflux carrier	ko:K13947	-	-
PGSC0003DMG400015020	2.54965	4.4652e-06	Up	Mitogen-activated protein kinase kinase kinase	ko:K20716	ko04016,map04016	-
PGSC0003DMG401004840	2.54248	2.15612e-05	Up	Phosphatase	ko:K06124,ko:K13248	ko00564,ko00750,ko01100,map00564,map00750,map01100	3.1.3.74,3.1.3.75
PGSC0003DMG400002136	2.54047	0.000153453	Up	-	-	-	-
PGSC0003DMG400026025	2.54028	1.50036e-20	Up	Transcriptional activator that specifically binds 5'- GATA-3' or 5'-GAT-3' motifs within gene promoters	-	-	-
PGSC0003DMG400026854	2.53961	2.1195e-30	Up	endochitinase	ko:K01183,ko:K20547	ko00520,ko01100,ko04016,map00520,map01100,map04016	3.2.1.14
PGSC0003DMG400006823	2.53893	0.000922868	Up	IQ-domain	-	-	-
PGSC0003DMG400022427	2.53604	0.000159999	Up	-	-	-	-
PGSC0003DMG400027712	2.52352	8.01242e-05	Up	Transport inhibitor response	ko:K14485	ko04075,map04075	-
PGSC0003DMG400013533	2.518	1.33009e-17	Up	sulfotransferase activity	ko:K01025,ko:K18273,ko:K22312	-	2.8.2.39
PGSC0003DMG400017955	2.51388	0.00753356	Up	May act as a component of the auxin efflux carrier	ko:K13947	-	-
PGSC0003DMG400015650	2.51286	5.56462e-13	Up	Transferase family	-	-	-
PGSC0003DMG400020465	2.51268	1.95997e-08	Up	ATP synthesis coupled proton transport	ko:K13153	-	-
PGSC0003DMG400022820	2.51234	0.00241459	Up	GDSL esterase lipase	-	-	-
PGSC0003DMG400016637	2.51065	7.78464e-13	Up	RING-H2 finger protein	ko:K19040	-	2.3.2.27
PGSC0003DMG400013709	2.50808	4.63731e-10	Up	Cytochrome p450	ko:K00512,ko:K07418,ko:K15472	ko00140,ko00590,ko00591,ko00909,ko01100,ko01110,ko04212,ko04726,ko04750,ko04913,ko04917,ko04927,ko04934,map00140,map00590,map00591,map00909,map01100,map01110,map04212,map04726,map04750,map04913,map04917,map04927,map04934	1.14.13.121,1.14.14.1,1.14.14.19,1.14.14.32
PGSC0003DMG403011204	2.50252	1.32597e-07	Up	-	-	-	-
PGSC0003DMG400003339	2.50047	5.7758e-06	Up	WD domain, G-beta repeat	-	-	-
PGSC0003DMG400031827	2.50046	2.91828e-12	Up	-	-	-	-
PGSC0003DMG400008517	2.49371	0.00148029	Up	sugar transporter	ko:K15382	-	-
PGSC0003DMG400029839	2.48871	1.83554e-10	Up	response regulator	ko:K14492	ko04075,map04075	-
PGSC0003DMG400017347	2.48865	1.24092e-10	Up	Possibly involved in carbohydrate binding	-	-	-
PGSC0003DMG400021110	2.48073	1.5111e-06	Up	Belongs to the oxygen-dependent FAD-linked oxidoreductase family	-	-	-
PGSC0003DMG400028488	2.47933	4.29935e-14	Up	Chaperone protein dnaJ 8	-	-	-
PGSC0003DMG400013134	2.47483	3.23176e-06	Up	Fantastic Four meristem regulator	ko:K09528	-	-
PGSC0003DMG400006700	2.47418	2.71097e-05	Up	zinc-finger of the FCS-type, C2-C2	-	-	-
PGSC0003DMG400030199	2.47276	4.62594e-11	Up	-	-	-	-
PGSC0003DMG400025950	2.47274	2.20881e-16	Up	-	-	-	-
PGSC0003DMG400011191	2.47249	4.74752e-12	Up	-	-	-	-
PGSC0003DMG400012631	2.469	5.22817e-05	Up	tissue development	ko:K20478	-	-
PGSC0003DMG400028509	2.46555	0.000245458	Up	Domain in cystathionine beta-synthase and other proteins.	ko:K07200	ko04068,ko04152,ko04211,ko04213,ko04371,ko04530,ko04710,ko04714,ko04910,ko04920,ko04921,ko04922,ko04931,ko04932,ko05410,map04068,map04152,map04211,map04213,map04371,map04530,map04710,map04714,map04910,map04920,map04921,map04922,map04931,map04932,map05410	-
PGSC0003DMG400037029	2.46449	2.78762e-14	Up	Dof zinc finger protein DOF1.5-like	-	-	-
PGSC0003DMG400007577	2.4638	9.528e-13	Up	Dynein light chain	ko:K10418	ko04962,map04962	-
PGSC0003DMG400008593	2.45619	2.50335e-07	Up	UDP-glucoronosyl and UDP-glucosyl transferase	ko:K13496	ko01110,map01110	-
PGSC0003DMG400008941	2.45366	2.98884e-10	Up	Senescence regulator	-	-	-
PGSC0003DMG400024357	2.45063	6.64605e-10	Up	DnaJ molecular chaperone homology domain	-	-	-
PGSC0003DMG400009268	2.44798	1.15715e-13	Up	Proteinase inhibitor	-	-	-
PGSC0003DMG400005930	2.44186	2.56971e-28	Up	homeodomain protein	-	-	-
PGSC0003DMG400006692	2.44159	0.00016397	Up	iron ion binding	ko:K00512,ko:K07418,ko:K15472	ko00140,ko00590,ko00591,ko00909,ko01100,ko01110,ko04212,ko04726,ko04750,ko04913,ko04917,ko04927,ko04934,map00140,map00590,map00591,map00909,map01100,map01110,map04212,map04726,map04750,map04913,map04917,map04927,map04934	1.14.13.121,1.14.14.1,1.14.14.19,1.14.14.32
PGSC0003DMG400000357	2.44144	5.20696e-17	Up	Protein of unknown function (DUF4005)	-	-	-
PGSC0003DMG400004963	2.44109	6.8196e-12	Up	Receptor-like protein kinase HSL1	-	-	-
PGSC0003DMG400044242	2.43719	2.53025e-07	Up	Leucine-rich repeat	-	-	-
PGSC0003DMG400011993	2.43669	2.45602e-16	Up	Phloem protein 2	-	-	-
PGSC0003DMG400014384	2.43614	1.06818e-07	Up	Cotton fibre expressed protein	-	-	-
PGSC0003DMG400007475	2.43324	2.8175e-11	Up	DVL family	-	-	-
PGSC0003DMG400022715	2.43036	3.66345e-19	Up	Non-specific phospholipase C2	ko:K01114	ko00562,ko00564,ko00565,ko01100,ko01110,ko02024,ko04919,map00562,map00564,map00565,map01100,map01110,map02024,map04919	3.1.4.3
PGSC0003DMG400016590	2.42931	7.34594e-06	Up	Stress enhanced protein 2	-	-	-
PGSC0003DMG400030426	2.42772	1.28776e-15	Up	Belongs to the small heat shock protein (HSP20) family	ko:K13993	ko04141,map04141	-
PGSC0003DMG400013637	2.42665	0.000347881	Up	Conserved gene of	-	-	-
PGSC0003DMG400027630	2.42649	1.09183e-09	Up	SOUL heme-binding protein	-	-	-
PGSC0003DMG400040994	2.42643	4.73864e-10	Up	Anaphase-promoting complex subunit 11 RING-H2 finger	ko:K19041	-	2.3.2.27
PGSC0003DMG400027391	2.4209	2.40653e-07	Up	Epidermal growth factor-like domain.	-	-	-
PGSC0003DMG400002406	2.41549	0.000274043	Up	-	-	-	-
PGSC0003DMG400012235	2.41442	1.22057e-05	Up	Glycosyl hydrolase family 9	ko:K01179	ko00500,ko01100,map00500,map01100	3.2.1.4
PGSC0003DMG400023586	2.41346	0.00322129	Up	Serine-threonine protein kinase, plant-type	ko:K04730,ko:K04733,ko:K13420	ko04010,ko04016,ko04064,ko04620,ko04621,ko04624,ko04626,ko04722,ko05133,ko05140,ko05142,ko05145,ko05152,ko05162,ko05164,ko05169,map04010,map04016,map04064,map04620,map04621,map04624,map04626,map04722,map05133,map05140,map05142,map05145,map05152,map05162,map05164,map05169	2.7.11.1
PGSC0003DMG400015465	2.41133	6.85687e-13	Up	Protein of unknown function, DUF617	-	-	-
PGSC0003DMG400023657	2.4109	2.14469e-07	Up	Cytochrome p450	-	-	-
PGSC0003DMG400010844	2.40999	9.34689e-10	Up	-	-	-	-
PGSC0003DMG400017570	2.40773	2.53487e-09	Up	Pheophorbide a oxygenase	ko:K13600	ko00860,ko01100,ko01110,map00860,map01100,map01110	1.14.13.122
PGSC0003DMG400033171	2.4053	3.2491e-05	Up	Cytochrome p450	-	-	-
PGSC0003DMG400010099	2.4047	1.54394e-17	Up	Protein of unknown function (DUF1262)	-	-	-
PGSC0003DMG400009018	2.39839	7.49411e-08	Up	Belongs to the ubiquitin-conjugating enzyme family	ko:K10581	ko04120,map04120	2.3.2.24
PGSC0003DMG400000746	2.39722	9.13101e-08	Up	Belongs to the cytochrome P450 family	ko:K20556	-	-
PGSC0003DMG400030511	2.38842	3.59225e-19	Up	Repressor of RNA polymerase III transcription	-	-	-
PGSC0003DMG400005558	2.38639	1.18412e-10	Up	RING-type zinc-finger	ko:K16281,ko:K16285	-	2.3.2.27
PGSC0003DMG400005102	2.38568	3.39802e-07	Up	-	-	-	-
PGSC0003DMG400003601	2.38345	0.006337	Up	SANT SWI3, ADA2, N-CoR and TFIIIB'' DNA-binding domains	-	-	-
PGSC0003DMG400029190	2.37963	0.000102652	Up	auxin-induced protein	ko:K14488	ko04075,map04075	-
PGSC0003DMG400010766	2.37814	0.0122716	Up	Glutaredoxin	ko:K03676	-	-
PGSC0003DMG400028634	2.37787	2.79022e-06	Up	Belongs to the heat shock protein 70 family	ko:K03283	ko03040,ko04010,ko04141,ko04144,ko04213,ko04612,ko04915,ko05134,ko05145,ko05162,ko05164,ko05169,map03040,map04010,map04141,map04144,map04213,map04612,map04915,map05134,map05145,map05162,map05164,map05169	-
PGSC0003DMG400033591	2.37744	0.00804919	Up	-	-	-	-
PGSC0003DMG400007140	2.37492	0.00279292	Up	Heavy-metal-associated domain	-	-	-
PGSC0003DMG400012081	2.37067	0.00500743	Up	protein serine/threonine kinase activity	-	-	-
PGSC0003DMG400007338	2.37008	9.31904e-17	Up	PPPDE putative peptidase domain	-	-	-
PGSC0003DMG400017173	2.36719	0.000160191	Up	Belongs to the protein kinase superfamily	ko:K04515,ko:K08794	ko04012,ko04020,ko04024,ko04066,ko04114,ko04217,ko04261,ko04310,ko04360,ko04713,ko04720,ko04722,ko04725,ko04728,ko04740,ko04745,ko04750,ko04911,ko04912,ko04916,ko04921,ko04922,ko04925,ko04934,ko04971,ko05031,ko05152,ko05200,ko05205,ko05214,map04012,map04020,map04024,map04066,map04114,map04217,map04261,map04310,map04360,map04713,map04720,map04722,map04725,map04728,map04740,map04745,map04750,map049…	2.7.11.17
PGSC0003DMG400009792	2.36703	1.37933e-09	Up	Cytochrome p450	ko:K00512,ko:K07418,ko:K15472	ko00140,ko00590,ko00591,ko00909,ko01100,ko01110,ko04212,ko04726,ko04750,ko04913,ko04917,ko04927,ko04934,map00140,map00590,map00591,map00909,map01100,map01110,map04212,map04726,map04750,map04913,map04917,map04927,map04934	1.14.13.121,1.14.14.1,1.14.14.19,1.14.14.32
PGSC0003DMG400039821	2.36671	0.000740441	Up	SNW SKI-interacting protein-like	ko:K06063	ko03040,ko04330,ko05169,ko05203,map03040,map04330,map05169,map05203	-
PGSC0003DMG401012694	2.36429	1.40638e-05	Up	Belongs to the UDP-glycosyltransferase family	ko:K13495	ko00908,map00908	2.4.1.215
PGSC0003DMG401013464	2.3638	2.96674e-10	Up	purine permease	-	-	-
PGSC0003DMG400018917	2.36294	0.042252	Up	Polyphenol oxidase	ko:K00422	ko00350,ko00950,ko01100,ko01110,map00350,map00950,map01100,map01110	1.10.3.1
PGSC0003DMG401020664	2.35659	8.21288e-08	Up	Zinc finger Ran-binding domain-containing protein 2-like	-	-	-
PGSC0003DMG400001615	2.3552	2.39447e-05	Up	Auxin-induced protein 15A-like	ko:K14488	ko04075,map04075	-
PGSC0003DMG400017135	2.35262	0.000459858	Up	Belongs to the cytochrome P450 family	ko:K12153	ko00460,ko00966,ko01110,ko01210,map00460,map00966,map01110,map01210	1.14.14.40
PGSC0003DMG400018742	2.35238	1.54513e-15	Up	Belongs to the Casparian strip membrane proteins (CASP) family	-	-	-
PGSC0003DMG400025804	2.35177	3.24804e-05	Up	-	-	-	-
PGSC0003DMG400019639	2.35095	1.08672e-09	Up	Late embryogenesis abundant protein	-	-	-
PGSC0003DMG400002898	2.34928	0.00269611	Up	Plant invertase/pectin methylesterase inhibitor	-	-	-
PGSC0003DMG400021650	2.34704	1.55683e-05	Up	Fk506-binding protein	-	-	-
PGSC0003DMG400021769	2.34633	2.19175e-08	Up	-	-	-	-
PGSC0003DMG400015464	2.34593	1.56178e-10	Up	Bifunctional nuclease	-	-	-
PGSC0003DMG400012130	2.3445	5.11307e-09	Up	-	-	-	-
PGSC0003DMG400024470	2.3434	0.0354988	Up	WD domain, G-beta repeat	ko:K14963	ko04934,map04934	-
PGSC0003DMG400006841	2.34237	7.87959e-10	Up	Subtilase family	-	-	-
PGSC0003DMG400000200	2.33536	0.000227796	Up	Acyl-CoA thioesterase	ko:K01068	ko00062,ko01040,ko01100,ko01110,map00062,map01040,map01100,map01110	3.1.2.2
PGSC0003DMG400006845	2.33432	0.0225	Up	Subtilase family	-	-	-
PGSC0003DMG400006222	2.33111	1.08916e-13	Up	Family of unknown function (DUF716)	-	-	-
PGSC0003DMG400003399	2.32838	0.00196169	Up	Pathogenesis-related protein Bet v I family	-	-	-
PGSC0003DMG400021886	2.32786	1.85106e-12	Up	gag-polypeptide of LTR copia-type	-	-	-
PGSC0003DMG400000292	2.32762	3.7134e-12	Up	-	-	-	-
PGSC0003DMG400028468	2.32566	1.63131e-08	Up	-	-	-	-
PGSC0003DMG400008899	2.32503	0.000775728	Up	Belongs to the peptidase A1 family	-	-	-
PGSC0003DMG400026141	2.32476	2.27642e-10	Up	-	-	-	-
PGSC0003DMG400030982	2.32373	0.00030664	Up	Non-catalytic subunit	-	-	-
PGSC0003DMG400008938	2.32284	2.44844e-06	Up	Glycosyl hydrolase family 9	ko:K01179	ko00500,ko01100,map00500,map01100	3.2.1.4
PGSC0003DMG400018351	2.3211	2.65115e-14	Up	protochlorophyllide	ko:K00218	ko00860,ko01100,ko01110,map00860,map01100,map01110	1.3.1.33
PGSC0003DMG400007160	2.31867	8.16982e-06	Up	C2H2-type zinc finger	-	-	-
PGSC0003DMG400028077	2.31852	3.66305e-06	Up	Domain of unknown function (DUF1985)	-	-	-
PGSC0003DMG400026533	2.31396	1.29333e-07	Up	endonuclease activity	-	-	-
PGSC0003DMG400026037	2.31273	0.00255095	Up	transcription factor	ko:K09422	-	-
PGSC0003DMG400028652	2.31264	1.13298e-18	Up	Belongs to the cytochrome P450 family	ko:K20556	-	-
PGSC0003DMG402031759	2.31214	1.85271e-07	Up	phospholipase	-	-	-
PGSC0003DMG400013512	2.31199	8.71747e-12	Up	Plant protein 1589 of unknown function (A_thal_3526)	-	-	-
PGSC0003DMG400037923	2.31135	0.00119974	Up	-	-	-	-
PGSC0003DMG400005802	2.31064	0.00410761	Up	Putative S-adenosyl-L-methionine-dependent methyltransferase	-	-	-
PGSC0003DMG402028574	2.31	1.96233e-12	Up	TPM domain	-	-	-
PGSC0003DMG400001252	2.30874	3.04727e-21	Up	Leucine rich repeat N-terminal domain	-	-	-
PGSC0003DMG400024496	2.30868	0.00129173	Up	function. Its presence in a non-photosynthetic plant (Epifagus virginiana) and experiments in tobacco indicate that it has an essential function which is probably not related to photosynthesis	-	-	-
PGSC0003DMG400021343	2.30767	4.75977e-10	Up	ABC-2 type transporter	-	-	-
PGSC0003DMG400021754	2.30385	0.000175639	Up	-	-	-	-
PGSC0003DMG400014257	2.30362	1.14094e-11	Up	acireductone dioxygenase [iron(II)-requiring] activity	ko:K08967	ko00270,ko01100,map00270,map01100	1.13.11.53,1.13.11.54
PGSC0003DMG400037053	2.30075	4.3459e-05	Up	Rhomboid family	ko:K09651	-	-
PGSC0003DMG400015061	2.30026	0.000184918	Up	cytochrome P450	-	-	-
PGSC0003DMG400008286	2.29934	0.00507636	Up	Eukaryotic cytochrome b561	ko:K03189	-	-
PGSC0003DMG400001579	2.2952	7.03899e-13	Up	Divergent CRAL/TRIO domain	-	-	-
PGSC0003DMG400006394	2.29454	1.28184e-15	Up	helix loop helix domain	-	-	-
PGSC0003DMG400003543	2.29289	3.70364e-10	Up	Leucine rich repeat	-	-	-
PGSC0003DMG400033590	2.29253	0.0228069	Up	-	-	-	-
PGSC0003DMG400003477	2.29216	3.99032e-05	Up	VIT family	-	-	-
PGSC0003DMG400021737	2.29089	5.29016e-10	Up	kDa class II heat shock protein-like	ko:K13993	ko04141,map04141	-
PGSC0003DMG400000315	2.29074	3.28256e-12	Up	-	-	-	-
PGSC0003DMG400028479	2.28728	4.07814e-06	Up	CBL-interacting protein kinase	ko:K07198,ko:K12761	ko04068,ko04113,ko04138,ko04140,ko04150,ko04151,ko04152,ko04211,ko04213,ko04371,ko04530,ko04710,ko04714,ko04910,ko04920,ko04921,ko04922,ko04931,ko04932,ko05410,ko05418,map04068,map04113,map04138,map04140,map04150,map04151,map04152,map04211,map04213,map04371,map04530,map04710,map04714,map04910,map04920,map04921,map04922,map04931,map04932,map05410,map05418	2.7.11.1,2.7.11.11
PGSC0003DMG400038641	2.28626	0.00182891	Up	-	-	-	-
PGSC0003DMG400033872	2.28121	7.36396e-11	Up	Delta(8)-fatty-acid desaturase-like	ko:K21734,ko:K21737	-	1.14.19.29,1.14.19.38,1.14.19.47
PGSC0003DMG400030691	2.27504	4.46578e-07	Up	SAM domain (Sterile alpha motif)	-	-	-
PGSC0003DMG400021375	2.27441	4.33113e-06	Up	-	-	-	-
PGSC0003DMG400004916	2.27283	2.35987e-05	Up	basic region leucin zipper	-	-	-
PGSC0003DMG402002024	2.27238	1.01599e-05	Up	RING-like zinc finger	ko:K22378	-	2.3.2.27
PGSC0003DMG400019141	2.27077	1.87463e-06	Up	Domain of unknown function (DUF1929)	ko:K20929	-	1.2.3.15
PGSC0003DMG400005620	2.26925	0.00233411	Up	Oleosin	-	-	-
PGSC0003DMG400028147	2.26823	2.71142e-09	Up	Leucine rich repeat N-terminal domain	ko:K00924	-	-
PGSC0003DMG400011405	2.26725	0.000725609	Up	Conserved gene of	ko:K11979	-	2.3.2.27
PGSC0003DMG400026010	2.26649	3.16439e-13	Up	Auxin responsive protein	ko:K14488	ko04075,map04075	-
PGSC0003DMG400008042	2.26362	8.48484e-08	Up	EF hand	-	-	-
PGSC0003DMG400029741	2.26149	3.81819e-07	Up	No apical meristem (NAM) protein	-	-	-
PGSC0003DMG400002847	2.26043	7.3631e-07	Up	-	-	-	-
PGSC0003DMG400028705	2.25965	6.47258e-07	Up	-	-	-	-
PGSC0003DMG400008301	2.25555	4.31243e-07	Up	The light-harvesting complex (LHC) functions as a light receptor, it captures and delivers excitation energy to photosystems with which it is closely associated	ko:K08912	ko00196,ko01100,map00196,map01100	-
PGSC0003DMG400031360	2.254	1.4244e-05	Up	UDP-glucoronosyl and UDP-glucosyl transferase	-	-	-
PGSC0003DMG400007621	2.2519	2.61298e-08	Up	Gibberellin regulated protein	-	-	-
PGSC0003DMG402026315	2.24984	6.37472e-14	Up	Ring finger domain	-	-	-
PGSC0003DMG400025316	2.24464	3.93884e-25	Up	Universal stress protein family	-	-	-
PGSC0003DMG400012084	2.24438	2.51017e-08	Up	protein serine/threonine kinase activity	-	-	-
PGSC0003DMG400012531	2.24359	1.74408e-10	Up	Conserved gene of	-	-	-
PGSC0003DMG400030910	2.24125	1.29572e-07	Up	Raffinose synthase or seed imbibition protein Sip1	ko:K06617	ko00052,map00052	2.4.1.82
PGSC0003DMG400031821	2.23998	0.0415067	Up	DnaJ molecular chaperone homology domain	-	-	-
PGSC0003DMG400042498	2.23989	0.0454795	Up	The light-harvesting complex (LHC) functions as a light receptor, it captures and delivers excitation energy to photosystems with which it is closely associated	ko:K08912	ko00196,ko01100,map00196,map01100	-
PGSC0003DMG400009310	2.23911	2.18808e-05	Up	Cytochrome p450	ko:K00512,ko:K07418,ko:K15472	ko00140,ko00590,ko00591,ko00909,ko01100,ko01110,ko04212,ko04726,ko04750,ko04913,ko04917,ko04927,ko04934,map00140,map00590,map00591,map00909,map01100,map01110,map04212,map04726,map04750,map04913,map04917,map04927,map04934	1.14.13.121,1.14.14.1,1.14.14.19,1.14.14.32
PGSC0003DMG400023979	2.23681	1.81177e-07	Up	isoform X1	ko:K22255	-	-
PGSC0003DMG400013250	2.23577	0.00126566	Up	Auxin-induced protein 6B-like	-	-	-
PGSC0003DMG400008555	2.23204	2.28279e-12	Up	Microsomal signal peptidase 12 kDa subunit (SPC12)	-	-	-
PGSC0003DMG402023052	2.22731	0.00639781	Up	F-box domain-containing protein	-	-	-
PGSC0003DMG400021423	2.22671	1.67159e-08	Up	homeobox associated leucin zipper	ko:K09338	-	-
PGSC0003DMG400014405	2.22617	2.99145e-12	Up	Heat shock cognate protein	ko:K04079	ko04141,ko04151,ko04217,ko04612,ko04621,ko04626,ko04657,ko04659,ko04914,ko04915,ko05200,ko05215,ko05418,map04141,map04151,map04217,map04612,map04621,map04626,map04657,map04659,map04914,map04915,map05200,map05215,map05418	-
PGSC0003DMG400014763	2.22483	0.00557467	Up	Serine threonine-protein phosphatase 7 long form homolog	-	-	-
PGSC0003DMG400013498	2.22085	7.82363e-08	Up	Belongs to the protein kinase superfamily	-	-	-
PGSC0003DMG400020619	2.21919	1.95055e-11	Up	Removes the phosphate from trehalose 6-phosphate to produce free trehalose	ko:K01087	ko00500,ko01100,map00500,map01100	3.1.3.12
PGSC0003DMG402012656	2.21873	9.95349e-05	Up	-	-	-	-
PGSC0003DMG400031201	2.21745	8.19758e-07	Up	-	-	-	-
PGSC0003DMG400001344	2.21503	1.0179e-07	Up	Protein of unknown function (DUF1336)	-	-	-
PGSC0003DMG400025858	2.21456	2.89202e-13	Up	zinc finger	-	-	-
PGSC0003DMG400030747	2.21103	0.000118106	Up	-	-	-	-
PGSC0003DMG400024409	2.20526	0.000343771	Up	Transporter	ko:K14709	-	-
PGSC0003DMG400031788	2.20374	1.66741e-06	Up	late embryogenesis abundant protein	-	-	-
PGSC0003DMG400019516	2.20162	0.00140157	Up	chitin binding	-	-	-
PGSC0003DMG400006211	2.2012	8.85002e-08	Up	basic region leucin zipper	ko:K14432	ko04075,map04075	-
PGSC0003DMG400003367	2.2001	0.00160521	Up	PDDEXK-like family of unknown function	-	-	-
PGSC0003DMG400016031	2.20004	0.000907798	Up	Glutaredoxin	ko:K03676	-	-
PGSC0003DMG400023234	2.19997	2.58197e-06	Up	Sn-1 protein	-	-	-
PGSC0003DMG400029787	2.19967	1.15681e-09	Up	Hsp90 protein	ko:K04079	ko04141,ko04151,ko04217,ko04612,ko04621,ko04626,ko04657,ko04659,ko04914,ko04915,ko05200,ko05215,ko05418,map04141,map04151,map04217,map04612,map04621,map04626,map04657,map04659,map04914,map04915,map05200,map05215,map05418	-
PGSC0003DMG400024577	2.1964	0.00303479	Up	Belongs to the formin-like family	-	-	-
PGSC0003DMG402011400	2.19351	2.37722e-12	Up	Belongs to the glycosyl hydrolase 1 family	ko:K01188	ko00460,ko00500,ko00940,ko01100,ko01110,map00460,map00500,map00940,map01100,map01110	3.2.1.21
PGSC0003DMG400019544	2.1914	5.22846e-06	Up	Protein of unknown function (DUF2838)	-	-	-
PGSC0003DMG400028388	2.1914	0.000427572	Up	Protein of unknown function (DUF1336)	-	-	-
PGSC0003DMG400010728	2.19	4.33853e-08	Up	phospholipase	-	-	-
PGSC0003DMG400006523	2.18981	1.30413e-13	Up	Conserved gene of	-	-	-
PGSC0003DMG400021353	2.18954	1.64586e-13	Up	Belongs to the protein kinase superfamily. Ser Thr protein kinase family	ko:K00924	-	-
PGSC0003DMG400023040	2.1886	6.14633e-08	Up	ankyrin repeats	-	-	-
PGSC0003DMG400024249	2.18792	1.2636e-08	Up	Belongs to the iron ascorbate-dependent oxidoreductase family	ko:K05282	ko00904,ko01100,ko01110,map00904,map01100,map01110	1.14.11.12
PGSC0003DMG400029153	2.18359	0.0036505	Up	Amino acid transporter	ko:K14993,ko:K14997	-	-
PGSC0003DMG400015555	2.18056	8.26858e-15	Up	Heavy-metal-associated domain	-	-	-
PGSC0003DMG400002662	2.1799	3.25432e-07	Up	-	-	-	-
PGSC0003DMG401025438	2.17822	5.91678e-05	Up	-	-	-	-
PGSC0003DMG400008845	2.17777	9.0141e-13	Up	ubiquitin-protein transferase activity	-	-	-
PGSC0003DMG400031696	2.17539	1.57991e-19	Up	iron ion binding	ko:K00512,ko:K07418,ko:K15472	ko00140,ko00590,ko00591,ko00909,ko01100,ko01110,ko04212,ko04726,ko04750,ko04913,ko04917,ko04927,ko04934,map00140,map00590,map00591,map00909,map01100,map01110,map04212,map04726,map04750,map04913,map04917,map04927,map04934	1.14.13.121,1.14.14.1,1.14.14.19,1.14.14.32
PGSC0003DMG400031065	2.17152	0.00188927	Up	Amb_all	ko:K01728	ko00040,ko02024,map00040,map02024	4.2.2.2
PGSC0003DMG400002268	2.17056	5.43592e-06	Up	Protein of unknown function (DUF 659)	-	-	-
PGSC0003DMG400018669	2.16817	7.73138e-06	Up	-	-	-	-
PGSC0003DMG400002108	2.16754	2.78594e-05	Up	Glycine-rich cell wall structural protein 1.8-like	-	-	-
PGSC0003DMG400006781	2.16735	4.55702e-17	Up	Subtilase family	-	-	-
PGSC0003DMG400001268	2.16657	3.251e-05	Up	-	-	-	-
PGSC0003DMG400010738	2.16312	3.65827e-16	Up	Prokaryotic RING finger family 4	-	-	-
PGSC0003DMG400013412	2.16305	2.03186e-09	Up	The light-harvesting complex (LHC) functions as a light receptor, it captures and delivers excitation energy to photosystems with which it is closely associated	ko:K08912	ko00196,ko01100,map00196,map01100	-
PGSC0003DMG400017582	2.16229	2.23889e-11	Up	endonuclease activity	-	-	-
PGSC0003DMG400010768	2.16189	4.15094e-06	Up	Glutaredoxin	ko:K03676	-	-
PGSC0003DMG400007972	2.16148	3.77687e-13	Up	Belongs to the cytochrome P450 family	ko:K09843	ko00906,map00906	1.14.13.93
PGSC0003DMG400019882	2.15832	1.2596e-09	Up	UDP-glucoronosyl and UDP-glucosyl transferase	ko:K08237	-	2.4.1.218
PGSC0003DMG400019068	2.15828	2.07562e-12	Up	Pathogenesis-related protein Bet v I family	-	-	-
PGSC0003DMG400017327	2.15794	1.67698e-10	Up	G-type lectin S-receptor-like serine threonine-protein kinase SD2-5	-	-	-
PGSC0003DMG400000583	2.15785	3.26537e-06	Up	Late embryogenesis abundant protein	-	-	-
PGSC0003DMG400023211	2.1578	3.25045e-12	Up	Phosphatidylinositol-specific phospholipase C, X domain	-	-	-
PGSC0003DMG400015661	2.15711	5.05862e-10	Up	RING-H2 finger protein	-	-	-
PGSC0003DMG400003660	2.1563	5.4192e-06	Up	FAD binding domain	-	-	-
PGSC0003DMG400028637	2.1561	0.000860812	Up	2OG-Fe(II) oxygenase superfamily	-	-	-
PGSC0003DMG400004345	2.15359	5.36787e-05	Up	-	-	-	-
PGSC0003DMG400010764	2.15108	4.22527e-06	Up	Glutaredoxin	ko:K03676	-	-
PGSC0003DMG400021763	2.15033	3.09624e-10	Up	Non-specific lipid-transfer protein 2-like	-	-	-
PGSC0003DMG400023797	2.14984	1.74917e-15	Up	Embryo-specific protein 3, (ATS3)	-	-	-
PGSC0003DMG400003056	2.14932	2.38855e-08	Up	Proteinase inhibitor	-	-	-
PGSC0003DMG400030332	2.14895	3.24656e-06	Up	Sigma factor PP2C-like phosphatases	ko:K14497	ko04016,ko04075,ko04931,map04016,map04075,map04931	3.1.3.16
PGSC0003DMG400030979	2.14442	0.00027409	Up	Non-catalytic subunit	-	-	-
PGSC0003DMG400009759	2.14368	0.000817434	Up	Cytochrome p450	ko:K00512,ko:K07418,ko:K15472	ko00140,ko00590,ko00591,ko00909,ko01100,ko01110,ko04212,ko04726,ko04750,ko04913,ko04917,ko04927,ko04934,map00140,map00590,map00591,map00909,map01100,map01110,map04212,map04726,map04750,map04913,map04917,map04927,map04934	1.14.13.121,1.14.14.1,1.14.14.19,1.14.14.32
PGSC0003DMG400019645	2.14292	2.73295e-11	Up	UDP-glucoronosyl and UDP-glucosyl transferase	-	-	-
PGSC0003DMG400001340	2.14182	5.43391e-06	Up	SPX domain	-	-	-
PGSC0003DMG400003806	2.14172	2.18624e-07	Up	-	-	-	-
PGSC0003DMG400014782	2.14127	0.000451359	Up	Pentatricopeptide repeat-containing protein	-	-	-
PGSC0003DMG400011598	2.14078	4.71707e-13	Up	Domain of unknown function (DUF3511)	-	-	-
PGSC0003DMG400008052	2.14011	3.28256e-12	Up	Senescence regulator	-	-	-
PGSC0003DMG402006756	2.13951	0.000374048	Up	germin-like protein	-	-	-
PGSC0003DMG402027859	2.13869	6.31237e-08	Up	J domain-containing protein required for chloroplast accumulation response	-	-	-
PGSC0003DMG400011798	2.13835	2.07648e-09	Up	-	-	-	-
PGSC0003DMG400005037	2.13827	2.82907e-07	Up	-	-	-	-
PGSC0003DMG400003451	2.13148	1.54958e-07	Up	Cyclin	-	-	-
PGSC0003DMG400005633	2.13069	1.63871e-17	Up	Zinc finger protein	-	-	-
PGSC0003DMG400008187	2.13046	9.604e-08	Up	kDa class II heat shock protein-like	ko:K13993	ko04141,map04141	-
PGSC0003DMG400031502	2.12844	0.0344601	Up	Histidine	ko:K01590,ko:K01649,ko:K22427	ko00290,ko00340,ko00360,ko00620,ko01100,ko01110,ko01210,ko01230,map00290,map00340,map00360,map00620,map01100,map01110,map01210,map01230	2.3.3.13,4.1.1.22,4.1.1.53
PGSC0003DMG400028789	2.12553	8.36914e-05	Up	protein kinase activity	-	-	-
PGSC0003DMG400030030	2.12535	0.00082836	Up	Transferase family	-	-	-
PGSC0003DMG400003707	2.12038	1.33672e-19	Up	Belongs to the peptidase C1 family	ko:K01373	ko04142,ko04210,map04142,map04210	3.4.22.41
PGSC0003DMG400010921	2.11982	0.00897525	Up	Conserved gene of	-	-	-
PGSC0003DMG400030542	2.11832	0.000155095	Up	DnaJ molecular chaperone homology domain	ko:K09514	-	-
PGSC0003DMG400010491	2.1177	2.78385e-08	Up	Glycosyl hydrolases family 17	-	-	-
PGSC0003DMG400010799	2.11534	1.57647e-15	Up	-	-	-	-
PGSC0003DMG400000977	2.11529	0.000165055	Up	Multicopper oxidase	ko:K00423	ko00053,ko01100,map00053,map01100	1.10.3.3
PGSC0003DMG400022716	2.11182	7.35612e-09	Up	Phospholipase A2 family protein	-	-	-
PGSC0003DMG400021557	2.11146	1.72997e-07	Up	-	-	-	-
PGSC0003DMG400001144	2.11016	1.3477e-18	Up	Cytochrome P450 92B1	ko:K20623	ko00905,ko01100,ko01110,map00905,map01100,map01110	-
PGSC0003DMG400022828	2.11011	9.20677e-10	Up	Prokaryotic RING finger family 4	-	-	-
PGSC0003DMG400000721	2.10349	2.12949e-07	Up	mTERF	ko:K15032	-	-
PGSC0003DMG400011580	2.10288	1.02501e-06	Up	Leucine rich repeat N-terminal domain	-	-	-
PGSC0003DMG400018766	2.10148	0.00599541	Up	-	-	-	-
PGSC0003DMG400021487	2.10017	0.00804624	Up	-	-	-	-
PGSC0003DMG400028698	2.09884	0.0127748	Up	-	-	-	-
PGSC0003DMG400012038	2.09792	1.44659e-15	Up	Ethylene-responsive transcription factor RAP2-7-like isoform X1	ko:K09284	-	-
PGSC0003DMG400000099	2.0964	0.000674439	Up	repeat-containing protein	-	-	-
PGSC0003DMG400023932	2.09475	4.05e-05	Up	membrane-associated kinase regulator 4	-	-	-
PGSC0003DMG400000406	2.0934	0.00261581	Up	-	-	-	-
PGSC0003DMG400004825	2.09333	0.014762	Up	DNA-binding domain in plant proteins such as APETALA2 and EREBPs	-	-	-
PGSC0003DMG401009045	2.09109	0.00347043	Up	Belongs to the GRAS family	-	-	-
PGSC0003DMG400020122	2.08967	2.26993e-06	Up	EID1-like F-box protein 3	-	-	-
PGSC0003DMG400024542	2.08947	0.0410006	Up	-	-	-	-
PGSC0003DMG400016179	2.08842	0.0216975	Up	Phosphatidylethanolamine-binding protein	ko:K16223	ko04712,map04712	-
PGSC0003DMG400003095	2.08679	1.33531e-07	Up	Belongs to the iron ascorbate-dependent oxidoreductase family	-	-	-
PGSC0003DMG401023951	2.08556	0.000835703	Up	DNA-binding domain in plant proteins such as APETALA2 and EREBPs	ko:K09286	-	-
PGSC0003DMG400006402	2.08293	1.20564e-06	Up	-	-	-	-
PGSC0003DMG401005932	2.08177	0.00895845	Up	transcription factor	ko:K06620,ko:K12590	ko01522,ko03018,ko04110,ko04218,ko04934,ko05161,ko05166,ko05167,ko05200,ko05206,ko05212,ko05214,ko05215,ko05218,ko05219,ko05220,ko05222,ko05223,ko05224,ko05225,ko05226,map01522,map03018,map04110,map04218,map04934,map05161,map05166,map05167,map05200,map05206,map05212,map05214,map05215,map05218,map05219,map05220,map05222,map05223,map05224,map05225,map05226	-
PGSC0003DMG400029242	2.08097	9.78168e-07	Up	POT family	ko:K14638	-	-
PGSC0003DMG400012591	2.08069	1.14519e-05	Up	The light-harvesting complex (LHC) functions as a light receptor, it captures and delivers excitation energy to photosystems with which it is closely associated	ko:K08917	ko00196,ko01100,map00196,map01100	-
PGSC0003DMG400025033	2.0797	0.000263426	Up	RING-type zinc-finger	ko:K10666	ko04141,map04141	2.3.2.27
PGSC0003DMG400001641	2.0796	0.0113909	Up	auxin-induced protein	ko:K14488	ko04075,map04075	-
PGSC0003DMG400006482	2.07935	9.56867e-07	Up	DNA-binding domain in plant proteins such as APETALA2 and EREBPs	ko:K09284	-	-
PGSC0003DMG400027457	2.07924	4.98086e-08	Up	Protein GLUTAMINE DUMPER	-	-	-
PGSC0003DMG400014303	2.07896	0.00503168	Up	LysM domain	-	-	-
PGSC0003DMG400019622	2.07638	1.4283e-05	Up	Aspartic proteinase	ko:K01379,ko:K01381	ko04071,ko04138,ko04140,ko04142,ko04210,ko04915,ko05152,map04071,map04138,map04140,map04142,map04210,map04915,map05152	3.4.23.25,3.4.23.5
PGSC0003DMG400016481	2.07607	1.29988e-14	Up	Starch synthase 3, chloroplastic	ko:K00703	ko00500,ko01100,ko01110,ko02026,map00500,map01100,map01110,map02026	2.4.1.21
PGSC0003DMG400014489	2.07539	3.22759e-06	Up	PA domain	-	-	-
PGSC0003DMG400004030	2.07481	7.19594e-08	Up	F-box-like	-	-	-
PGSC0003DMG400010236	2.07226	5.43455e-07	Up	Belongs to the peptidase C1 family	-	-	-
PGSC0003DMG400032183	2.06924	1.38433e-08	Up	-	-	-	-
PGSC0003DMG400030089	2.06069	7.93613e-06	Up	Heat shock 70 kDa protein 8	ko:K09489	ko04530,ko04612,map04530,map04612	-
PGSC0003DMG400014470	2.06034	0.0279114	Up	Stress up-regulated Nod 19	-	-	-
PGSC0003DMG400038291	2.06034	1.66574e-05	Up	Glycosyltransferase Family 4	-	-	-
PGSC0003DMG400011046	2.05923	1.86184e-11	Up	DNA-binding domain in plant proteins such as APETALA2 and EREBPs	ko:K09284	-	-
PGSC0003DMG400009789	2.05891	0.0104546	Up	Cytochrome p450	ko:K00512,ko:K07418,ko:K15472	ko00140,ko00590,ko00591,ko00909,ko01100,ko01110,ko04212,ko04726,ko04750,ko04913,ko04917,ko04927,ko04934,map00140,map00590,map00591,map00909,map01100,map01110,map04212,map04726,map04750,map04913,map04917,map04927,map04934	1.14.13.121,1.14.14.1,1.14.14.19,1.14.14.32
PGSC0003DMG400004468	2.05782	1.02023e-14	Up	F-box kelch-repeat protein	-	-	-
PGSC0003DMG400016291	2.05781	1.13707e-05	Up	Belongs to the protein kinase superfamily	ko:K04515,ko:K08794	ko04012,ko04020,ko04024,ko04066,ko04114,ko04217,ko04261,ko04310,ko04360,ko04713,ko04720,ko04722,ko04725,ko04728,ko04740,ko04745,ko04750,ko04911,ko04912,ko04916,ko04921,ko04922,ko04925,ko04934,ko04971,ko05031,ko05152,ko05200,ko05205,ko05214,map04012,map04020,map04024,map04066,map04114,map04217,map04261,map04310,map04360,map04713,map04720,map04722,map04725,map04728,map04740,map04745,map04750,map049…	2.7.11.17
PGSC0003DMG400027038	2.05734	4.02038e-15	Up	Sigma-70, region 4	ko:K03086	-	-
PGSC0003DMG400024857	2.05732	7.91377e-07	Up	Leucine-rich repeat - CC (cysteine-containing) subfamily	ko:K03875	ko04068,ko04110,ko04120,ko04150,ko05168,ko05169,ko05200,ko05203,ko05222,map04068,map04110,map04120,map04150,map05168,map05169,map05200,map05203,map05222	-
PGSC0003DMG400018134	2.05702	0.0142765	Up	Cytochrome p450	ko:K07408,ko:K07418	ko00140,ko00380,ko00590,ko00591,ko00830,ko00980,ko01100,ko04212,ko04726,ko04750,ko04913,ko05204,map00140,map00380,map00590,map00591,map00830,map00980,map01100,map04212,map04726,map04750,map04913,map05204	1.14.14.1
PGSC0003DMG400010643	2.05674	0.00554215	Up	Lissencephaly type-1-like homology motif	ko:K17985,ko:K22382	ko04137,ko04140,map04137,map04140	-
PGSC0003DMG400005113	2.05578	0.00037725	Up	Belongs to the CRISP family	ko:K13449	ko04016,ko04075,ko04626,map04016,map04075,map04626	-
PGSC0003DMG400029213	2.0552	3.50593e-05	Up	cytochrome P450	ko:K20562	-	-
PGSC0003DMG400023201	2.05457	8.63327e-06	Up	-	-	-	-
PGSC0003DMG400028144	2.05431	1.8657e-09	Up	Nuclear transcription factor Y subunit A-10-like	ko:K08064	ko04612,ko05152,map04612,map05152	-
PGSC0003DMG400022598	2.05216	1.79528e-05	Up	Wall-associated receptor kinase galacturonan-binding	-	-	-
PGSC0003DMG400013974	2.04917	6.69885e-17	Up	Protein of unknown function (DUF1218)	-	-	-
PGSC0003DMG400015482	2.04188	5.71232e-10	Up	-	-	-	-
PGSC0003DMG400029940	2.04183	3.19676e-10	Up	Protein of unknown function (DUF1230)	-	-	-
PGSC0003DMG400019989	2.04065	0.0144692	Up	ubiquitin-protein transferase activity	-	-	-
PGSC0003DMG400017255	2.03945	7.7831e-12	Up	protein At4g14450, chloroplastic-like	-	-	-
PGSC0003DMG400019671	2.03762	0.000463718	Up	Glutaredoxin	ko:K03676	-	-
PGSC0003DMG400010393	2.03517	1.57949e-07	Up	Armadillo/beta-catenin-like repeats	ko:K08332	-	-
PGSC0003DMG400003107	2.03388	9.68204e-12	Up	-	-	-	-
PGSC0003DMG400023846	2.0333	0.00107962	Up	acid desaturase	ko:K10256,ko:K21704,ko:K21710,ko:K21736	ko01040,ko01212,map01040,map01212	1.14.18.4,1.14.19.16,1.14.19.22,1.14.19.33,1.14.19.34,1.14.19.6
PGSC0003DMG400024486	2.0332	8.49067e-18	Up	-	-	-	-
PGSC0003DMG400034369	2.03098	5.10981e-07	Up	WD40-like Beta Propeller Repeat	-	-	-
PGSC0003DMG400020518	2.02836	2.76906e-06	Up	Fusaric acid resistance protein family	-	-	-
PGSC0003DMG400003949	2.02582	5.34709e-07	Up	Protein of unknown function (DUF2499)	-	-	-
PGSC0003DMG400009379	2.02424	8.99007e-15	Up	DnaJ C terminal domain	ko:K09510	-	-
PGSC0003DMG400022075	2.02335	3.431e-12	Up	Cytochrome p450	ko:K00512,ko:K07408,ko:K14985	ko00140,ko00380,ko00830,ko00980,ko00981,ko01100,ko04913,ko04917,ko04927,ko04934,ko05204,map00140,map00380,map00830,map00980,map00981,map01100,map04913,map04917,map04927,map04934,map05204	1.14.14.1,1.14.14.19,1.14.14.32
PGSC0003DMG400023310	2.02301	0.000116977	Up	Natural resistance-associated macrophage protein	ko:K21398	ko04142,ko04216,ko04978,map04142,map04216,map04978	-
PGSC0003DMG400000380	2.01745	4.45638e-07	Up	Transcription factor	ko:K09419	-	-
PGSC0003DMG402006684	2.01692	0.00442334	Up	-	-	-	-
PGSC0003DMG400013283	2.0164	2.58391e-13	Up	Cystatin-like domain	-	-	-
PGSC0003DMG400017879	2.01594	0.0118523	Up	-	-	-	-
PGSC0003DMG403000927	2.0149	0.00633706	Up	resistance protein	-	-	-
PGSC0003DMG400022630	2.01168	0.000204996	Up	CLAVATA3 ESR (CLE)-related protein	-	-	-
PGSC0003DMG400021726	2.01097	2.9299e-06	Up	(2R)-phospho-3-sulfolactate synthase (ComA)	-	-	-
PGSC0003DMG400016941	2.01095	3.98174e-06	Up	Double Clp-N motif-containing P-loop nucleoside triphosphate hydrolases superfamily protein	-	-	-
PGSC0003DMG400001185	2.00982	0.0285538	Up	Protein kinase domain	ko:K04733	ko04010,ko04064,ko04620,ko04621,ko04624,ko04722,ko05133,ko05140,ko05142,ko05145,ko05152,ko05162,ko05164,map04010,map04064,map04620,map04621,map04624,map04722,map05133,map05140,map05142,map05145,map05152,map05162,map05164	2.7.11.1
PGSC0003DMG400028436	2.00512	0.0333889	Up	Serine-threonine protein kinase, plant-type	ko:K04730,ko:K04733,ko:K13420	ko04010,ko04016,ko04064,ko04620,ko04621,ko04624,ko04626,ko04722,ko05133,ko05140,ko05142,ko05145,ko05152,ko05162,ko05164,ko05169,map04010,map04016,map04064,map04620,map04621,map04624,map04626,map04722,map05133,map05140,map05142,map05145,map05152,map05162,map05164,map05169	2.7.11.1
PGSC0003DMG400012280	2.00481	2.88049e-12	Up	-	-	-	-
PGSC0003DMG400022329	2.00296	0.000905007	Up	Domain of unknown function (DUF2431)	ko:K19307	-	2.1.1.313
PGSC0003DMG400028021	1.99951	5.22817e-05	Up	Short chain alcohol dehydrogenase	-	-	-
PGSC0003DMG400031362	1.99747	0.000106941	Up	12-oxophytodienoate reductase	ko:K05894	ko00592,ko01100,ko01110,map00592,map01100,map01110	1.3.1.42
PGSC0003DMG400027417	1.99685	1.24358e-05	Up	F-box kelch-repeat protein	-	-	-
PGSC0003DMG400007892	1.99584	7.83598e-05	Up	Belongs to the calycin superfamily. Lipocalin family	ko:K03098	-	-
PGSC0003DMG400016249	1.99503	0.00154348	Up	Transferase family	ko:K13065,ko:K15400	ko00073,ko00940,ko00941,ko00945,ko01100,ko01110,map00073,map00940,map00941,map00945,map01100,map01110	2.3.1.133,2.3.1.188
PGSC0003DMG400000340	1.99365	4.92237e-09	Up	zinc finger	-	-	-
PGSC0003DMG400008299	1.99284	0.00166795	Up	The light-harvesting complex (LHC) functions as a light receptor, it captures and delivers excitation energy to photosystems with which it is closely associated	ko:K08912	ko00196,ko01100,map00196,map01100	-
PGSC0003DMG400033567	1.99155	3.51927e-12	Up	2OG-Fe(II) oxygenase superfamily	-	-	-
PGSC0003DMG400046676	1.99111	1.30029e-07	Up	Peroxisomal biogenesis factor 11 (PEX11)	ko:K13352	ko04146,map04146	-
PGSC0003DMG400018610	1.99061	1.45187e-11	Up	-	-	-	-
PGSC0003DMG400016874	1.9902	0.0220184	Up	-	-	-	-
PGSC0003DMG400000597	1.98836	4.32104e-11	Up	Transcription factor	-	-	-
PGSC0003DMG400029310	1.98755	9.11707e-07	Up	Transcription termination factor family protein	ko:K15032	-	-
PGSC0003DMG400006041	1.98751	7.9195e-09	Up	RING-H2 finger protein	ko:K19040	-	2.3.2.27
PGSC0003DMG400007631	1.98672	0.0379175	Up	Histidine	ko:K01590,ko:K01649,ko:K22427	ko00290,ko00340,ko00360,ko00620,ko01100,ko01110,ko01210,ko01230,map00290,map00340,map00360,map00620,map01100,map01110,map01210,map01230	2.3.3.13,4.1.1.22,4.1.1.53
PGSC0003DMG400019815	1.98613	1.06189e-08	Up	Ethylene-overproduction protein	-	-	-
PGSC0003DMG400002138	1.98183	1.63304e-12	Up	Telomere repeat-binding protein	-	-	-
PGSC0003DMG400026792	1.98124	7.54289e-05	Up	Leucine rich repeat N-terminal domain	-	-	-
PGSC0003DMG400027898	1.98018	2.13455e-13	Up	Cytochrome p450	ko:K20665	-	1.14.14.48
PGSC0003DMG400025717	1.97962	0.000171815	Up	Belongs to the sulfotransferase 1 family	ko:K22312	-	2.8.2.39
PGSC0003DMG402011367	1.97809	0.00109908	Up	Belongs to the GST superfamily	ko:K00799	ko00480,ko00980,ko00982,ko00983,ko01524,ko05200,ko05204,ko05225,ko05418,map00480,map00980,map00982,map00983,map01524,map05200,map05204,map05225,map05418	2.5.1.18
PGSC0003DMG400011603	1.97679	5.28826e-08	Up	Cupin	-	-	-
PGSC0003DMG400020728	1.97647	0.0283181	Up	TMV resistance protein	-	-	-
PGSC0003DMG400031518	1.97596	0.000577377	Up	iron ion binding	-	-	-
PGSC0003DMG400018124	1.97566	2.6251e-09	Up	-	-	-	-
PGSC0003DMG400012993	1.97517	1.2962e-14	Up	Protein of unknown function (DUF1677)	-	-	-
PGSC0003DMG400033354	1.97463	0.00883805	Up	Sn-1 protein	-	-	-
PGSC0003DMG400020028	1.97452	0.017383	Up	Organ-specific protein S2-like	-	-	-
PGSC0003DMG401023104	1.97394	0.00104649	Up	-	-	-	-
PGSC0003DMG402005714	1.97274	0.000509629	Up	Heavy metal-associated isoprenylated plant protein	-	-	-
PGSC0003DMG400012860	1.9719	2.13276e-09	Up	Protein of unknown function (DUF3537)	-	-	-
PGSC0003DMG400001558	1.96942	5.96921e-06	Up	-	-	-	-
PGSC0003DMG400014566	1.96865	4.06898e-05	Up	Zinc finger protein CONSTANS-like	-	-	-
PGSC0003DMG400007670	1.96498	6.4506e-12	Up	PLATZ transcription factor	-	-	-
PGSC0003DMG402018424	1.96449	2.04146e-05	Up	Aldo/keto reductase family	ko:K22374	-	1.1.1.285
PGSC0003DMG400019944	1.96439	1.89213e-07	Up	-	-	-	-
PGSC0003DMG400021511	1.96332	7.74188e-06	Up	-	-	-	-
PGSC0003DMG400018612	1.96291	9.528e-13	Up	-	-	-	-
PGSC0003DMG400001221	1.96092	4.45094e-16	Up	Protein EARLY FLOWERING 4-like	-	-	-
PGSC0003DMG400001269	1.96057	0.0100296	Up	Protein tyrosine kinase	ko:K04733	ko04010,ko04064,ko04620,ko04621,ko04624,ko04722,ko05133,ko05140,ko05142,ko05145,ko05152,ko05162,ko05164,map04010,map04064,map04620,map04621,map04624,map04722,map05133,map05140,map05142,map05145,map05152,map05162,map05164	2.7.11.1
PGSC0003DMG400022131	1.95602	0.0177003	Up	-	-	-	-
PGSC0003DMG400006872	1.95553	6.40197e-13	Up	Thylakoid lumenal 19 kDa protein	-	-	-
PGSC0003DMG400015664	1.95511	0.0168233	Up	Salt stress response/antifungal	-	-	-
PGSC0003DMG400019706	1.95452	0.00268461	Up	DNA binding domain	-	-	-
PGSC0003DMG400027196	1.95452	5.76335e-14	Up	Sigma factor PP2C-like phosphatases	ko:K14497	ko04016,ko04075,ko04931,map04016,map04075,map04931	3.1.3.16
PGSC0003DMG400025320	1.9545	5.92366e-12	Up	Costars	-	-	-
PGSC0003DMG400026417	1.95328	1.26374e-05	Up	Light regulated protein Lir1	-	-	-
PGSC0003DMG400019265	1.95309	7.60984e-08	Up	Heat shock protein	ko:K13993	ko04141,map04141	-
PGSC0003DMG400000715	1.95176	0.00576116	Up	Conserved gene of	-	-	-
PGSC0003DMG400026524	1.94992	1.79119e-17	Up	Splicing factor U2af small subunit	ko:K12836	ko03040,ko05131,map03040,map05131	-
PGSC0003DMG400031551	1.94973	0.00960345	Up	-	-	-	-
PGSC0003DMG400000070	1.94886	1.21192e-15	Up	RING-H2 finger protein	ko:K19041	-	2.3.2.27
PGSC0003DMG400018070	1.94872	8.19018e-05	Up	-	-	-	-
PGSC0003DMG400013461	1.94688	1.71218e-06	Up	The light-harvesting complex (LHC) functions as a light receptor, it captures and delivers excitation energy to photosystems with which it is closely associated	ko:K08912	ko00196,ko01100,map00196,map01100	-
PGSC0003DMG400008401	1.94655	4.97154e-17	Up	MYB-CC type transfactor, LHEQLE motif	-	-	-
PGSC0003DMG400023218	1.94646	1.14963e-09	Up	Protein kinase C conserved region 2 (CalB)	-	-	-
PGSC0003DMG400034101	1.94616	2.87728e-06	Up	Transcription factor	ko:K09286	-	-
PGSC0003DMG400014513	1.94294	1.20665e-05	Up	Pentacotripeptide-repeat region of PRORP	ko:K17710	-	-
PGSC0003DMG400016536	1.94178	0.011904	Up	-	-	-	-
PGSC0003DMG400023884	1.9416	4.51474e-05	Up	60S ribosomal protein	ko:K02901	ko03010,map03010	-
PGSC0003DMG400006015	1.93838	0.00103624	Up	-	-	-	-
PGSC0003DMG400023739	1.93778	0.0191335	Up	-	-	-	-
PGSC0003DMG402000020	1.93733	1.16231e-05	Up	Belongs to the short-chain dehydrogenases reductases (SDR) family	ko:K15095	ko00902,ko01110,map00902,map01110	1.1.1.208
PGSC0003DMG400010664	1.93731	1.05223e-05	Up	Glycosyl hydrolase family 14	-	-	-
PGSC0003DMG400029523	1.93626	2.00183e-05	Up	Major latex	-	-	-
PGSC0003DMG400026267	1.93554	3.44194e-07	Up	-	-	-	-
PGSC0003DMG400038172	1.93483	0.000258418	Up	Auxin-induced	ko:K14488	ko04075,map04075	-
PGSC0003DMG400019414	1.93352	3.90672e-05	Up	-	-	-	-
PGSC0003DMG402003570	1.93211	0.00311111	Up	Belongs to the PI3 PI4-kinase family	ko:K08852,ko:K08874	ko04140,ko04141,ko04210,ko04932,ko05010,ko05166,map04140,map04141,map04210,map04932,map05010,map05166	2.7.11.1
PGSC0003DMG401015043	1.932	2.5727e-10	Up	DNA mismatch repair protein mlh1	ko:K08734	ko01524,ko03430,ko03460,ko05200,ko05210,ko05213,ko05226,map01524,map03430,map03460,map05200,map05210,map05213,map05226	-
PGSC0003DMG400017889	1.93128	1.35859e-05	Up	Pentatricopeptide repeat-containing protein	-	-	-
PGSC0003DMG400007749	1.93092	1.93458e-14	Up	B-box zinc finger	-	-	-
PGSC0003DMG400028350	1.92968	0.000755196	Up	Belongs to the sulfotransferase 1 family	ko:K22312	-	2.8.2.39
PGSC0003DMG400029874	1.92845	4.01457e-06	Up	Belongs to the 'GDSL' lipolytic enzyme family	-	-	-
PGSC0003DMG400026567	1.92827	1.73302e-14	Up	ralf-like 27	-	-	-
PGSC0003DMG400025694	1.92763	2.61641e-05	Up	Glycosyltransferase-like	-	-	-
PGSC0003DMG400001183	1.92715	0.00667018	Up	Belongs to the glycosyltransferase 8 family	ko:K20893	-	-
PGSC0003DMG400024452	1.92486	0.0151345	Up	Belongs to the Orn Lys Arg decarboxylase class-II family	ko:K01581	ko00330,ko00480,ko01100,ko01110,ko01130,map00330,map00480,map01100,map01110,map01130	4.1.1.17
PGSC0003DMG400001749	1.92442	2.36164e-07	Up	I-box binding factor	-	-	-
PGSC0003DMG400022433	1.92071	5.63183e-07	Up	Glycosyltransferase sugar-binding region containing DXD motif	ko:K01988	ko00601,ko00603,ko01100,map00601,map00603,map01100	2.4.1.228
PGSC0003DMG400032468	1.91785	0.00151523	Up	cytochrome P450	ko:K00512	ko00140,ko01100,ko04913,ko04917,ko04927,ko04934,map00140,map01100,map04913,map04917,map04927,map04934	1.14.14.19,1.14.14.32
PGSC0003DMG400022555	1.91693	5.71118e-05	Up	ubiquitin-conjugating enzyme	ko:K06689	ko04013,ko04120,ko04141,ko04624,map04013,map04120,map04141,map04624	2.3.2.23
PGSC0003DMG400011126	1.91669	2.58288e-06	Up	NB-ARC domain	ko:K15078,ko:K19613	ko03460,ko04014,map03460,map04014	-
PGSC0003DMG400018373	1.91577	6.04834e-15	Up	Wound-induced protein	-	-	-
PGSC0003DMG400005584	1.91468	5.61692e-05	Up	Belongs to the sulfotransferase 1 family	ko:K22312	-	2.8.2.39
PGSC0003DMG400009326	1.91261	6.49453e-11	Up	-	-	-	-
PGSC0003DMG400015410	1.91218	2.01347e-10	Up	Subtilisin-like protease	-	-	-
PGSC0003DMG400027075	1.90859	0.0178561	Up	PB1 domain	-	-	-
PGSC0003DMG400018349	1.90718	0.00915607	Up	Clathrin is the major protein of the polyhedral coat of coated pits and vesicles	-	-	-
PGSC0003DMG400001855	1.90668	6.33535e-09	Up	Beta-amylase 3	ko:K01177	ko00500,map00500	3.2.1.2
PGSC0003DMG400032123	1.90554	2.69222e-11	Up	Neprosin activation peptide	-	-	-
PGSC0003DMG400025112	1.9031	0.00070822	Up	Protein of unknown function, DUF617	-	-	-
PGSC0003DMG400005582	1.90296	0.00042287	Up	Cytochrome p450	-	-	-
PGSC0003DMG400017849	1.90242	3.09049e-09	Up	PLATZ transcription factor	-	-	-
PGSC0003DMG400001687	1.90064	2.57507e-05	Up	-	-	-	-
PGSC0003DMG400016776	1.89628	0.00131509	Up	cytochrome P450	-	-	-
PGSC0003DMG400011069	1.89217	7.0053e-06	Up	Thaumatin family	-	-	-
PGSC0003DMG400008069	1.89147	3.26676e-05	Up	-	-	-	-
PGSC0003DMG400015123	1.88992	9.4072e-06	Up	-	-	-	-
PGSC0003DMG400005206	1.88773	7.64451e-05	Up	Pectinesterase	ko:K01051	ko00040,ko01100,map00040,map01100	3.1.1.11
PGSC0003DMG400023235	1.88638	0.00010223	Up	Sn-1 protein	-	-	-
PGSC0003DMG400031750	1.8858	2.90324e-10	Up	DnaJ C terminal domain	ko:K09510	-	-
PGSC0003DMG400001631	1.88413	0.0011714	Up	Proline-rich protein	-	-	-
PGSC0003DMG400015494	1.88393	3.4042e-10	Up	Ocs element-binding factor	-	-	-
PGSC0003DMG400009014	1.88361	7.086e-10	Up	WRKY transcription factor	-	-	-
PGSC0003DMG400019268	1.88031	0.0115887	Up	Organic cation	ko:K08202	ko05231,map05231	-
PGSC0003DMG400033041	1.87992	0.00245357	Up	ABC transporter	-	-	-
PGSC0003DMG400000581	1.87844	0.0376093	Up	-	-	-	-
PGSC0003DMG400018456	1.87789	0.0418429	Up	clavata3 esr-related 45	-	-	-
PGSC0003DMG400028363	1.87594	2.58755e-10	Up	Glucosamine-6-phosphate isomerases/6-phosphogluconolactonase	ko:K01057	ko00030,ko01100,ko01110,ko01120,ko01130,ko01200,map00030,map01100,map01110,map01120,map01130,map01200	3.1.1.31
PGSC0003DMG402030531	1.87494	1.54979e-11	Up	Protein tyrosine kinase	ko:K04733	ko04010,ko04064,ko04620,ko04621,ko04624,ko04722,ko05133,ko05140,ko05142,ko05145,ko05152,ko05162,ko05164,map04010,map04064,map04620,map04621,map04624,map04722,map05133,map05140,map05142,map05145,map05152,map05162,map05164	2.7.11.1
PGSC0003DMG400004299	1.87136	3.66431e-19	Up	Histone-like transcription factor (CBF/NF-Y) and archaeal histone	ko:K08065	ko04612,ko05152,ko05166,map04612,map05152,map05166	-
PGSC0003DMG400029169	1.87073	5.38153e-13	Up	Protein of unknown function (DUF707)	-	-	-
PGSC0003DMG400006239	1.87062	3.5418e-07	Up	26S protease regulatory subunit 6B homolog	ko:K03063	ko03050,ko05169,map03050,map05169	-
PGSC0003DMG400019319	1.8696	0.000242628	Up	Type I inositol	ko:K01099	ko00562,ko01100,ko04070,map00562,map01100,map04070	3.1.3.36
PGSC0003DMG400019838	1.8692	3.80769e-06	Up	-	-	-	-
PGSC0003DMG401012244	1.86863	0.000442467	Up	Oligopeptide transporter	-	-	-
PGSC0003DMG400021219	1.86505	0.000683254	Up	Belongs to the oxygen-dependent FAD-linked oxidoreductase family	-	-	-
PGSC0003DMG400018422	1.86427	1.83656e-08	Up	sulfate transporter 3.3	ko:K17471	-	-
PGSC0003DMG400010997	1.8624	7.97154e-11	Up	diamine N-acetyltransferase activity	ko:K00657,ko:K22246	ko00330,ko01100,ko04216,map00330,map01100,map04216	2.3.1.110,2.3.1.57
PGSC0003DMG400027428	1.8621	1.2636e-08	Up	Alpha/beta hydrolase family	-	-	-
PGSC0003DMG400011591	1.86177	9.23103e-09	Up	Cotton fibre expressed protein	-	-	-
PGSC0003DMG400021076	1.86097	6.3252e-08	Up	-	-	-	-
PGSC0003DMG402027811	1.86083	3.92651e-06	Up	Di-glucose binding within endoplasmic reticulum	-	-	-
PGSC0003DMG401012314	1.86028	0.00215033	Up	-	-	-	-
PGSC0003DMG400031845	1.85654	0.00254806	Up	Carboxylesterase	ko:K13258	ko00943,ko01110,map00943,map01110	4.2.1.105
PGSC0003DMG404029448	1.85623	3.17378e-05	Up	Ubiquinone biosynthesis protein coq-8	ko:K08869	-	-
PGSC0003DMG400001634	1.85384	4.40808e-06	Up	-	-	-	-
PGSC0003DMG400019284	1.85101	7.03335e-08	Up	Belongs to the TRAFAC class myosin-kinesin ATPase superfamily. Myosin family	ko:K10357	-	-
PGSC0003DMG400027778	1.84875	8.47969e-08	Up	3-oxo-Delta(4,5)-steroid 5-beta-reductase-like	ko:K22419	-	1.3.1.3
PGSC0003DMG400005545	1.84715	2.10463e-05	Up	5'-AMP-activated protein kinase beta subunit, interation domain	ko:K07199	ko04068,ko04152,ko04211,ko04213,ko04371,ko04530,ko04710,ko04714,ko04910,ko04920,ko04921,ko04922,ko04931,ko04932,ko05410,map04068,map04152,map04211,map04213,map04371,map04530,map04710,map04714,map04910,map04920,map04921,map04922,map04931,map04932,map05410	-
PGSC0003DMG400001227	1.84684	6.67089e-05	Up	Gibberellin-regulated protein 5-like	-	-	-
PGSC0003DMG400006892	1.84645	0.00419464	Up	Protein of unknown function (DUF1666)	-	-	-
PGSC0003DMG400004736	1.84634	0.0426569	Up	14 kDa proline-rich protein DC2.15-like	-	-	-
PGSC0003DMG400015226	1.84613	6.9903e-12	Up	protein-L-isoaspartate O-methyltransferase	ko:K00573	-	2.1.1.77
PGSC0003DMG400019508	1.84449	2.63066e-07	Up	The light-harvesting complex (LHC) functions as a light receptor, it captures and delivers excitation energy to photosystems with which it is closely associated	ko:K08910	ko00196,map00196	-
PGSC0003DMG400018451	1.84215	1.46179e-16	Up	Glutaredoxin	ko:K17479	-	-
PGSC0003DMG400023397	1.84189	1.03912e-14	Up	-	-	-	-
PGSC0003DMG400011230	1.8411	0.0181224	Up	glycine-rich cell wall structural protein 1	-	-	-
PGSC0003DMG400003751	1.84046	5.9987e-11	Up	domain associated with HOX domains	-	-	-
PGSC0003DMG400003322	1.83954	1.69472e-05	Up	AhpC/TSA antioxidant enzyme	-	-	-
PGSC0003DMG400016725	1.8387	1.10645e-14	Up	-	-	-	-
PGSC0003DMG400020723	1.83864	0.000337003	Up	Cupin	-	-	-
PGSC0003DMG400031758	1.83822	0.00818617	Up	Lipase (class 3)	-	-	-
PGSC0003DMG400022504	1.83567	2.36844e-08	Up	Rubredoxin	-	-	-
PGSC0003DMG400000819	1.83515	0.000765339	Up	Leucine rich repeat	-	-	-
PGSC0003DMG400004417	1.83493	4.92363e-08	Up	'chromo' domain containing protein	-	-	-
PGSC0003DMG400042093	1.83473	3.83943e-09	Up	Photosystem II reaction centre X protein (PsbX)	-	-	-
PGSC0003DMG400014123	1.83384	0.000863362	Up	Belongs to the MIP aquaporin (TC 1.A.8) family	ko:K09874	-	-
PGSC0003DMG400030228	1.83344	1.98818e-06	Up	DNA-binding domain in plant proteins such as APETALA2 and EREBPs	-	-	-
PGSC0003DMG400030588	1.83344	0.00125538	Up	-	-	-	-
PGSC0003DMG402027258	1.83244	2.69604e-10	Up	Belongs to the UDP-glycosyltransferase family	ko:K13495	ko00908,map00908	2.4.1.215
PGSC0003DMG400013015	1.83227	0.00624982	Up	FR47-like protein	-	-	-
PGSC0003DMG400025532	1.83183	4.9675e-06	Up	Zeatin O-xylosyltransferase	ko:K13495	ko00908,map00908	2.4.1.215
PGSC0003DMG400009887	1.83104	1.87607e-08	Up	Hydrolyzes glycerol-phospholipids at the terminal phosphodiesteric bond	ko:K01115	ko00564,ko00565,ko01100,ko01110,ko04014,ko04024,ko04071,ko04072,ko04144,ko04666,ko04724,ko04912,ko05231,map00564,map00565,map01100,map01110,map04014,map04024,map04071,map04072,map04144,map04666,map04724,map04912,map05231	3.1.4.4
PGSC0003DMG400024491	1.82901	0.0246516	Up	Modified RING finger domain	-	-	-
PGSC0003DMG401006684	1.82725	0.000765491	Up	-	-	-	-
PGSC0003DMG404015682	1.82621	0.000169625	Up	-	-	-	-
PGSC0003DMG400011359	1.82585	0.0340608	Up	BTB POZ domain-containing protein At1g03010-like	-	-	-
PGSC0003DMG400007778	1.82088	4.36505e-05	Up	Belongs to the yippee family	-	-	-
PGSC0003DMG400010765	1.82034	0.000458282	Up	Glutaredoxin	ko:K03676	-	-
PGSC0003DMG400008212	1.81996	6.51899e-05	Up	Protein phosphatase 2C	ko:K14497	ko04016,ko04075,ko04931,map04016,map04075,map04931	3.1.3.16
PGSC0003DMG400028307	1.81949	0.0148633	Up	-	-	-	-
PGSC0003DMG400005628	1.81788	1.64638e-08	Up	Eukaryotic aspartyl protease	-	-	-
PGSC0003DMG400005653	1.81707	1.42442e-05	Up	gpi-anchored protein	-	-	-
PGSC0003DMG400008447	1.81692	0.0385901	Up	Belongs to the nonaspanin (TM9SF) (TC 9.A.2) family	ko:K17085	-	-
PGSC0003DMG400002340	1.81636	5.23787e-05	Up	Cytochrome p450	ko:K00512,ko:K07418,ko:K15472	ko00140,ko00590,ko00591,ko00909,ko01100,ko01110,ko04212,ko04726,ko04750,ko04913,ko04917,ko04927,ko04934,map00140,map00590,map00591,map00909,map01100,map01110,map04212,map04726,map04750,map04913,map04917,map04927,map04934	1.14.13.121,1.14.14.1,1.14.14.19,1.14.14.32
PGSC0003DMG400013828	1.81526	1.40348e-07	Up	Peptidase C13 family	ko:K01369	ko04142,ko04612,map04142,map04612	3.4.22.34
PGSC0003DMG400021287	1.81439	3.50345e-06	Up	The light-harvesting complex (LHC) functions as a light receptor, it captures and delivers excitation energy to photosystems with which it is closely associated	ko:K08909	ko00196,map00196	-
PGSC0003DMG400029105	1.81435	1.8056e-12	Up	MYND finger	-	-	-
PGSC0003DMG400015977	1.81348	0.0228016	Up	CBL-interacting protein kinase	ko:K07198,ko:K12761	ko04068,ko04113,ko04138,ko04140,ko04150,ko04151,ko04152,ko04211,ko04213,ko04371,ko04530,ko04710,ko04714,ko04910,ko04920,ko04921,ko04922,ko04931,ko04932,ko05410,ko05418,map04068,map04113,map04138,map04140,map04150,map04151,map04152,map04211,map04213,map04371,map04530,map04710,map04714,map04910,map04920,map04921,map04922,map04931,map04932,map05410,map05418	2.7.11.1,2.7.11.11
PGSC0003DMG400033070	1.81183	0.000815902	Up	Pectate lyase, N terminus	ko:K01728	ko00040,ko02024,map00040,map02024	4.2.2.2
PGSC0003DMG400011269	1.80944	1.34577e-05	Up	Protein of unknown function (DUF4005)	-	-	-
PGSC0003DMG400010172	1.80846	8.05109e-05	Up	-	-	-	-
PGSC0003DMG400025477	1.80723	2.17395e-07	Up	EF hand	-	-	-
PGSC0003DMG400014422	1.80585	1.46716e-11	Up	Belongs to the ATG8 family	ko:K08341	ko04068,ko04136,ko04137,ko04138,ko04139,ko04140,ko04212,ko04371,ko04621,ko04727,ko05167,map04068,map04136,map04137,map04138,map04139,map04140,map04212,map04371,map04621,map04727,map05167	-
PGSC0003DMG400015194	1.80518	9.59949e-07	Up	Belongs to the malate synthase family	ko:K01638	ko00620,ko00630,ko01100,ko01110,ko01120,ko01200,map00620,map00630,map01100,map01110,map01120,map01200	2.3.3.9
PGSC0003DMG401030729	1.80019	5.60522e-08	Up	ubiE/COQ5 methyltransferase family	-	-	-
PGSC0003DMG400028230	1.79947	1.10667e-09	Up	Mal d 1-associated protein	-	-	-
PGSC0003DMG400007436	1.79925	5.67271e-07	Up	Belongs to the SKP1 family	ko:K03094	ko04110,ko04111,ko04114,ko04120,ko04141,ko04310,ko04341,ko04350,ko04710,ko05168,ko05200,map04110,map04111,map04114,map04120,map04141,map04310,map04341,map04350,map04710,map05168,map05200	-
PGSC0003DMG400012071	1.7975	0.00643907	Up	Belongs to the GRAS family	-	-	-
PGSC0003DMG400030731	1.7971	7.16007e-05	Up	Carboxypeptidase A inhibitor	-	-	-
PGSC0003DMG401031064	1.79702	0.000788535	Up	Rab subfamily of small GTPases	ko:K07910	-	-
PGSC0003DMG400016148	1.79616	8.41872e-23	Up	Homeobox-leucine zipper protein ATHB-6-like	ko:K09338	-	-
PGSC0003DMG400027456	1.79479	9.59949e-07	Up	protein kinase C-activating G-protein coupled receptor signaling pathway	ko:K00411,ko:K00901	ko00190,ko00561,ko00564,ko01100,ko01110,ko02020,ko04070,ko04072,ko04260,ko04714,ko04932,ko05010,ko05012,ko05016,ko05231,map00190,map00561,map00564,map01100,map01110,map02020,map04070,map04072,map04260,map04714,map04932,map05010,map05012,map05016,map05231	1.10.2.2,2.7.1.107
PGSC0003DMG400010229	1.79331	2.00209e-15	Up	Triacylglycerol lipase	-	-	-
PGSC0003DMG402030866	1.79153	6.53622e-05	Up	Formin Homology 2 Domain	-	-	-
PGSC0003DMG400016156	1.79153	0.00812753	Up	Belongs to the protein kinase superfamily	ko:K02991,ko:K14498	ko01521,ko03010,ko04016,ko04066,ko04075,ko04150,ko04151,ko04371,ko04714,ko04910,ko05205,map01521,map03010,map04016,map04066,map04075,map04150,map04151,map04371,map04714,map04910,map05205	2.7.11.1
PGSC0003DMG400001742	1.79143	2.12466e-06	Up	Protamine P1 family protein	-	-	-
PGSC0003DMG401015074	1.7909	0.000120862	Up	CorA-like Mg2+ transporter protein	ko:K16075	-	-
PGSC0003DMG400023764	1.79018	0.000246475	Up	Cupin	-	-	-
PGSC0003DMG400008309	1.78987	0.00261955	Up	The light-harvesting complex (LHC) functions as a light receptor, it captures and delivers excitation energy to photosystems with which it is closely associated	ko:K08912	ko00196,ko01100,map00196,map01100	-
PGSC0003DMG400019730	1.78833	0.0309898	Up	Conserved gene of	-	-	-
PGSC0003DMG400011085	1.78618	8.26939e-06	Up	POT family	ko:K14638	-	-
PGSC0003DMG402027557	1.78614	0.0244678	Up	-	-	-	-
PGSC0003DMG400021034	1.78538	7.30378e-07	Up	Serine/Threonine protein kinases, catalytic domain	-	-	-
PGSC0003DMG400021680	1.78503	6.64165e-07	Up	ELMO domain-containing protein	ko:K19241	ko05100,ko05131,map05100,map05131	-
PGSC0003DMG400015442	1.78413	4.28665e-11	Up	BRI1 kinase inhibitor	ko:K14499	ko04075,map04075	-
PGSC0003DMG402028141	1.7837	8.20097e-06	Up	phosphatidylglycerol phosphatidylinositol transfer protein	-	-	-
PGSC0003DMG400007597	1.78325	0.000553517	Up	Cationic amino acid transporter	ko:K03294,ko:K13863,ko:K13865	ko05206,map05206	-
ENSRNA049460561	1.78275	3.0752e-05	Up	-	-	-	-
PGSC0003DMG402002794	1.78163	9.96682e-06	Up	-	-	-	-
PGSC0003DMG402027501	1.7813	0.000503497	Up	POT family	ko:K14638	-	-
PGSC0003DMG400030985	1.78086	2.30928e-05	Up	Protein SUPPRESSOR OF GENE SILENCING	-	-	-
PGSC0003DMG402015315	1.77937	5.40241e-11	Up	Protein of unknown function (DUF1218)	-	-	-
PGSC0003DMG400000392	1.77769	2.48242e-06	Up	-	-	-	-
PGSC0003DMG400007150	1.7709	9.97774e-10	Up	Glycosyl transferase family 21	ko:K13680	-	2.4.1.32
PGSC0003DMG401032158	1.76801	0.00228852	Up	-	-	-	-
PGSC0003DMG400000968	1.76722	1.18121e-10	Up	Multiple chloroplast division site 1	-	-	-
PGSC0003DMG400031701	1.76691	0.017196	Up	-	-	-	-
PGSC0003DMG403027896	1.76665	0.000416272	Up	Domain in Tre-2, BUB2p, and Cdc16p. Probable Rab-GAPs.	ko:K19951	-	-
PGSC0003DMG400018114	1.76432	1.13336e-08	Up	Ferric reduction oxidase 8	ko:K00521	-	1.16.1.7
PGSC0003DMG400027238	1.764	1.68105e-07	Up	Remorin, C-terminal region	-	-	-
PGSC0003DMG400026446	1.76278	1.108e-08	Up	Cotton fibre expressed protein	-	-	-
PGSC0003DMG400018186	1.76193	6.19521e-10	Up	-	-	-	-
PGSC0003DMG400013252	1.76016	0.0261548	Up	Auxin-induced protein 6B-like	-	-	-
PGSC0003DMG400014936	1.76009	0.0011714	Up	Transporter	ko:K14709	-	-
PGSC0003DMG402008570	1.75941	0.00501031	Up	-	-	-	-
PGSC0003DMG400029226	1.75737	8.98967e-12	Up	Zeatin O-xylosyltransferase	ko:K13495	ko00908,map00908	2.4.1.215
PGSC0003DMG400032275	1.75686	0.00543313	Up	-	-	-	-
PGSC0003DMG400003704	1.75371	1.08538e-09	Up	ATP-dependent protease La (LON) substrate-binding domain	-	-	-
PGSC0003DMG400023732	1.75357	0.000449111	Up	Belongs to the UDP-glycosyltransferase family	ko:K13494,ko:K13495	ko00908,ko01110,map00908,map01110	2.4.1.215,2.4.2.40
PGSC0003DMG400029705	1.75356	0.00333891	Up	-	-	-	-
PGSC0003DMG400030649	1.75325	8.79043e-07	Up	Armadillo/beta-catenin-like repeat	ko:K08332	-	-
PGSC0003DMG400008362	1.75205	0.0245348	Up	A Receptor for Ubiquitination Targets	-	-	-
PGSC0003DMG402002635	1.75183	6.77936e-14	Up	Aux IAA proteins are short-lived transcriptional factors that function as repressors of early auxin response genes at low auxin concentrations	ko:K14484	ko04075,map04075	-
PGSC0003DMG400028501	1.7514	0.00108329	Up	-	-	-	-
PGSC0003DMG400019124	1.75066	3.10476e-11	Up	Yippee zinc-binding/DNA-binding /Mis18, centromere assembly	-	-	-
PGSC0003DMG400007979	1.74995	2.24435e-07	Up	Belongs to the UDP-glycosyltransferase family	ko:K17193	ko00942,map00942	2.4.2.51
PGSC0003DMG400013460	1.74987	4.00412e-11	Up	The light-harvesting complex (LHC) functions as a light receptor, it captures and delivers excitation energy to photosystems with which it is closely associated	ko:K08912	ko00196,ko01100,map00196,map01100	-
PGSC0003DMG400018550	1.7494	2.96653e-12	Up	-	ko:K10352	ko04530,map04530	-
PGSC0003DMG400013692	1.74899	2.81385e-11	Up	-	-	-	-
PGSC0003DMG400012191	1.74898	1.30454e-09	Up	Phosphoglycerate mutase family	-	-	-
PGSC0003DMG400016685	1.7483	0.0070522	Up	Belongs to the protein kinase superfamily. Ser Thr protein kinase family	-	-	-
PGSC0003DMG400026571	1.74778	5.67295e-06	Up	-	-	-	-
PGSC0003DMG400017610	1.74768	0.000377571	Up	aluminum sensitive 3	ko:K02069	-	-
PGSC0003DMG400003901	1.74622	9.84346e-05	Up	UDP-Glycosyltransferase	ko:K13496	ko01110,map01110	-
PGSC0003DMG400008796	1.7455	8.99089e-14	Up	endochitinase	ko:K01183,ko:K20547	ko00520,ko01100,ko04016,map00520,map01100,map04016	3.2.1.14
PGSC0003DMG400007949	1.74406	3.5879e-13	Up	-	-	-	-
PGSC0003DMG400024362	1.74216	6.04251e-09	Up	Transferase family	-	-	-
PGSC0003DMG400016742	1.74164	0.0104058	Up	phosphatase 2C	ko:K14497	ko04016,ko04075,ko04931,map04016,map04075,map04931	3.1.3.16
PGSC0003DMG400021517	1.74105	1.86184e-11	Up	Gibberellin regulated protein	-	-	-
PGSC0003DMG403025826	1.74034	5.861e-08	Up	Belongs to the enoyl-CoA hydratase isomerase family	ko:K05605	ko00280,ko00410,ko00640,ko01100,ko01200,map00280,map00410,map00640,map01100,map01200	3.1.2.4
PGSC0003DMG400008146	1.73917	8.43363e-05	Up	Leucine-rich repeat receptor-like tyrosine-protein kinase At2g41820	-	-	-
PGSC0003DMG400007104	1.73914	3.30141e-09	Up	transmembrane transporter activity	ko:K14638,ko:K14639	-	-
PGSC0003DMG400028791	1.73786	1.23791e-08	Up	-	-	-	-
PGSC0003DMG400002672	1.73755	0.0146024	Up	Plant protein of unknown function (DUF868)	-	-	-
PGSC0003DMG400024294	1.73738	1.11089e-11	Up	Long-chain fatty alcohol oxidase involved in the omega- oxidation pathway of lipid degradation	ko:K17756	-	1.1.3.20
PGSC0003DMG400010035	1.73584	3.63483e-07	Up	Oxygen-evolving enhancer protein 1	ko:K02716	ko00195,ko01100,map00195,map01100	-
ENSRNA049458997	1.73578	2.79014e-05	Up	-	-	-	-
PGSC0003DMG400027499	1.73567	0.00022275	Up	inactive leucine-rich repeat receptor-like protein kinase At3g03770 isoform X1	-	-	-
PGSC0003DMG400029894	1.73552	1.95125e-05	Up	Cytochrome p450	ko:K00512,ko:K07418,ko:K15472	ko00140,ko00590,ko00591,ko00909,ko01100,ko01110,ko04212,ko04726,ko04750,ko04913,ko04917,ko04927,ko04934,map00140,map00590,map00591,map00909,map01100,map01110,map04212,map04726,map04750,map04913,map04917,map04927,map04934	1.14.13.121,1.14.14.1,1.14.14.19,1.14.14.32
PGSC0003DMG400030656	1.73476	2.54817e-09	Up	Protein kinase C conserved region 2 (CalB)	-	-	-
PGSC0003DMG402022351	1.7338	0.003728	Up	-	-	-	-
PGSC0003DMG400026639	1.73193	0.000449805	Up	Protein of unknown function (DUF688)	-	-	-
PGSC0003DMG400028530	1.73019	1.16195e-05	Up	Translation initiation factor eIF3 subunit 135	ko:K03255	-	-
PGSC0003DMG400000189	1.72845	1.04469e-11	Up	SANT SWI3, ADA2, N-CoR and TFIIIB'' DNA-binding domains	-	-	-
PGSC0003DMG400030340	1.72822	0.000564528	Up	Belongs to the small heat shock protein (HSP20) family	ko:K13993	ko04141,map04141	-
PGSC0003DMG400004593	1.72611	0.000285071	Up	Chitinase class I	-	-	-
PGSC0003DMG400030978	1.72468	0.00133874	Up	Non-catalytic subunit	-	-	-
PGSC0003DMG400008607	1.72379	0.0175219	Up	-	-	-	-
PGSC0003DMG400012008	1.72311	0.00397123	Up	BURP domain-containing protein	-	-	-
PGSC0003DMG400016129	1.72237	1.14503e-05	Up	U-box domain-containing protein	-	-	-
PGSC0003DMG400012706	1.71871	0.000258793	Up	Nuclear chaperone required for maturation and nuclear export of pre-60S ribosome subunits	ko:K14572,ko:K14573,ko:K16913	ko03008,map03008	-
PGSC0003DMG402003636	1.71856	2.57721e-10	Up	Endoglucanase	ko:K01179	ko00500,ko01100,map00500,map01100	3.2.1.4
PGSC0003DMG400023618	1.71747	8.77317e-08	Up	Zinc finger protein	-	-	-
PGSC0003DMG400003921	1.71591	1.04111e-05	Up	-	-	-	-
PGSC0003DMG400023666	1.71559	4.89926e-05	Up	zinc finger	-	-	-
PGSC0003DMG400020811	1.71536	3.26431e-18	Up	Rop guanine nucleotide exchange factor	-	-	-
PGSC0003DMG400003679	1.71481	1.25972e-07	Up	Leucine carboxyl methyltransferase	-	-	-
PGSC0003DMG400001182	1.71408	1.65121e-06	Up	RING-type zinc-finger	ko:K10666	ko04141,map04141	2.3.2.27
PGSC0003DMG400014553	1.71235	0.0209871	Up	Zinc finger protein	-	-	-
PGSC0003DMG400028369	1.71199	0.0118117	Up	Nuclear transport factor 2 (NTF2) domain	-	-	-
PGSC0003DMG400024797	1.71185	0.0103757	Up	Glycolipid transfer protein (GLTP)	ko:K08051	-	-
PGSC0003DMG400005619	1.71009	0.00128484	Up	BED zinc finger	-	-	-
PGSC0003DMG400012850	1.70825	1.23573e-05	Up	-	-	-	-
PGSC0003DMG400006667	1.70727	4.6601e-08	Up	Regulator of chromosome condensation (RCC1) repeat	ko:K04730	ko04010,ko04064,ko04620,ko04624,ko04722,ko05133,ko05140,ko05142,ko05145,ko05152,ko05162,ko05169,map04010,map04064,map04620,map04624,map04722,map05133,map05140,map05142,map05145,map05152,map05162,map05169	2.7.11.1
PGSC0003DMG400010443	1.70428	0.00863489	Up	Conserved gene of	ko:K15503	-	-
PGSC0003DMG400030069	1.70177	1.23791e-08	Up	Conserved gene of	-	-	-
PGSC0003DMG401001693	1.70117	0.00136082	Up	Belongs to the small GTPase superfamily. Rho family	ko:K04392	ko04010,ko04013,ko04014,ko04015,ko04024,ko04062,ko04071,ko04145,ko04151,ko04310,ko04360,ko04370,ko04380,ko04510,ko04520,ko04530,ko04620,ko04650,ko04662,ko04664,ko04666,ko04670,ko04722,ko04810,ko04932,ko04933,ko04972,ko05014,ko05100,ko05120,ko05131,ko05132,ko05167,ko05200,ko05203,ko05205,ko05210,ko05211,ko05212,ko05231,ko05416,ko05418,map04010,map04013,map04014,map04015,map04024,map04062,map04071,…	-
PGSC0003DMG400004342	1.7009	0.00166944	Up	Belongs to the class I-like SAM-binding methyltransferase superfamily. Cation-independent O- methyltransferase family	ko:K16040	ko00945,map00945	2.1.1.240
PGSC0003DMG400033693	1.70074	1.39143e-09	Up	Mediates both low-affinity uptake and efflux of sugar across the membrane	ko:K15382	-	-
PGSC0003DMG400022469	1.70052	3.26325e-07	Up	Acetyltransferase (GNAT) domain	-	-	-
PGSC0003DMG400025162	1.69997	4.98608e-11	Up	C1 domain	-	-	-
PGSC0003DMG400022264	1.69655	1.74236e-06	Up	LRR receptor-like serine threonine-protein kinase	-	-	-
PGSC0003DMG400027541	1.69635	0.000822502	Up	Epidermal patterning factor proteins	ko:K20729	ko04016,map04016	-
PGSC0003DMG400033336	1.69614	1.38566e-12	Up	-	-	-	-
PGSC0003DMG400001812	1.69516	0.00171542	Up	Anaphase-promoting complex subunit 11 RING-H2 finger	ko:K19041	-	2.3.2.27
PGSC0003DMG400025957	1.69492	1.46522e-05	Up	Myelodysplasia-myeloid leukemia factor 1-interacting protein	ko:K15622	ko05202,map05202	-
PGSC0003DMG400005997	1.69488	1.18677e-07	Up	B-Box-type zinc finger	-	-	-
PGSC0003DMG403010943	1.69399	4.66635e-05	Up	NB-ARC domain	ko:K15078,ko:K19613	ko03460,ko04014,map03460,map04014	-
PGSC0003DMG400000177	1.69319	3.92955e-09	Up	Belongs to the ubiquitin-conjugating enzyme family	ko:K10576	ko04120,map04120	2.3.2.23
PGSC0003DMG400030696	1.69255	0.000265013	Up	-	-	-	-
PGSC0003DMG400020641	1.69052	1.25384e-08	Up	Leucine-rich repeat - CC (cysteine-containing) subfamily	ko:K10268	-	-
PGSC0003DMG400007759	1.69034	6.96019e-10	Up	Protein kinase C conserved region 2 (CalB)	-	-	-
PGSC0003DMG400031369	1.68941	6.13333e-08	Up	Pentatricopeptide repeat-containing protein	-	-	-
PGSC0003DMG402012477	1.68922	1.39182e-10	Up	Belongs to the ATG8 family	ko:K08341	ko04068,ko04136,ko04137,ko04138,ko04139,ko04140,ko04212,ko04371,ko04621,ko04727,ko05167,map04068,map04136,map04137,map04138,map04139,map04140,map04212,map04371,map04621,map04727,map05167	-
PGSC0003DMG400018479	1.68657	0.00983371	Up	ABC transporter G family member 14-like	-	-	-
PGSC0003DMG400018125	1.68626	3.51964e-08	Up	-	-	-	-
PGSC0003DMG400028544	1.68499	5.03212e-07	Up	Acyl-protein thioesterase	ko:K06130	ko00564,map00564	3.1.1.5
PGSC0003DMG402020126	1.68497	0.00281212	Up	ARM REPEAT PROTEIN INTERACTING WITH ABF2-like	ko:K10523	ko04340,ko04341,map04340,map04341	-
PGSC0003DMG400017007	1.68458	4.76039e-08	Up	endonucleolytic cleavage to generate mature 5'-end of SSU-rRNA from (SSU-rRNA, 5.8S rRNA, LSU-rRNA)	ko:K14565	ko03008,map03008	-
PGSC0003DMG400021293	1.68376	0.00574259	Up	DNA recombination	ko:K07466	ko03030,ko03420,ko03430,ko03440,ko03460,map03030,map03420,map03430,map03440,map03460	-
PGSC0003DMG400030801	1.68229	0.00494573	Up	DNA recombination	ko:K07466	ko03030,ko03420,ko03430,ko03440,ko03460,map03030,map03420,map03430,map03440,map03460	-
PGSC0003DMG400006840	1.68226	4.35114e-10	Up	Subtilase family	-	-	-
PGSC0003DMG400025034	1.68081	9.22757e-09	Up	Thioredoxin	ko:K03671	ko04621,ko05418,map04621,map05418	-
PGSC0003DMG400006224	1.68037	0.000419994	Up	-	-	-	-
PGSC0003DMG400009382	1.68023	9.76144e-06	Up	zinc finger	-	-	-
PGSC0003DMG400016878	1.67969	0.01795	Up	Calcium uniporter protein	ko:K20858	ko04020,ko04218,ko04621,map04020,map04218,map04621	-
PGSC0003DMG402024352	1.67714	0.00152136	Up	DYW family of nucleic acid deaminases	-	-	-
PGSC0003DMG400023075	1.67669	0.000681219	Up	Domain of unknown function (DUF4793)	-	-	-
PGSC0003DMG400006606	1.67645	2.28733e-10	Up	Peptide transporter	ko:K14638	-	-
PGSC0003DMG400027711	1.67576	0.000183879	Up	LRR receptor-like serine threonine-protein kinase	-	-	-
PGSC0003DMG400037554	1.67352	2.66141e-05	Up	leucine-rich repeat extensin-like protein	-	-	-
PGSC0003DMG400001752	1.67307	0.00117407	Up	Tetratricopeptide repeat	ko:K09523	ko04141,ko05164,map04141,map05164	-
PGSC0003DMG400026455	1.6728	9.65045e-07	Up	POT family	ko:K14638	-	-
PGSC0003DMG400039862	1.66997	0.00015067	Up	Pentatricopeptide repeat-containing protein	-	-	-
PGSC0003DMG400019116	1.66968	0.00895845	Up	endoribonuclease L-PSP	ko:K06927,ko:K09022,ko:K13761,ko:K19783	ko00230,map00230	3.1.4.35,3.5.99.10,3.6.4.12,6.3.1.14
PGSC0003DMG400006719	1.66893	0.00942489	Up	DNA recombination	ko:K07466	ko03030,ko03420,ko03430,ko03440,ko03460,map03030,map03420,map03430,map03440,map03460	-
PGSC0003DMG400024035	1.66794	6.68642e-11	Up	Universal stress protein A-like protein	-	-	-
PGSC0003DMG400028711	1.66695	0.00468878	Up	RNase H family protein	-	-	-
PGSC0003DMG400013680	1.66672	0.00021097	Up	Acts in the modification of cell walls via demethylesterification of cell wall pectin	ko:K01051	ko00040,ko01100,map00040,map01100	3.1.1.11
PGSC0003DMG400028255	1.66623	1.51691e-07	Up	SOUL heme-binding protein	-	-	-
PGSC0003DMG400001311	1.66616	0.00212967	Up	Pectate lyase	ko:K01728	ko00040,ko02024,map00040,map02024	4.2.2.2
PGSC0003DMG400022824	1.66567	0.000940893	Up	Squamosa promoter-binding-like protein	-	-	-
PGSC0003DMG400002235	1.66559	5.18772e-06	Up	DNA-binding domain in plant proteins such as APETALA2 and EREBPs	ko:K09286	-	-
PGSC0003DMG400001557	1.66483	7.16965e-12	Up	SET and RING finger associated domain. Domain of unknown function in SET domain containing proteins and in Deinococcus radiodurans DRA1533.	ko:K11420	ko00310,ko04211,map00310,map04211	2.1.1.43
PGSC0003DMG400000280	1.66396	5.96969e-08	Up	Transcription factor	-	-	-
PGSC0003DMG400000645	1.66385	0.00732145	Up	-	-	-	-
PGSC0003DMG400027818	1.66338	0.0169227	Up	In Between Ring fingers	ko:K11975	-	2.3.2.31
PGSC0003DMG400002695	1.66296	0.0109582	Up	zpr3 zpr3 (little zipper 3)	-	-	-
PGSC0003DMG402027184	1.66272	1.18687e-07	Up	ATP binding protein	-	-	-
PGSC0003DMG400030587	1.6619	0.00226829	Up	Plant lipid transfer protein / seed storage protein / trypsin-alpha amylase inhibitor domain family	-	-	-
PGSC0003DMG400021709	1.66113	4.03232e-06	Up	BEST Arabidopsis thaliana protein match is glycine-rich protein (TAIR AT3G29075.1)	-	-	-
PGSC0003DMG400032821	1.65907	0.000560142	Up	O-acyltransferase WSD1-like	-	-	-
PGSC0003DMG400003187	1.65741	2.69713e-06	Up	Belongs to the calycin superfamily. Lipocalin family	ko:K03098	-	-
PGSC0003DMG400025272	1.65626	2.32326e-15	Up	Per1-like family	-	-	-
PGSC0003DMG402017288	1.65621	0.00547834	Up	Strictosidine synthase	ko:K21407	-	-
PGSC0003DMG400006735	1.65553	3.56717e-07	Up	4Fe-4S single cluster domain of Ferredoxin I	-	-	-
PGSC0003DMG400009771	1.65389	1.23028e-06	Up	-	-	-	-
PGSC0003DMG400020743	1.65341	1.73181e-08	Up	Belongs to the yippee family	-	-	-
PGSC0003DMG400021174	1.65337	0.000174308	Up	187-kDa microtubule-associated protein	-	-	-
PGSC0003DMG400017621	1.65272	0.0329654	Up	Protein NRT1 PTR FAMILY	ko:K14638	-	-
PGSC0003DMG400031729	1.65211	9.47167e-09	Up	AhpC/TSA antioxidant enzyme	-	-	-
PGSC0003DMG400026113	1.65049	0.00325303	Up	-	-	-	-
PGSC0003DMG400000140	1.65035	6.3253e-08	Up	Protein kinase domain	-	-	-
PGSC0003DMG400015360	1.65009	8.82374e-07	Up	Thioredoxin	ko:K03671	ko04621,ko05418,map04621,map05418	-
PGSC0003DMG400009296	1.64862	2.50503e-06	Up	-	-	-	-
PGSC0003DMG400004084	1.64609	6.39941e-06	Up	RNA polymerase sigma factor	ko:K03093	-	-
PGSC0003DMG400018950	1.64593	1.04655e-05	Up	helix loop helix domain	ko:K16189	ko04075,map04075	-
PGSC0003DMG400006455	1.64579	0.0116504	Up	-	-	-	-
PGSC0003DMG400012476	1.64518	1.20823e-08	Up	-	-	-	-
PGSC0003DMG400032207	1.64328	0.00944233	Up	Plant lipoxygenase may be involved in a number of diverse aspects of plant physiology including growth and development, pest resistance, and senescence or responses to wounding	ko:K00454	ko00591,ko00592,ko01100,ko01110,map00591,map00592,map01100,map01110	1.13.11.12
PGSC0003DMG400000153	1.6431	2.36164e-07	Up	TrkA-N domain	-	-	-
PGSC0003DMG400006098	1.64297	2.74866e-06	Up	restricted tev movement	-	-	-
PGSC0003DMG400015709	1.64127	0.0329023	Up	Glycosyl transferase 4-like domain	-	-	-
PGSC0003DMG400003578	1.63842	1.69397e-05	Up	Histidine kinase 1	-	-	-
PGSC0003DMG400013430	1.63688	2.83989e-12	Up	Ankyrin repeats (many copies)	-	-	-
PGSC0003DMG400009674	1.63656	5.24946e-07	Up	FGGY family of carbohydrate kinases, C-terminal domain	-	-	-
PGSC0003DMG400007645	1.63467	0.000210169	Up	-	-	-	-
PGSC0003DMG400000706	1.63415	3.33334e-06	Up	BTB POZ domain-containing protein	-	-	-
PGSC0003DMG400007240	1.63366	0.00108645	Up	Subtilase family	-	-	-
PGSC0003DMG402022324	1.63194	1.36228e-07	Up	-	-	-	-
PGSC0003DMG400013806	1.63135	0.00320349	Up	Hydrophobic seed protein	-	-	-
PGSC0003DMG400031137	1.62984	6.24794e-06	Up	Ripening regulated protein DDTFR8	ko:K15730	ko00590,ko01100,map00590,map01100	5.3.99.3
PGSC0003DMG400023395	1.62921	0.0114421	Up	Transcriptional repressor, ovate	-	-	-
PGSC0003DMG400032147	1.62885	0.00296724	Up	Belongs to the peroxidase family. Classical plant (class III) peroxidase subfamily	ko:K00430	ko00940,ko01100,ko01110,map00940,map01100,map01110	1.11.1.7
PGSC0003DMG402007575	1.62851	0.000752227	Up	resistance protein	-	-	-
PGSC0003DMG400029365	1.62832	3.03736e-07	Up	CCT motif	-	-	-
PGSC0003DMG400022172	1.62614	2.35369e-07	Up	Nuclear transcription factor Y subunit B-3-like	ko:K08065	ko04612,ko05152,ko05166,map04612,map05152,map05166	-
PGSC0003DMG402026039	1.6255	4.80477e-11	Up	-	-	-	-
PGSC0003DMG400015659	1.62194	0.000156028	Up	Transcription factor	-	-	-
PGSC0003DMG400000149	1.62171	2.25694e-08	Up	Cytochrome P450	-	-	-
PGSC0003DMG400030704	1.62022	4.16253e-07	Up	Wall-associated receptor	-	-	-
PGSC0003DMG400039453	1.61998	1.65361e-12	Up	Belongs to the UDP-glycosyltransferase family	ko:K13495	ko00908,map00908	2.4.1.215
PGSC0003DMG400028531	1.61955	8.59463e-07	Up	Alpha/beta hydrolase family	-	-	-
PGSC0003DMG400006042	1.61942	0.00859577	Up	RING-H2 finger protein	ko:K19040	-	2.3.2.27
PGSC0003DMG400025208	1.61939	0.00389397	Up	Formin-like protein	ko:K02184	ko04320,map04320	-
PGSC0003DMG400001097	1.61935	9.06306e-08	Up	Pollen proteins Ole e I like	-	-	-
PGSC0003DMG400043599	1.61846	3.985e-06	Up	C1 domain	-	-	-
PGSC0003DMG400021116	1.61809	1.2586e-05	Up	UDP-glucoronosyl and UDP-glucosyl transferase	-	-	-
PGSC0003DMG400021220	1.6169	0.000944647	Up	Belongs to the oxygen-dependent FAD-linked oxidoreductase family	-	-	-
PGSC0003DMG400030393	1.6137	0.00598854	Up	Ankyrin repeat-containing protein	-	-	-
PGSC0003DMG400030031	1.61354	5.12294e-11	Up	-	-	-	-
PGSC0003DMG400007565	1.61352	0.00813589	Up	Belongs to the cytochrome P450 family	ko:K20667	-	1.14.13.201
PGSC0003DMG400011759	1.61307	0.00684269	Up	-	-	-	-
PGSC0003DMG400032496	1.61147	0.000195024	Up	Domain of unknown function (DUF4283)	-	-	-
PGSC0003DMG402001720	1.61032	1.83799e-05	Up	Belongs to the ALG6 ALG8 glucosyltransferase family	ko:K03849	ko00510,ko01100,map00510,map01100	2.4.1.265
PGSC0003DMG400023607	1.61008	5.91476e-05	Up	BAG family molecular chaperone regulator 5, mitochondrial isoform X1	-	-	-
PGSC0003DMG400003201	1.60999	4.05251e-05	Up	-	-	-	-
PGSC0003DMG400021008	1.60991	0.038122	Up	LRR receptor-like serine threonine-protein kinase	-	-	-
PGSC0003DMG400024157	1.60886	1.51691e-07	Up	Homeobox-leucine zipper protein	ko:K09338	-	-
PGSC0003DMG400000846	1.60862	1.10248e-07	Up	-	-	-	-
PGSC0003DMG400007358	1.60558	8.65527e-07	Up	Belongs to the multi antimicrobial extrusion (MATE) (TC 2.A.66.1) family	-	-	-
PGSC0003DMG400011052	1.60499	0.00717259	Up	RING-like zinc finger	ko:K22378	-	2.3.2.27
PGSC0003DMG400030495	1.60459	1.2504e-21	Up	May act as a component of the auxin efflux carrier	ko:K13947	-	-
PGSC0003DMG400019235	1.6041	1.07843e-09	Up	Belongs to the glycosyl hydrolase 1 family	ko:K01188	ko00460,ko00500,ko00940,ko01100,ko01110,map00460,map00500,map00940,map01100,map01110	3.2.1.21
PGSC0003DMG402000100	1.60371	0.00569473	Up	-	-	-	-
PGSC0003DMG400021567	1.60326	0.0154886	Up	Belongs to the UDP-glycosyltransferase family	ko:K17193	ko00942,map00942	2.4.2.51
PGSC0003DMG404013254	1.60004	0.00895845	Up	Auxin-induced protein 6B-like	-	-	-
PGSC0003DMG400019200	1.59826	0.00127572	Up	GRAS domain family	-	-	-
PGSC0003DMG400000119	1.59792	3.97378e-10	Up	At4g00950-like	-	-	-
PGSC0003DMG400019806	1.59785	0.0216259	Up	Resistance protein	ko:K15078,ko:K19613	ko03460,ko04014,map03460,map04014	-
PGSC0003DMG402015329	1.59699	0.00682328	Up	-	-	-	-
PGSC0003DMG402011931	1.59576	0.00352319	Up	ATP binding protein	-	-	-
PGSC0003DMG400007606	1.59551	0.00116885	Up	Resistance protein	ko:K13459,ko:K13460,ko:K20599	ko04016,ko04626,map04016,map04626	-
PGSC0003DMG400000501	1.59504	9.43321e-09	Up	Potassium transporter	ko:K03549	-	-
PGSC0003DMG400029856	1.59468	1.51242e-05	Up	HAD-hyrolase-like	-	-	-
PGSC0003DMG400039149	1.59415	0.0403801	Up	-	-	-	-
PGSC0003DMG400018133	1.59312	8.66424e-14	Up	Cytochrome p450	ko:K07408,ko:K07418	ko00140,ko00380,ko00590,ko00591,ko00830,ko00980,ko01100,ko04212,ko04726,ko04750,ko04913,ko05204,map00140,map00380,map00590,map00591,map00830,map00980,map01100,map04212,map04726,map04750,map04913,map05204	1.14.14.1
PGSC0003DMG400031807	1.59295	4.71794e-06	Up	-	-	-	-
PGSC0003DMG400016232	1.59258	0.0054708	Up	-	-	-	-
PGSC0003DMG400031351	1.5915	0.00663272	Up	3-ketoacyl-CoA synthase	ko:K15397	ko00062,ko01110,map00062,map01110	2.3.1.199
PGSC0003DMG402012560	1.58968	0.00123113	Up	-	-	-	-
PGSC0003DMG400032534	1.58925	0.000172787	Up	-	-	-	-
PGSC0003DMG400004801	1.58907	4.46877e-05	Up	-	-	-	-
PGSC0003DMG400019188	1.58841	2.64552e-06	Up	Belongs to the FBPase class 1 family	ko:K03841	ko00010,ko00030,ko00051,ko00680,ko00710,ko01100,ko01110,ko01120,ko01130,ko01200,ko04152,ko04910,map00010,map00030,map00051,map00680,map00710,map01100,map01110,map01120,map01130,map01200,map04152,map04910	3.1.3.11
PGSC0003DMG400011515	1.5884	0.000656911	Up	-	-	-	-
PGSC0003DMG401017626	1.58781	3.43629e-08	Up	alpha-amylase activity	ko:K06519,ko:K14210	ko04150,ko04216,ko04974,map04150,map04216,map04974	-
PGSC0003DMG401016545	1.58695	0.0324301	Up	Belongs to the iron ascorbate-dependent oxidoreductase family	-	-	-
PGSC0003DMG400007466	1.58649	8.93743e-05	Up	Phosphoenolpyruvate carboxylase	ko:K01595	ko00620,ko00680,ko00710,ko00720,ko01100,ko01120,ko01200,map00620,map00680,map00710,map00720,map01100,map01120,map01200	4.1.1.31
PGSC0003DMG400003869	1.58564	0.00679481	Up	A Receptor for Ubiquitination Targets	-	-	-
PGSC0003DMG401011556	1.58536	0.00620784	Up	-	-	-	-
PGSC0003DMG400003032	1.58524	2.60172e-08	Up	Belongs to the cytochrome P450 family	-	-	-
PGSC0003DMG400020246	1.58497	1.47498e-07	Up	ACT domain	-	-	-
PGSC0003DMG400009718	1.58457	0.0145596	Up	Anaphase-promoting complex subunit 11 RING-H2 finger	ko:K19041	-	2.3.2.27
PGSC0003DMG400027178	1.58445	6.10287e-12	Up	-	-	-	-
PGSC0003DMG402005720	1.58385	3.7459e-14	Up	-	-	-	-
PGSC0003DMG400005016	1.58364	3.79325e-07	Up	Polyketide cyclase / dehydrase and lipid transport	ko:K14496	ko04016,ko04075,map04016,map04075	-
PGSC0003DMG400013280	1.58249	2.3106e-07	Up	SWI complex, BAF60b domains	ko:K15223	-	-
PGSC0003DMG400026596	1.58173	0.038103	Up	Ribose-phosphate pyrophosphokinase	ko:K00948	ko00030,ko00230,ko01100,ko01110,ko01120,ko01130,ko01200,ko01230,map00030,map00230,map01100,map01110,map01120,map01130,map01200,map01230	2.7.6.1
PGSC0003DMG400000327	1.58146	1.98818e-06	Up	Ultraviolet-B-repressible protein	-	-	-
PGSC0003DMG400016411	1.58076	9.7497e-09	Up	Isochorismatase family	-	-	-
PGSC0003DMG401015205	1.5782	1.97617e-06	Up	K-box region	ko:K09264	-	-
PGSC0003DMG400025896	1.57808	9.09009e-09	Up	Potato inhibitor I family	-	-	-
PGSC0003DMG400021654	1.57799	3.79325e-07	Up	Myb-like DNA-binding domain	ko:K09422	-	-
PGSC0003DMG401028242	1.57625	3.52622e-13	Up	-	-	-	-
PGSC0003DMG400028357	1.57439	0.000119278	Up	Universal stress protein family	-	-	-
PGSC0003DMG400009360	1.57376	5.3036e-07	Up	-	-	-	-
PGSC0003DMG400017344	1.57373	0.00333967	Up	transcription factor	-	-	-
PGSC0003DMG400029450	1.57372	0.0022962	Up	Belongs to the glycosyl hydrolase 28 family	ko:K01213	ko00040,ko01100,map00040,map01100	3.2.1.67
PGSC0003DMG400022279	1.5728	0.0216169	Up	Four repeated domains in the Fasciclin I family of proteins, present in many other contexts.	-	-	-
PGSC0003DMG400018698	1.5723	0.0495399	Up	-	-	-	-
PGSC0003DMG402013303	1.57221	4.02223e-06	Up	Sister chromatid cohesion protein PDS5 homolog	ko:K11267	-	-
PGSC0003DMG400014729	1.57125	0.0160398	Up	-	-	-	-
PGSC0003DMG400028617	1.56961	2.49939e-06	Up	Di-glucose binding within endoplasmic reticulum	-	-	-
PGSC0003DMG400006969	1.56959	0.0125216	Up	RING-type zinc-finger	-	-	-
PGSC0003DMG400001154	1.56859	0.000899238	Up	-	-	-	-
PGSC0003DMG400010270	1.56803	7.84852e-08	Up	-	-	-	-
PGSC0003DMG400007379	1.56742	1.93143e-11	Up	breast cancer carboxy-terminal domain	-	-	-
PGSC0003DMG400012720	1.56704	0.00056998	Up	Protein of unknown function (DUF4005)	-	-	-
PGSC0003DMG402009781	1.56625	0.004965	Up	-	-	-	-
PGSC0003DMG401007428	1.56618	4.96058e-08	Up	Pumilio homolog 4-like	ko:K17943	-	-
PGSC0003DMG400021822	1.56561	1.34383e-05	Up	ABC transporter B family member	ko:K05658	ko02010,ko04976,ko05206,ko05226,map02010,map04976,map05206,map05226	3.6.3.44
PGSC0003DMG400008954	1.56511	0.000214609	Up	Alpha carbonic anhydrase 1	ko:K01674	ko00910,map00910	4.2.1.1
PGSC0003DMG401031759	1.56491	0.0010265	Up	phospholipase	-	-	-
PGSC0003DMG400021030	1.56477	0.0247206	Up	-	-	-	-
PGSC0003DMG400019495	1.56367	0.00251239	Up	XS domain	-	-	-
PGSC0003DMG400004564	1.56348	4.0093e-06	Up	Belongs to the UDP-glycosyltransferase family	ko:K13495	ko00908,map00908	2.4.1.215
PGSC0003DMG402003864	1.56346	4.87355e-08	Up	isoform X1	-	-	-
PGSC0003DMG400000385	1.56337	0.026286	Up	Heavy-metal-associated domain	-	-	-
PGSC0003DMG400014156	1.56298	5.92442e-06	Up	Eukaryotic aspartyl protease	-	-	-
PGSC0003DMG402030137	1.5627	0.00188945	Up	-	-	-	-
PGSC0003DMG400034307	1.56146	0.000147861	Up	Histidine kinase	ko:K14489	ko04075,map04075	2.7.13.3
PGSC0003DMG400007536	1.56094	1.06398e-08	Up	Photosystem II reaction center W protein	ko:K02721	ko00195,ko01100,map00195,map01100	-
PGSC0003DMG400009830	1.56055	0.000866074	Up	Ureide permease	-	-	-
PGSC0003DMG400025467	1.55824	1.89762e-06	Up	-	-	-	-
PGSC0003DMG400000874	1.5581	7.43935e-09	Up	Bacterial PH domain	-	-	-
PGSC0003DMG402028709	1.55761	1.0996e-07	Up	Protein of unknown function (DUF3082)	-	-	-
PGSC0003DMG400031110	1.55745	9.56786e-05	Up	PGAP1-like protein	-	-	-
PGSC0003DMG400022437	1.55736	0.00399238	Up	DUF3700	-	-	-
PGSC0003DMG400018989	1.55463	0.0300802	Up	-	-	-	-
PGSC0003DMG400000325	1.55357	3.48652e-07	Up	Ultraviolet-B-repressible protein	-	-	-
PGSC0003DMG400019149	1.5534	1.007e-05	Up	Ribulose bisphosphate carboxylase oxygenase activase	-	-	-
PGSC0003DMG400008731	1.55308	2.47166e-09	Up	-	-	-	-
PGSC0003DMG400005198	1.55201	1.34566e-08	Up	Belongs to the ATG8 family	ko:K08341	ko04068,ko04136,ko04137,ko04138,ko04139,ko04140,ko04212,ko04371,ko04621,ko04727,ko05167,map04068,map04136,map04137,map04138,map04139,map04140,map04212,map04371,map04621,map04727,map05167	-
PGSC0003DMG400026957	1.55195	3.01517e-14	Up	3,4-dihydroxy-2-butanone kinase	ko:K00863	ko00051,ko00561,ko00680,ko01100,ko01120,ko01200,ko04622,map00051,map00561,map00680,map01100,map01120,map01200,map04622	2.7.1.28,2.7.1.29,4.6.1.15
PGSC0003DMG400028264	1.55113	0.00025875	Up	FES	-	-	-
PGSC0003DMG400010402	1.54805	8.26599e-06	Up	-	-	-	-
PGSC0003DMG400000885	1.54778	1.41356e-09	Up	BTB POZ domain-containing protein	ko:K10523	ko04340,ko04341,map04340,map04341	-
PGSC0003DMG400025144	1.54721	0.000122101	Up	transcription factor	-	-	-
PGSC0003DMG400011201	1.54686	1.02304e-06	Up	protein serine/threonine kinase activity	ko:K04733	ko04010,ko04064,ko04620,ko04621,ko04624,ko04722,ko05133,ko05140,ko05142,ko05145,ko05152,ko05162,ko05164,map04010,map04064,map04620,map04621,map04624,map04722,map05133,map05140,map05142,map05145,map05152,map05162,map05164	2.7.11.1
PGSC0003DMG400021365	1.54656	0.000737929	Up	Nuclear transcription factor Y subunit A-10-like	ko:K08064	ko04612,ko05152,map04612,map05152	-
PGSC0003DMG400033698	1.54629	5.59294e-08	Up	PAP_fibrillin	-	-	-
PGSC0003DMG404020840	1.54565	7.22228e-07	Up	helicase	ko:K12599	ko03018,map03018	-
PGSC0003DMG400004420	1.54517	0.0152096	Up	Domain of unknown function (DUF4216)	-	-	-
PGSC0003DMG400014618	1.54499	7.64451e-05	Up	Protein of unknown function (DUF3675)	-	-	-
PGSC0003DMG400002085	1.54454	7.66218e-06	Up	Acts in the modification of cell walls via demethylesterification of cell wall pectin	ko:K01051	ko00040,ko01100,map00040,map01100	3.1.1.11
PGSC0003DMG400016651	1.54319	6.20199e-06	Up	basic region leucin zipper	-	-	-
PGSC0003DMG400030636	1.54068	9.67871e-10	Up	SAM dependent carboxyl methyltransferase	-	-	-
PGSC0003DMG400020177	1.54046	0.0200332	Up	-	-	-	-
PGSC0003DMG400018062	1.54027	7.3684e-05	Up	Belongs to the UDP-glycosyltransferase family	ko:K21374	-	2.4.1.324
PGSC0003DMG400022174	1.5398	0.000507109	Up	Encoded by	-	-	-
PGSC0003DMG400026630	1.53927	0.000591647	Up	Transferase family	-	-	-
PGSC0003DMG402026984	1.53922	0.000402114	Up	BTB POZ and TAZ domain-containing protein	ko:K10523	ko04340,ko04341,map04340,map04341	-
PGSC0003DMG400009876	1.53893	0.00794674	Up	-	-	-	-
PGSC0003DMG400030335	1.53821	4.80172e-07	Up	-	-	-	-
PGSC0003DMG402000051	1.53521	0.000676652	Up	SNF2 family N-terminal domain	ko:K11647	ko04714,ko05225,map04714,map05225	-
PGSC0003DMG401028714	1.53484	0.00109156	Up	Conserved gene of	ko:K11979	-	2.3.2.27
PGSC0003DMG400024487	1.53483	2.51462e-09	Up	Ribonuclease-III-like	-	-	-
PGSC0003DMG400006280	1.53432	0.000101406	Up	Leucine rich repeat N-terminal domain	-	-	-
PGSC0003DMG400002790	1.53331	2.00765e-07	Up	Protein of unknown function, DUF538	-	-	-
PGSC0003DMG400011742	1.53255	1.48575e-10	Up	Belongs to the GRAS family	-	-	-
PGSC0003DMG400002479	1.53231	1.70839e-14	Up	Phosphorylase is an important allosteric enzyme in carbohydrate metabolism. Enzymes from different sources differ in their regulatory mechanisms and in their natural substrates. However, all known phosphorylases share catalytic and structural properties	ko:K00688	ko00500,ko01100,ko01110,ko02026,ko04217,ko04910,ko04922,ko04931,map00500,map01100,map01110,map02026,map04217,map04910,map04922,map04931	2.4.1.1
PGSC0003DMG400011476	1.53131	0.00136703	Up	PITH domain	-	-	-
PGSC0003DMG400026748	1.53123	0.00451282	Up	Belongs to the protein kinase superfamily. Ser Thr protein kinase family	ko:K04730,ko:K04733,ko:K13420	ko04010,ko04016,ko04064,ko04620,ko04621,ko04624,ko04626,ko04722,ko05133,ko05140,ko05142,ko05145,ko05152,ko05162,ko05164,ko05169,map04010,map04016,map04064,map04620,map04621,map04624,map04626,map04722,map05133,map05140,map05142,map05145,map05152,map05162,map05164,map05169	2.7.11.1
PGSC0003DMG400033068	1.53074	4.06081e-05	Up	Protein NRT1 PTR FAMILY	ko:K14638	-	-
PGSC0003DMG400003866	1.5306	0.000997094	Up	Catalyzes xyloglucan endohydrolysis (XEH) and or endotransglycosylation (XET). Cleaves and religates xyloglucan polymers, an essential constituent of the primary cell wall, and thereby participates in cell wall construction of growing tissues	ko:K08235	-	2.4.1.207
PGSC0003DMG400018616	1.5302	0.00736293	Up	Orf147a protein	-	-	-
PGSC0003DMG400032793	1.52961	0.0423436	Up	Heat stress transcription factor	ko:K09419	-	-
PGSC0003DMG400015685	1.52915	1.44396e-07	Up	HMG-Y-related protein A-like	ko:K11275	-	-
PGSC0003DMG400002890	1.52849	4.07951e-09	Up	SPX domain	-	-	-
PGSC0003DMG400030389	1.52824	5.87531e-10	Up	Myb-like DNA-binding domain	-	-	-
PGSC0003DMG400018310	1.52709	0.000705449	Up	-	-	-	-
PGSC0003DMG400012043	1.5263	1.96982e-06	Up	Nodulin-like	-	-	-
PGSC0003DMG400005214	1.52524	0.0477883	Up	HCO3- transporter family	-	-	-
PGSC0003DMG400022999	1.52518	0.0393248	Up	-	-	-	-
PGSC0003DMG400024564	1.52506	0.0388356	Up	BEST Arabidopsis thaliana protein match is hydroxyproline-rich glycoprotein family protein (TAIR AT1G21695.1)	-	-	-
PGSC0003DMG401012883	1.52379	4.36845e-07	Up	-	-	-	-
PGSC0003DMG400023393	1.52351	1.46607e-11	Up	isoform X1	ko:K22255	-	-
PGSC0003DMG401026906	1.52189	0.0027937	Up	Bifunctional DNA N-glycosylase with associated apurinic apyrimidinic (AP) lyase function that catalyzes the first step in base excision repair (BER), the primary repair pathway for the repair of oxidative DNA damage. The DNA N-glycosylase activity releases the damaged DNA base from DNA by cleaving the N- glycosidic bond, leaving an AP site. The AP lyase activity cleaves the phosphodiester bond 3'…	ko:K10773	ko03410,map03410	4.2.99.18
PGSC0003DMG400011480	1.52118	0.00839698	Up	Belongs to the protein kinase superfamily	ko:K04515,ko:K08794	ko04012,ko04020,ko04024,ko04066,ko04114,ko04217,ko04261,ko04310,ko04360,ko04713,ko04720,ko04722,ko04725,ko04728,ko04740,ko04745,ko04750,ko04911,ko04912,ko04916,ko04921,ko04922,ko04925,ko04934,ko04971,ko05031,ko05152,ko05200,ko05205,ko05214,map04012,map04020,map04024,map04066,map04114,map04217,map04261,map04310,map04360,map04713,map04720,map04722,map04725,map04728,map04740,map04745,map04750,map049…	2.7.11.17
PGSC0003DMG400017636	1.52118	2.1289e-08	Up	Belongs to the metallo-dependent hydrolases superfamily. Adenosine and AMP deaminases family	ko:K01490	ko00230,ko01100,ko01110,ko01130,map00230,map01100,map01110,map01130	3.5.4.6
PGSC0003DMG400011042	1.52083	8.05191e-06	Up	cytochrome P450	ko:K20618	-	-
PGSC0003DMG400008573	1.52075	1.01471e-07	Up	-	-	-	-
PGSC0003DMG402010056	1.52025	0.000800933	Up	Zinc finger protein	ko:K12135	ko04712,map04712	-
PGSC0003DMG400032481	1.51988	0.000201212	Up	MatE	ko:K03327	-	-
PGSC0003DMG400015815	1.51924	0.00242586	Up	Amb_all	ko:K01728	ko00040,ko02024,map00040,map02024	4.2.2.2
PGSC0003DMG400014551	1.51919	0.00347606	Up	-	-	-	-
PGSC0003DMG400025737	1.51779	0.00578633	Up	zinc metallopeptidase EGY3, chloroplastic	-	-	-
PGSC0003DMG400002820	1.51679	0.000319456	Up	Belongs to the disease resistance NB-LRR family	-	-	-
PGSC0003DMG400020170	1.51619	4.10587e-06	Up	Cytochrome p450	ko:K00512	ko00140,ko01100,ko04913,ko04917,ko04927,ko04934,map00140,map01100,map04913,map04917,map04927,map04934	1.14.14.19,1.14.14.32
PGSC0003DMG400005627	1.51615	1.24086e-05	Up	ATP-dependent Clp protease adaptor protein ClpS	ko:K06891	-	-
PGSC0003DMG401023116	1.51573	8.01576e-06	Up	Putative cyclase	-	-	-
PGSC0003DMG400002250	1.51561	2.29947e-08	Up	Protein kinase domain	ko:K04733	ko04010,ko04064,ko04620,ko04621,ko04624,ko04722,ko05133,ko05140,ko05142,ko05145,ko05152,ko05162,ko05164,map04010,map04064,map04620,map04621,map04624,map04722,map05133,map05140,map05142,map05145,map05152,map05162,map05164	2.7.11.1
PGSC0003DMG400024678	1.5153	0.00661287	Up	-	-	-	-
PGSC0003DMG400000371	1.5153	0.00230198	Up	-	-	-	-
PGSC0003DMG400028710	1.51509	0.0146512	Up	Ammonium transporter	ko:K03320,ko:K07573	ko03018,map03018	-
PGSC0003DMG400016187	1.51438	2.52554e-07	Up	TB2/DP1, HVA22 family	ko:K17279	-	-
PGSC0003DMG400010767	1.51432	0.000265241	Up	Glutaredoxin	ko:K03676	-	-
PGSC0003DMG400028355	1.51355	1.45231e-07	Up	-	-	-	-
PGSC0003DMG402008964	1.51271	0.000597612	Up	Solute carrier family 35 member	ko:K15287	-	-
PGSC0003DMG400020745	1.51221	0.00549696	Up	ATP binding protein	-	-	-
PGSC0003DMG400034288	1.51149	0.00234649	Up	-	-	-	-
PGSC0003DMG400014117	1.51091	0.00402693	Up	Peptide transporter	ko:K14638	-	-
PGSC0003DMG400028190	1.51031	0.00148765	Up	Cytochrome p450	-	-	-
PGSC0003DMG400025827	1.51013	0.000468457	Up	Belongs to the enoyl-CoA hydratase isomerase family	ko:K05605	ko00280,ko00410,ko00640,ko01100,ko01200,map00280,map00410,map00640,map01100,map01200	3.1.2.4
PGSC0003DMG402025557	1.50817	6.63222e-07	Up	-	-	-	-
PGSC0003DMG400014149	1.50774	0.000186076	Up	ABC transporter C family member	ko:K05674	ko02010,map02010	-
PGSC0003DMG400027019	1.50752	0.0305606	Up	BURP domain	-	-	-
PGSC0003DMG400025194	1.50712	0.00180272	Up	Dehydration-responsive protein RD22	-	-	-
PGSC0003DMG400013426	1.5071	1.64227e-07	Up	At3g27210-like	-	-	-
PGSC0003DMG400003936	1.50541	4.81566e-05	Up	amine oxidase	ko:K00276	ko00260,ko00350,ko00360,ko00410,ko00950,ko00960,ko01100,ko01110,map00260,map00350,map00360,map00410,map00950,map00960,map01100,map01110	1.4.3.21
PGSC0003DMG400030875	1.50481	0.000198163	Up	Heavy metal-associated isoprenylated plant protein	-	-	-
PGSC0003DMG400013434	1.50335	0.000535536	Up	Plant lipid transfer protein / seed storage protein / trypsin-alpha amylase inhibitor domain family	-	-	-
PGSC0003DMG400030200	1.50284	1.37717e-07	Up	Protein of unknown function (DUF3339)	-	-	-
PGSC0003DMG400029472	1.50227	4.61801e-05	Up	Belongs to the small GTPase superfamily. Arf family	ko:K07937	ko04072,ko04144,ko05110,ko05134,map04072,map04144,map05110,map05134	-
PGSC0003DMG400018206	1.50227	0.0132172	Up	Tornado 1	-	-	-
PGSC0003DMG400011977	1.5018	3.32346e-05	Up	Belongs to the small heat shock protein (HSP20) family	ko:K13993	ko04141,map04141	-
PGSC0003DMG400026801	1.50103	0.00125797	Up	Catalyzes the NAD( )-dependent oxidation of formate to carbon dioxide. Involved in the cell stress response	ko:K00122	ko00630,ko00680,ko01100,ko01120,ko01200,map00630,map00680,map01100,map01120,map01200	1.17.1.9
PGSC0003DMG400000541	1.50061	4.28791e-09	Up	-	-	-	-
PGSC0003DMG400020442	1.49995	0.0474849	Up	Protein of unknown function (DUF640)	-	-	-
PGSC0003DMG400003753	1.49984	1.55262e-13	Up	Ubiquitin-conjugating enzyme E2, catalytic domain homologues	ko:K10688	ko04120,map04120	2.3.2.25
PGSC0003DMG400011954	1.49948	7.96855e-05	Up	Plant non-specific lipid-transfer proteins transfer phospholipids as well as galactolipids across membranes. May play a role in wax or cutin deposition in the cell walls of expanding epidermal cells and certain secretory tissues	-	-	-
PGSC0003DMG400005335	1.49939	1.60081e-06	Up	F-box LRR-repeat protein	ko:K03676,ko:K10272,ko:K10273,ko:K10279,ko:K10282,ko:K12489,ko:K15081,ko:K16743	ko04144,map04144	-
PGSC0003DMG400028925	1.49932	3.23606e-06	Up	ABC transporter	-	-	-
PGSC0003DMG400028596	1.4979	7.61309e-05	Up	isoform X1	-	-	-
PGSC0003DMG400008423	1.4978	2.11897e-09	Up	endonuclease activity	-	-	-
PGSC0003DMG400028409	1.49728	7.43115e-07	Up	histidinol dehydrogenase	ko:K00013	ko00340,ko01100,ko01110,ko01230,map00340,map01100,map01110,map01230	1.1.1.23
PGSC0003DMG400039300	1.49693	4.59543e-09	Up	Costars	-	-	-
PGSC0003DMG400010223	1.49677	0.0189322	Up	Belongs to the peptidase C1 family	-	-	-
PGSC0003DMG400017123	1.49671	5.96921e-06	Up	Cytochrome p450	ko:K00512	ko00140,ko01100,ko04913,ko04917,ko04927,ko04934,map00140,map01100,map04913,map04917,map04927,map04934	1.14.14.19,1.14.14.32
PGSC0003DMG400010459	1.49637	0.015535	Up	arabinogalactan protein	-	-	-
PGSC0003DMG402013246	1.49635	0.00115767	Up	domain in FBox and BRCT domain containing plant proteins	-	-	-
PGSC0003DMG402014575	1.4963	4.29261e-06	Up	Zinc-ribbon	ko:K16276	-	-
PGSC0003DMG401030350	1.49526	3.23679e-06	Up	zinc finger	-	-	-
PGSC0003DMG400013433	1.49469	0.00149913	Up	-	-	-	-
PGSC0003DMG400018121	1.49289	0.00546764	Up	-	-	-	-
PGSC0003DMG400014526	1.49274	0.00161545	Up	-	-	-	-
PGSC0003DMG400020966	1.49273	0.00505553	Up	-	-	-	-
PGSC0003DMG400020426	1.49166	0.0482679	Up	HAD-hyrolase-like	ko:K17623,ko:K20884	ko00740,ko01100,ko01110,map00740,map01100,map01110	2.7.1.26,3.1.3.102,3.1.3.96
PGSC0003DMG400006803	1.49117	2.88435e-06	Up	Zinc finger C-x8-C-x5-C-x3-H type (and similar)	-	-	-
PGSC0003DMG400025136	1.48866	1.16266e-08	Up	Protein of unknown function (DUF1997)	-	-	-
PGSC0003DMG400018774	1.48754	2.87779e-13	Up	Belongs to the AAA ATPase family	-	-	-
PGSC0003DMG400019644	1.48735	8.90925e-05	Up	UDP-glucoronosyl and UDP-glucosyl transferase	-	-	-
PGSC0003DMG400028961	1.48656	1.73564e-10	Up	Domain of unknown function (DUF4094)	ko:K20855	-	-
PGSC0003DMG400023180	1.48458	0.000242296	Up	Transporter	ko:K15014	-	-
PGSC0003DMG400005285	1.48451	2.91611e-05	Up	-	-	-	-
PGSC0003DMG400028500	1.48439	0.0259696	Up	DNA-binding domain in plant proteins such as APETALA2 and EREBPs	-	-	-
PGSC0003DMG400028288	1.48354	6.63004e-07	Up	-	-	-	-
PGSC0003DMG400022731	1.48328	3.17049e-06	Up	Pgr5-like	-	-	-
PGSC0003DMG400009712	1.48278	2.63541e-13	Up	Non-specific phospholipase C1	ko:K01114	ko00562,ko00564,ko00565,ko01100,ko01110,ko02024,ko04919,map00562,map00564,map00565,map01100,map01110,map02024,map04919	3.1.4.3
PGSC0003DMG400029408	1.48239	7.34536e-12	Up	Occurs in almost all aerobically respiring organisms and serves to protect cells from the toxic effects of hydrogen peroxide	ko:K03781	ko00380,ko00630,ko01110,ko01130,ko01200,ko04011,ko04016,ko04068,ko04146,ko04211,ko04212,ko04213,ko05014,map00380,map00630,map01110,map01130,map01200,map04011,map04016,map04068,map04146,map04211,map04212,map04213,map05014	1.11.1.6
PGSC0003DMG400013282	1.48226	0.014845	Up	Tonoplast dicarboxylate	ko:K14445	-	-
PGSC0003DMG400002590	1.48217	0.00103734	Up	Beta-galactosidase	-	-	-
PGSC0003DMG400011934	1.48148	0.000188339	Up	ATP binding protein	-	-	-
PGSC0003DMG400010430	1.48118	0.00743704	Up	Conserved gene of	ko:K15503	-	-
PGSC0003DMG400026170	1.48035	4.52012e-08	Up	Cyclin	-	-	-
PGSC0003DMG400033913	1.47989	9.54949e-05	Up	Lrr receptor protein kinase	-	-	-
PGSC0003DMG400004928	1.47935	0.0026929	Up	G-type lectin S-receptor-like serine threonine-protein kinase At4g27290	-	-	-
PGSC0003DMG400007201	1.47801	4.60891e-07	Up	Photosystem II protein Y (PsbY)	ko:K02723	ko00195,ko01100,map00195,map01100	-
PGSC0003DMG400033078	1.47796	0.00111275	Up	Transcription factor	-	-	-
PGSC0003DMG400019762	1.47788	0.0401574	Up	GPI ethanolamine phosphate transferase	ko:K05288,ko:K05310	ko00563,ko01100,map00563,map01100	-
PGSC0003DMG402028184	1.47719	3.85153e-05	Up	-	-	-	-
PGSC0003DMG400023532	1.47711	2.55129e-07	Up	-	-	-	-
PGSC0003DMG402010355	1.47656	1.6676e-10	Up	Phloem protein 2	-	-	-
PGSC0003DMG401025831	1.47633	5.23618e-08	Up	B3 domain-containing protein	ko:K21554	-	-
PGSC0003DMG400033873	1.47614	7.07633e-08	Up	Uncharacterized conserved protein (DUF2358)	-	-	-
PGSC0003DMG401018603	1.47575	2.49316e-12	Up	Belongs to the NPH3 family	-	-	-
PGSC0003DMG400003277	1.47548	2.29837e-10	Up	-	-	-	-
PGSC0003DMG400028173	1.47544	0.000231334	Up	Phytosulfokine precursor protein (PSK)	-	-	-
PGSC0003DMG400025972	1.47495	5.96013e-05	Up	Hydrophobic seed protein	-	-	-
PGSC0003DMG402001381	1.47399	0.000458986	Up	Auxin transport protein (BIG)	ko:K10691	ko05165,ko05203,map05165,map05203	2.3.2.27
PGSC0003DMG400023378	1.47392	0.0213624	Up	protease	ko:K08596	-	3.4.22.68
PGSC0003DMG400023329	1.47176	1.00458e-06	Up	Belongs to the protein kinase superfamily. Ser Thr protein kinase family	-	-	-
PGSC0003DMG400005565	1.47061	9.49712e-10	Up	Pentatricopeptide repeat-containing protein	-	-	-
PGSC0003DMG400020162	1.46708	0.000215661	Up	XRI1-like	-	-	-
PGSC0003DMG400023191	1.4663	0.000398818	Up	SWI complex, BAF60b domains	-	-	-
PGSC0003DMG400011596	1.46623	0.036494	Up	Protein of unknown function (DUF1313)	-	-	-
PGSC0003DMG400022139	1.46623	0.00280824	Up	Belongs to the protein kinase superfamily. Ser Thr protein kinase family	-	-	-
PGSC0003DMG400000803	1.46603	0.00132598	Up	Eukaryotic cytochrome b561	ko:K08360	-	1.16.5.1
PGSC0003DMG400009072	1.46548	1.10191e-08	Up	Sigma-70, region 4	ko:K03093	-	-
PGSC0003DMG400016799	1.46336	0.00353176	Up	Epidermal patterning factor proteins	-	-	-
PGSC0003DMG400030430	1.46328	3.94014e-06	Up	Belongs to the peroxidase family. Classical plant (class III) peroxidase subfamily	ko:K00430	ko00940,ko01100,ko01110,map00940,map01100,map01110	1.11.1.7
PGSC0003DMG400019348	1.46302	8.08804e-05	Up	Plant pleckstrin homology-like region	-	-	-
PGSC0003DMG400008081	1.46301	4.53086e-07	Up	Auxin response factors (ARFs) are transcriptional factors that bind specifically to the DNA sequence 5'-TGTCTC-3' found in the auxin-responsive promoter elements (AuxREs)	-	-	-
PGSC0003DMG402009997	1.46288	0.00117638	Up	Belongs to the small heat shock protein (HSP20) family	-	-	-
PGSC0003DMG400030970	1.46239	0.000361108	Up	-	-	-	-
PGSC0003DMG400000744	1.46199	0.000119593	Up	Belongs to the cytochrome P450 family	ko:K20556	-	-
PGSC0003DMG400014150	1.4611	6.93472e-09	Up	Protein kinase domain	-	-	-
PGSC0003DMG400023344	1.46106	3.44209e-05	Up	The light-harvesting complex (LHC) functions as a light receptor, it captures and delivers excitation energy to photosystems with which it is closely associated	ko:K08907	ko00196,map00196	-
PGSC0003DMG400009664	1.46081	0.0214724	Up	Neddylation of cullins play an essential role in the regulation of SCF-type complexes activity	ko:K17822	-	-
PGSC0003DMG400021646	1.46037	1.30958e-06	Up	-	-	-	-
PGSC0003DMG400016110	1.46008	6.99438e-05	Up	isoform X1	-	-	-
PGSC0003DMG400011090	1.45987	1.14856e-08	Up	-	-	-	-
PGSC0003DMG402025689	1.45838	0.00624141	Up	Belongs to the class I-like SAM-binding methyltransferase superfamily. Cation-independent O- methyltransferase family	ko:K16040	ko00945,map00945	2.1.1.240
PGSC0003DMG400031850	1.45689	0.000800673	Up	Carboxylesterase	ko:K13258	ko00943,ko01110,map00943,map01110	4.2.1.105
PGSC0003DMG400022472	1.45688	1.97862e-07	Up	Protein of unknown function (DUF1517)	-	-	-
PGSC0003DMG400007131	1.4562	6.99287e-06	Up	Histone H2B	ko:K11252	ko05034,ko05203,ko05322,map05034,map05203,map05322	-
PGSC0003DMG400011974	1.45595	5.16463e-07	Up	Belongs to the NPH3 family	-	-	-
PGSC0003DMG400042340	1.45586	0.0277007	Up	CCT motif	-	-	-
PGSC0003DMG400001283	1.45558	7.7729e-05	Up	O-methyltransferase	-	-	-
PGSC0003DMG400005675	1.45554	3.91982e-06	Up	-	-	-	-
PGSC0003DMG400007787	1.45473	0.000264163	Up	The light-harvesting complex (LHC) functions as a light receptor, it captures and delivers excitation energy to photosystems with which it is closely associated	ko:K08909	ko00196,map00196	-
PGSC0003DMG400017997	1.45312	6.65513e-07	Up	Cytochrome p450	ko:K00512,ko:K07418,ko:K15472	ko00140,ko00590,ko00591,ko00909,ko01100,ko01110,ko04212,ko04726,ko04750,ko04913,ko04917,ko04927,ko04934,map00140,map00590,map00591,map00909,map01100,map01110,map04212,map04726,map04750,map04913,map04917,map04927,map04934	1.14.13.121,1.14.14.1,1.14.14.19,1.14.14.32
PGSC0003DMG400006450	1.45286	1.39846e-08	Up	Catalyzes the formation of formate and 2-keto-4- methylthiobutyrate (KMTB) from 1,2-dihydroxy-3-keto-5- methylthiopentene (DHK-MTPene)	ko:K08967	ko00270,ko01100,map00270,map01100	1.13.11.53,1.13.11.54
PGSC0003DMG400016415	1.45262	0.00246496	Up	Transcriptional repressor, ovate	-	-	-
PGSC0003DMG400008078	1.45232	5.90764e-05	Up	Belongs to the MIP aquaporin (TC 1.A.8) family	ko:K09872	-	-
PGSC0003DMG400016455	1.45158	0.000916567	Up	Senescence regulator	-	-	-
PGSC0003DMG400036774	1.4514	5.77208e-05	Up	Serine-threonine protein kinase, plant-type	ko:K04730,ko:K04733,ko:K13420	ko04010,ko04016,ko04064,ko04620,ko04621,ko04624,ko04626,ko04722,ko05133,ko05140,ko05142,ko05145,ko05152,ko05162,ko05164,ko05169,map04010,map04016,map04064,map04620,map04621,map04624,map04626,map04722,map05133,map05140,map05142,map05145,map05152,map05162,map05164,map05169	2.7.11.1
PGSC0003DMG400015865	1.45027	0.000118759	Up	-	-	-	-
PGSC0003DMG400000438	1.44994	5.77035e-05	Up	Modified RING finger domain	-	-	-
PGSC0003DMG400029752	1.44986	0.000419438	Up	-	-	-	-
PGSC0003DMG400018220	1.44922	7.01592e-07	Up	START domain	-	-	-
PGSC0003DMG400028297	1.44913	3.90554e-06	Up	-	-	-	-
PGSC0003DMG400028562	1.44886	0.0326609	Up	chitin elicitor receptor kinase	ko:K13429	ko04626,map04626	-
PGSC0003DMG400023020	1.44845	0.000152884	Up	40S ribosomal protein S15a-1	ko:K02957	ko03010,map03010	-
PGSC0003DMG402026018	1.44843	0.000908668	Up	-	-	-	-
PGSC0003DMG400028282	1.44542	0.0164042	Up	Myb-like DNA-binding domain	ko:K09422	-	-
PGSC0003DMG400005926	1.44531	0.00104989	Up	Cytochrome p450	ko:K00512,ko:K07408,ko:K07409,ko:K07418	ko00140,ko00232,ko00380,ko00590,ko00591,ko00830,ko00980,ko00982,ko01100,ko01110,ko04212,ko04726,ko04750,ko04913,ko04917,ko04927,ko04934,ko05204,map00140,map00232,map00380,map00590,map00591,map00830,map00980,map00982,map01100,map01110,map04212,map04726,map04750,map04913,map04917,map04927,map04934,map05204	1.14.14.1,1.14.14.19,1.14.14.32
PGSC0003DMG400008013	1.44442	4.25569e-07	Up	Thioredoxin	ko:K03671	ko04621,ko05418,map04621,map05418	-
PGSC0003DMG400026540	1.44433	0.00158085	Up	Stress responsive A/B Barrel Domain	-	-	-
PGSC0003DMG400008659	1.44382	5.23187e-06	Up	Belongs to the small GTPase superfamily. Rho family	ko:K04392	ko04010,ko04013,ko04014,ko04015,ko04024,ko04062,ko04071,ko04145,ko04151,ko04310,ko04360,ko04370,ko04380,ko04510,ko04520,ko04530,ko04620,ko04650,ko04662,ko04664,ko04666,ko04670,ko04722,ko04810,ko04932,ko04933,ko04972,ko05014,ko05100,ko05120,ko05131,ko05132,ko05167,ko05200,ko05203,ko05205,ko05210,ko05211,ko05212,ko05231,ko05416,ko05418,map04010,map04013,map04014,map04015,map04024,map04062,map04071,…	-
PGSC0003DMG400025586	1.4428	9.80486e-06	Up	RNase H family protein	-	-	-
PGSC0003DMG400040387	1.44258	0.0281271	Up	ENTH domain	ko:K12471	ko04144,map04144	-
PGSC0003DMG402013540	1.44219	0.0318651	Up	Starch synthase	ko:K00703	ko00500,ko01100,ko01110,ko02026,map00500,map01100,map01110,map02026	2.4.1.21
PGSC0003DMG400002824	1.44194	0.0122597	Up	No apical meristem (NAM) protein	-	-	-
PGSC0003DMG400021323	1.44167	4.05603e-08	Up	Associated with HOX	-	-	-
PGSC0003DMG400011830	1.441	0.00242413	Up	Zein-binding	-	-	-
PGSC0003DMG400022058	1.44054	0.000334906	Up	helix loop helix domain	-	-	-
PGSC0003DMG400015625	1.44045	8.38781e-06	Up	-	-	-	-
PGSC0003DMG400014567	1.44044	6.96059e-07	Up	-	-	-	-
PGSC0003DMG400027392	1.44036	9.65045e-07	Up	Belongs to the iron ascorbate-dependent oxidoreductase family	ko:K06892	ko00940,ko01110,map00940,map01110	-
PGSC0003DMG400024395	1.43728	3.23679e-06	Up	RNA binding	-	-	-
PGSC0003DMG400006106	1.43699	0.000127994	Up	Prolyl oligopeptidase family	ko:K01303	-	3.4.19.1
PGSC0003DMG400009761	1.4369	0.00138561	Up	Cytochrome p450	-	-	-
PGSC0003DMG402025826	1.43616	0.000386739	Up	-	-	-	-
PGSC0003DMG400008563	1.43328	2.95014e-06	Up	60S ribosomal protein	-	-	-
PGSC0003DMG401023302	1.43273	0.00835799	Up	ATP binding protein	-	-	-
PGSC0003DMG400037840	1.43098	3.86728e-07	Up	Belongs to the UDP-glycosyltransferase family	ko:K13495	ko00908,map00908	2.4.1.215
PGSC0003DMG400006797	1.43067	0.000169831	Up	Sodium:sulfate symporter transmembrane region	ko:K03319	-	-
PGSC0003DMG400028787	1.43012	1.80015e-05	Up	Belongs to the peptidase S10 family	ko:K16297	-	-
PGSC0003DMG400030201	1.43006	1.96392e-08	Up	Protein of unknown function (DUF3339)	-	-	-
PGSC0003DMG402025318	1.42997	0.000630937	Up	zinc finger	-	-	-
PGSC0003DMG400030377	1.42976	1.41335e-10	Up	Calcineurin-like phosphoesterase	-	-	-
PGSC0003DMG400015595	1.42936	1.24436e-06	Up	latd nip	ko:K14638	-	-
PGSC0003DMG402000095	1.42848	0.0210205	Up	-	-	-	-
PGSC0003DMG403020229	1.4272	9.25755e-05	Up	PGAP1-like protein	ko:K03263,ko:K05294	ko00563,ko01100,map00563,map01100	-
PGSC0003DMG400023217	1.42668	0.0234598	Up	GTPase activator activity	ko:K14272	ko00220,ko00250,ko00260,ko00630,ko00710,ko01100,ko01110,ko01120,ko01130,ko01200,ko01210,ko01230,map00220,map00250,map00260,map00630,map00710,map01100,map01110,map01120,map01130,map01200,map01210,map01230	2.6.1.2,2.6.1.4,2.6.1.44
PGSC0003DMG400020429	1.42652	2.29619e-05	Up	isoform X1	-	-	-
PGSC0003DMG400012791	1.42632	2.65234e-07	Up	Anaphase-promoting complex subunit 11 RING-H2 finger	ko:K16282	-	2.3.2.27
PGSC0003DMG400027259	1.4261	0.000225518	Up	Belongs to the UDP-glycosyltransferase family	ko:K13494,ko:K13495	ko00908,ko01110,map00908,map01110	2.4.1.215,2.4.2.40
PGSC0003DMG400012213	1.42593	0.0007104	Up	-	-	-	-
PGSC0003DMG400019389	1.42448	2.85466e-05	Up	-	-	-	-
PGSC0003DMG400004656	1.42349	2.64374e-06	Up	Ankyrin repeats (3 copies)	ko:K15502	-	-
PGSC0003DMG400008804	1.42248	0.0105127	Up	The light-harvesting complex (LHC) functions as a light receptor, it captures and delivers excitation energy to photosystems with which it is closely associated	ko:K08912	ko00196,ko01100,map00196,map01100	-
PGSC0003DMG400011502	1.42241	0.0172956	Up	Belongs to the protein kinase superfamily	ko:K04515,ko:K08794	ko04012,ko04020,ko04024,ko04066,ko04114,ko04217,ko04261,ko04310,ko04360,ko04713,ko04720,ko04722,ko04725,ko04728,ko04740,ko04745,ko04750,ko04911,ko04912,ko04916,ko04921,ko04922,ko04925,ko04934,ko04971,ko05031,ko05152,ko05200,ko05205,ko05214,map04012,map04020,map04024,map04066,map04114,map04217,map04261,map04310,map04360,map04713,map04720,map04722,map04725,map04728,map04740,map04745,map04750,map049…	2.7.11.17
PGSC0003DMG400026004	1.4223	0.000124537	Up	Leucine rich repeat N-terminal domain	ko:K04733	ko04010,ko04064,ko04620,ko04621,ko04624,ko04722,ko05133,ko05140,ko05142,ko05145,ko05152,ko05162,ko05164,map04010,map04064,map04620,map04621,map04624,map04722,map05133,map05140,map05142,map05145,map05152,map05162,map05164	2.7.11.1
PGSC0003DMG403005640	1.42146	4.41498e-05	Up	Belongs to the universal ribosomal protein uL14 family	ko:K02874	ko03010,map03010	-
PGSC0003DMG400046580	1.42132	0.048719	Up	resistance protein	-	-	-
PGSC0003DMG400014201	1.42007	0.00244268	Up	-	-	-	-
PGSC0003DMG400030981	1.42004	0.0046848	Up	Non-catalytic subunit	-	-	-
PGSC0003DMG400017234	1.41917	0.00891873	Up	Auxin-induced protein 5NG4	-	-	-
PGSC0003DMG400018097	1.41759	0.0415573	Up	anthranilate phosphoribosyltransferase activity	ko:K00766	ko00400,ko01100,ko01110,ko01130,ko01230,map00400,map01100,map01110,map01130,map01230	2.4.2.18
PGSC0003DMG400003079	1.41749	0.000115454	Up	Belongs to the iron ascorbate-dependent oxidoreductase family	-	-	-
PGSC0003DMG400025927	1.41734	1.40524e-05	Up	-	-	-	-
PGSC0003DMG400011072	1.41717	4.2654e-07	Up	Ribulose bisphosphate carboxylase oxygenase activase 1	-	-	-
PGSC0003DMG400024997	1.41674	1.07672e-06	Up	Indole-3-acetic acid-amido synthetase	ko:K14487	ko04075,map04075	-
PGSC0003DMG400023521	1.41645	3.61793e-06	Up	ACT domain-containing protein	-	-	-
PGSC0003DMG400010189	1.41619	2.13992e-06	Up	-	-	-	-
PGSC0003DMG400015318	1.41609	0.00784295	Up	metallothionein-like protein	-	-	-
PGSC0003DMG400003728	1.41584	0.000688419	Up	Putative S-adenosyl-L-methionine-dependent methyltransferase	ko:K15449,ko:K16302	-	4.1.3.44
PGSC0003DMG400011344	1.41541	3.88449e-08	Up	Heavy-metal-associated domain	-	-	-
PGSC0003DMG401016617	1.41533	1.89937e-08	Up	Cytochrome p450	ko:K20556	-	-
PGSC0003DMG400042760	1.41531	4.86428e-05	Up	BURP domain-containing protein	-	-	-
PGSC0003DMG400007063	1.41512	0.0035786	Up	udp-glucuronic acid decarboxylase	ko:K08678	ko00520,ko01100,map00520,map01100	4.1.1.35
PGSC0003DMG400027936	1.41463	9.48951e-09	Up	Belongs to the glycosyltransferase 1 family	ko:K00696	ko00500,ko01100,map00500,map01100	2.4.1.14
PGSC0003DMG400014394	1.41448	6.09311e-06	Up	Protein LHCP TRANSLOCATION	-	-	-
PGSC0003DMG400021977	1.41356	0.00615816	Up	Auxin-induced	-	-	-
PGSC0003DMG400023497	1.41279	0.0200507	Up	Clp amino terminal domain, pathogenicity island component	ko:K03695	ko04213,map04213	-
PGSC0003DMG402008996	1.41096	4.07231e-06	Up	TLC domain	ko:K01872	ko00970,map00970	6.1.1.7
PGSC0003DMG400014172	1.40931	0.000195987	Up	-	-	-	-
PGSC0003DMG400021933	1.40922	6.9109e-08	Up	-	-	-	-
PGSC0003DMG400027097	1.40849	1.47498e-07	Up	-	-	-	-
PGSC0003DMG401014557	1.40528	9.44854e-08	Up	Polyketide cyclase / dehydrase and lipid transport	-	-	-
PGSC0003DMG400023303	1.40512	0.000653229	Up	Belongs to the yippee family	-	-	-
PGSC0003DMG400016972	1.40429	0.0498642	Up	Sieve element occlusion C-terminus	-	-	-
PGSC0003DMG400028397	1.40426	0.00980353	Up	structural molecule activity	ko:K07605	-	-
PGSC0003DMG400011764	1.40414	0.0307342	Up	-	-	-	-
PGSC0003DMG400026631	1.40412	4.06849e-05	Up	Transferase family	-	-	-
PGSC0003DMG400039325	1.40406	6.60668e-05	Up	Belongs to the ubiquitin-conjugating enzyme family	ko:K10577	ko03013,ko04064,ko04120,ko05206,map03013,map04064,map04120,map05206	-
PGSC0003DMG401000094	1.40353	8.41689e-06	Up	-	-	-	-
PGSC0003DMG400011380	1.40334	0.000380021	Up	Glutaredoxin	ko:K03676	-	-
PGSC0003DMG400025256	1.40188	0.0463709	Up	Plant phosphoribosyltransferase C-terminal	-	-	-
PGSC0003DMG400013016	1.40154	1.32019e-05	Up	WD40 repeats	-	-	-
PGSC0003DMG401009459	1.40144	0.000129915	Up	rho GTPase-activating protein	-	-	-
PGSC0003DMG400028559	1.40136	5.31413e-06	Up	gibberellin receptor	ko:K14493	ko04075,map04075	-
PGSC0003DMG400014386	1.40131	4.83008e-05	Up	The light-harvesting complex (LHC) functions as a light receptor, it captures and delivers excitation energy to photosystems with which it is closely associated	ko:K08908	ko00196,map00196	-
PGSC0003DMG400038436	1.40107	0.0147369	Up	-	-	-	-
PGSC0003DMG400003722	1.40091	4.61894e-07	Up	IQ-domain	-	-	-
PGSC0003DMG400021072	1.40076	3.30365e-08	Up	PAP_fibrillin	-	-	-
PGSC0003DMG400009698	1.40031	3.33462e-05	Up	Ferredoxin-dependent glutamate synthase	ko:K00284	ko00630,ko00910,ko01120,map00630,map00910,map01120	1.4.7.1
PGSC0003DMG400017520	1.399	0.00314216	Up	Anaphase-promoting complex subunit 11 RING-H2 finger	ko:K19041	-	2.3.2.27
PGSC0003DMG400000235	1.39874	2.36859e-05	Up	WD40 repeats	-	-	-
PGSC0003DMG400003799	1.39836	1.92271e-09	Up	-	-	-	-
PGSC0003DMG400000758	1.39818	0.00970616	Up	Belongs to the cytochrome P450 family	ko:K20556	-	-
PGSC0003DMG400007572	1.3975	1.68549e-06	Up	Belongs to the D-isomer specific 2-hydroxyacid dehydrogenase family	ko:K15919	ko00260,ko00630,ko01100,ko01110,ko01130,ko01200,map00260,map00630,map01100,map01110,map01130,map01200	-
PGSC0003DMG400026302	1.39741	7.26587e-06	Up	Plant invertase/pectin methylesterase inhibitor	-	-	-
PGSC0003DMG402023603	1.39717	0.0450937	Up	Cysteine proteinase inhibitor	ko:K13899	ko04970,map04970	-
PGSC0003DMG400016484	1.3957	6.12473e-06	Up	UPF0051 protein ABCI8, chloroplastic-like	ko:K07033	-	-
PGSC0003DMG400003673	1.39528	0.0202354	Up	Auxin responsive protein	ko:K14488	ko04075,map04075	-
PGSC0003DMG400027784	1.39463	2.15441e-08	Up	Thioesterase superfamily	ko:K17362	-	-
PGSC0003DMG402000895	1.39381	4.03825e-07	Up	Pheophorbide a oxygenase	ko:K13600	ko00860,ko01100,ko01110,map00860,map01100,map01110	1.14.13.122
PGSC0003DMG400027418	1.39379	0.0129469	Up	Transcription factor GAMYB-like isoform X1	ko:K09422	-	-
PGSC0003DMG400020961	1.39335	0.00992495	Up	tRNA guanylyltransferase activity	ko:K10761	-	2.7.7.79
PGSC0003DMG400008077	1.39189	0.00393716	Up	-	-	-	-
PGSC0003DMG400014038	1.39178	0.0107071	Up	zinc-binding in reverse transcriptase	-	-	-
PGSC0003DMG402024048	1.391	4.33789e-09	Up	Cotton fibre expressed protein	-	-	-
PGSC0003DMG400006727	1.39045	0.00275863	Up	cyclic nucleotide-gated ion channel 15	ko:K05391	ko04626,map04626	-
PGSC0003DMG400023751	1.39011	0.000876702	Up	Plastocyanin-like domain	-	-	-
PGSC0003DMG402004120	1.3897	3.22391e-09	Up	EamA-like transporter family	-	-	-
PGSC0003DMG400018472	1.38918	0.00138031	Up	Myb-like DNA-binding domain	-	-	-
PGSC0003DMG400007978	1.38906	3.39788e-06	Up	Belongs to the UDP-glycosyltransferase family	ko:K17193	ko00942,map00942	2.4.2.51
PGSC0003DMG401030805	1.3889	0.0054502	Up	transferase activity, transferring hexosyl groups	-	-	-
PGSC0003DMG400026035	1.3882	0.00286452	Up	DNA-binding domain in plant proteins such as APETALA2 and EREBPs	-	-	-
PGSC0003DMG400016357	1.38802	0.00618268	Up	Receptor-like protein 12	-	-	-
PGSC0003DMG400018003	1.38765	6.02252e-07	Up	Nucleotide hydrolase	ko:K14397	ko03015,map03015	-
PGSC0003DMG400040105	1.38743	0.00520678	Up	restricted tev movement	-	-	-
PGSC0003DMG402010991	1.38735	4.89585e-08	Up	Cytochrome P450	ko:K00512,ko:K07418,ko:K15472	ko00140,ko00590,ko00591,ko00909,ko01100,ko01110,ko04212,ko04726,ko04750,ko04913,ko04917,ko04927,ko04934,map00140,map00590,map00591,map00909,map01100,map01110,map04212,map04726,map04750,map04913,map04917,map04927,map04934	1.14.13.121,1.14.14.1,1.14.14.19,1.14.14.32
PGSC0003DMG400013397	1.38674	6.08737e-07	Up	agenet domain-containing protein	-	-	-
PGSC0003DMG402008915	1.38671	0.00248545	Up	Core-2/I-Branching enzyme	ko:K20891	-	-
PGSC0003DMG400005052	1.38506	0.0416785	Up	Resistance protein	ko:K15078,ko:K19613	ko03460,ko04014,map03460,map04014	-
PGSC0003DMG400011833	1.38486	3.73117e-05	Up	Protein kinase domain	-	-	-
PGSC0003DMG400013101	1.38463	0.00141135	Up	Salicylic acid-binding protein 2	ko:K20802	ko00460,ko01110,map00460,map01110	4.1.2.10
PGSC0003DMG400020934	1.38443	0.00253736	Up	DNA-binding protein	-	-	-
PGSC0003DMG400008552	1.38415	7.21097e-05	Up	zinc-finger of the FCS-type, C2-C2	-	-	-
PGSC0003DMG400024468	1.38406	2.74571e-07	Up	NADH-ubiquinone reductase complex 1 MLRQ subunit	-	-	-
PGSC0003DMG400001339	1.38364	0.000126622	Up	Myb-like DNA-binding domain	ko:K09422	-	-
PGSC0003DMG400018183	1.38361	1.76934e-13	Up	U-box domain-containing protein	-	-	-
PGSC0003DMG400007982	1.38309	3.97439e-08	Up	Belongs to the UDP-glycosyltransferase family	ko:K17193	ko00942,map00942	2.4.2.51
PGSC0003DMG402009879	1.38183	0.00421604	Up	Belongs to the 'GDSL' lipolytic enzyme family	-	-	-
PGSC0003DMG400013000	1.38176	2.58086e-06	Up	-	-	-	-
PGSC0003DMG401017288	1.38159	0.000946003	Up	Belongs to the small heat shock protein (HSP20) family	-	-	-
PGSC0003DMG401022530	1.37968	0.000305752	Up	OPT oligopeptide transporter protein	-	-	-
PGSC0003DMG400016450	1.37958	1.25025e-09	Up	-	-	-	-
PGSC0003DMG400005760	1.37935	0.000837378	Up	Molybdate transporter of MFS superfamily	-	-	-
PGSC0003DMG402025083	1.37884	9.85346e-09	Up	Belongs to the peroxidase family	ko:K00430	ko00940,ko01100,ko01110,map00940,map01100,map01110	1.11.1.7
PGSC0003DMG400016381	1.37764	0.000473768	Up	-	-	-	-
PGSC0003DMG400023769	1.37723	3.35853e-08	Up	Potassium channel	ko:K21867	-	-
PGSC0003DMG400026094	1.37715	8.89119e-05	Up	CHD3-type chromatin-remodeling factor	ko:K11642,ko:K11643	ko05165,ko05203,map05165,map05203	3.6.4.12
PGSC0003DMG400000529	1.3763	0.000500409	Up	cyclic nucleotide-gated ion channel 18	ko:K05391	ko04626,map04626	-
PGSC0003DMG400022467	1.37501	0.00266163	Up	Acetyltransferase (GNAT) domain	-	-	-
PGSC0003DMG400023852	1.37463	2.31173e-11	Up	helix loop helix domain	-	-	-
PGSC0003DMG400009937	1.3739	1.68792e-05	Up	-	-	-	-
PGSC0003DMG402002661	1.37347	9.7157e-07	Up	Cell division protein FtsZ homolog	ko:K03531	ko04112,map04112	-
PGSC0003DMG400025193	1.37316	0.00225984	Up	Dehydration-responsive protein RD22	-	-	-
PGSC0003DMG400024391	1.37273	0.000297048	Up	Tryptophan/tyrosine permease family	ko:K03834	-	-
PGSC0003DMG401030736	1.37131	2.21904e-06	Up	E3 ubiquitin-protein ligase	-	-	-
PGSC0003DMG400017189	1.37125	1.30437e-09	Up	Belongs to the iron ascorbate-dependent oxidoreductase family	-	-	-
PGSC0003DMG400025735	1.37102	1.65636e-13	Up	-	-	-	-
PGSC0003DMG400024645	1.37098	0.000637728	Up	-	-	-	-
PGSC0003DMG400020467	1.37081	5.34258e-05	Up	iron ion binding	ko:K20556	-	-
PGSC0003DMG401011782	1.36946	0.000207665	Up	NAD kinase	ko:K00858	ko00760,ko01100,map00760,map01100	2.7.1.23
PGSC0003DMG400002791	1.36941	0.044382	Up	Protein of unknown function, DUF538	-	-	-
PGSC0003DMG400008298	1.36932	0.0278478	Up	The light-harvesting complex (LHC) functions as a light receptor, it captures and delivers excitation energy to photosystems with which it is closely associated	ko:K08912	ko00196,ko01100,map00196,map01100	-
PGSC0003DMG400013036	1.36892	1.58985e-07	Up	-	-	-	-
PGSC0003DMG400043788	1.36889	0.00085974	Up	Amino acid transporter	ko:K14209	ko04138,map04138	-
PGSC0003DMG400022713	1.36873	1.42341e-09	Up	Multicopper oxidase	ko:K00423	ko00053,ko01100,map00053,map01100	1.10.3.3
PGSC0003DMG402016574	1.36725	8.35121e-06	Up	Purple acid phosphatase	ko:K22390	-	-
PGSC0003DMG401005726	1.36533	0.000104816	Up	Peptidase M50B-like	-	-	-
PGSC0003DMG400010352	1.36437	1.10359e-08	Up	Putative serine esterase (DUF676)	ko:K22389	ko00564,ko00592,ko01100,ko01110,map00564,map00592,map01100,map01110	3.1.1.32
PGSC0003DMG400016180	1.36388	0.00225226	Up	flowering locus	ko:K16223	ko04712,map04712	-
PGSC0003DMG400023615	1.36377	0.0358036	Up	Universal stress protein family	-	-	-
PGSC0003DMG400004653	1.36317	2.69425e-07	Up	FR47-like protein	-	-	-
PGSC0003DMG402021510	1.36193	9.04396e-06	Up	-	-	-	-
PGSC0003DMG402019668	1.36159	0.000683254	Up	xanthine catabolic process	ko:K00106,ko:K00157,ko:K09842,ko:K11817	ko00230,ko00232,ko00280,ko00350,ko00380,ko00750,ko00760,ko00830,ko00906,ko00982,ko00983,ko01100,ko01110,ko01120,ko04146,ko04630,map00230,map00232,map00280,map00350,map00380,map00750,map00760,map00830,map00906,map00982,map00983,map01100,map01110,map01120,map04146,map04630	1.17.1.4,1.17.3.2,1.2.3.1,1.2.3.14,1.2.3.7
PGSC0003DMG400009225	1.36144	0.000785853	Up	-	-	-	-
PGSC0003DMG400021716	1.36144	0.00113874	Up	Belongs to the thioredoxin family	ko:K03671	ko04621,ko05418,map04621,map05418	-
PGSC0003DMG400032172	1.36058	8.03893e-05	Up	Importin-5-like isoform X1	ko:K20222	-	-
PGSC0003DMG400006728	1.36036	0.00318563	Up	-	-	-	-
PGSC0003DMG400000110	1.35813	5.40993e-10	Up	Protein of unknown function (DUF1298)	-	-	-
PGSC0003DMG400002849	1.35647	3.11463e-08	Up	Plant protein of unknown function (DUF863)	-	-	-
PGSC0003DMG400030984	1.35637	7.65983e-07	Up	Reversible hydration of carbon dioxide	ko:K01673	ko00910,map00910	4.2.1.1
PGSC0003DMG400021416	1.35599	0.00261299	Up	-	-	-	-
PGSC0003DMG402018318	1.35591	0.0109582	Up	F-box LRR-repeat protein	-	-	-
PGSC0003DMG400008127	1.35543	3.76339e-06	Up	Glutaredoxin	ko:K17479	-	-
PGSC0003DMG400028278	1.3548	7.83603e-05	Up	UDP-glucoronosyl and UDP-glucosyl transferase	ko:K13496	ko01110,map01110	-
PGSC0003DMG400006084	1.35452	0.00027775	Up	NADH-quinone oxidoreductase cyanobacterial subunit N	-	-	-
PGSC0003DMG400009611	1.35383	0.0220782	Up	GDSL-like Lipase/Acylhydrolase	-	-	-
PGSC0003DMG400006345	1.35187	4.10095e-06	Up	TGACG-sequence-specific DNA-binding protein	ko:K14431	ko04075,map04075	-
PGSC0003DMG402023760	1.35129	0.0023376	Up	-	-	-	-
PGSC0003DMG400005580	1.35116	0.00663747	Up	Cytochrome P450 92B1	ko:K20623	ko00905,ko01100,ko01110,map00905,map01100,map01110	-
PGSC0003DMG401019352	1.35102	2.83263e-06	Up	Biotin carboxylase C-terminal domain	ko:K01968	ko00280,ko01100,map00280,map01100	6.4.1.4
PGSC0003DMG400019257	1.35045	9.90637e-05	Up	Involved in biosynthesis of the thiamine precursor thiazole. Catalyzes the conversion of NAD and glycine to adenosine diphosphate 5-(2-hydroxyethyl)-4-methylthiazole-2-carboxylic acid (ADT), an adenylated thiazole intermediate. The reaction includes an iron-dependent sulfide transfer from a conserved cysteine residue of the protein to a thiazole intermediate. The enzyme can only undergo a single …	ko:K03146	ko00730,ko01100,map00730,map01100	-
PGSC0003DMG400000027	1.34932	0.0112036	Up	Myb-like DNA-binding domain	ko:K09422	-	-
PGSC0003DMG400001866	1.3489	0.00892287	Up	F-box protein At5g03100-like	-	-	-
PGSC0003DMG400006033	1.34882	0.0374035	Up	WD domain, G-beta repeat	ko:K10143	ko04115,ko04120,ko04712,map04115,map04120,map04712	2.3.2.27
PGSC0003DMG400033097	1.34808	0.0127472	Up	Protein NRT1 PTR FAMILY	ko:K14638	-	-
PGSC0003DMG404025785	1.3471	8.6797e-05	Up	mitochondrial fission	ko:K01528,ko:K17065	ko04072,ko04139,ko04144,ko04214,ko04217,ko04621,ko04668,ko04721,ko04961,ko05100,map04072,map04139,map04144,map04214,map04217,map04621,map04668,map04721,map04961,map05100	3.6.5.5
PGSC0003DMG400003898	1.34663	6.23106e-05	Up	Rab subfamily of small GTPases	ko:K07910,ko:K07976	-	-
PGSC0003DMG400007365	1.34662	0.00123343	Up	cyclin-dependent protein kinase inhibitor	-	-	-
PGSC0003DMG400004735	1.34588	3.89436e-05	Up	Plant invertase/pectin methylesterase inhibitor	-	-	-
PGSC0003DMG400002928	1.34554	1.33353e-06	Up	Belongs to the small heat shock protein (HSP20) family	ko:K13993	ko04141,map04141	-
PGSC0003DMG400027385	1.34454	0.0388915	Up	Belongs to the glycosyl hydrolase 17 family	-	-	-
PGSC0003DMG400026479	1.34383	9.74901e-19	Up	Heavy-metal-associated domain	-	-	-
PGSC0003DMG400003887	1.34378	4.97618e-11	Up	Heavy-metal-associated domain	-	-	-
PGSC0003DMG400030590	1.34339	0.0100971	Up	Lipid phosphate phosphatase	ko:K18693	ko00561,ko00564,ko01110,map00561,map00564,map01110	3.1.3.4,3.1.3.81
PGSC0003DMG400011719	1.34244	8.86061e-06	Up	kDa class I heat shock	ko:K13993	ko04141,map04141	-
PGSC0003DMG402013636	1.34148	0.000147958	Up	transport protein	ko:K14007	ko04141,map04141	-
PGSC0003DMG402022708	1.3407	3.80737e-06	Up	NAD(P)H-binding	-	-	-
PGSC0003DMG400026499	1.3403	0.0376148	Up	-	-	-	-
PGSC0003DMG400026057	1.34025	0.0299615	Up	Belongs to the iron ascorbate-dependent oxidoreductase family	-	-	-
PGSC0003DMG402006188	1.339	2.27844e-05	Up	serine threonine-protein kinase	-	-	-
PGSC0003DMG400018090	1.33883	0.037732	Up	Dof domain, zinc finger	-	-	-
PGSC0003DMG401021057	1.33814	5.35298e-05	Up	iron ion binding	-	-	-
PGSC0003DMG400007456	1.33813	0.0115485	Up	calcium-binding protein	ko:K13448	ko04626,map04626	-
PGSC0003DMG400021244	1.33775	4.27479e-07	Up	Ras-related protein	ko:K07877	ko04152,map04152	-
PGSC0003DMG400028327	1.33735	7.08015e-06	Up	-	-	-	-
PGSC0003DMG400001884	1.33698	0.00829301	Up	cystathionine gamma-synthase activity	ko:K01739	ko00270,ko00450,ko00920,ko01100,ko01110,ko01130,ko01230,map00270,map00450,map00920,map01100,map01110,map01130,map01230	2.5.1.48
PGSC0003DMG402021921	1.33665	4.50755e-05	Up	Phosphoribosyl synthetase-associated domain	ko:K00948	ko00030,ko00230,ko01100,ko01110,ko01120,ko01130,ko01200,ko01230,map00030,map00230,map01100,map01110,map01120,map01130,map01200,map01230	2.7.6.1
PGSC0003DMG402024850	1.33577	2.2826e-10	Up	transcription elongation factor SPT5 homolog 1	ko:K15172	-	-
PGSC0003DMG400023297	1.33433	3.44078e-05	Up	Raffinose synthase or seed imbibition protein Sip1	ko:K06617	ko00052,map00052	2.4.1.82
PGSC0003DMG400007375	1.33292	0.00143359	Up	The light-harvesting complex (LHC) functions as a light receptor, it captures and delivers excitation energy to photosystems with which it is closely associated	ko:K08912	ko00196,ko01100,map00196,map01100	-
PGSC0003DMG401016626	1.33289	0.0198323	Up	Cytochrome b-561 / ferric reductase transmembrane domain.	-	-	-
PGSC0003DMG400026959	1.33228	0.0321704	Up	zinc finger	-	-	-
PGSC0003DMG400001692	1.33219	0.000152384	Up	Cytochrome p450	ko:K20661	-	-
PGSC0003DMG400011508	1.33167	0.000131437	Up	isoform X1	-	-	-
PGSC0003DMG400004445	1.33158	0.000563511	Up	Partial alpha/beta-hydrolase lipase region	-	-	-
PGSC0003DMG400022478	1.33095	5.30752e-08	Up	Heat shock protein DnaJ	-	-	-
PGSC0003DMG400031775	1.32892	0.00406251	Up	-	-	-	-
PGSC0003DMG400006974	1.32831	7.40332e-07	Up	Rubisco LSMT substrate-binding	ko:K12177,ko:K19199	ko00310,map00310	2.1.1.43
PGSC0003DMG400040086	1.32796	9.93489e-05	Up	Catalyzes the aldol cleavage of 4-hydroxy-4-methyl-2- oxoglutarate (HMG) into 2 molecules of pyruvate. Also contains a secondary oxaloacetate (OAA) decarboxylase activity due to the common pyruvate enolate transition state formed following C-C bond cleavage in the retro-aldol and decarboxylation reactions	-	-	-
PGSC0003DMG400029084	1.32789	5.38325e-06	Up	POT family	ko:K14638	-	-
PGSC0003DMG400028460	1.32732	8.62989e-05	Up	Transcriptional repressor, ovate	-	-	-
PGSC0003DMG400007000	1.32699	2.21217e-07	Up	Lecithin:cholesterol acyltransferase	ko:K06129	ko00564,ko04142,map00564,map04142	3.1.1.5
PGSC0003DMG400022262	1.32681	0.000169625	Up	Domain of unknown function (DUF2431)	ko:K19307	-	2.1.1.313
PGSC0003DMG400013171	1.32652	0.0442822	Up	Ribonuclease H protein	-	-	-
PGSC0003DMG400011708	1.32612	8.03126e-07	Up	regulation of response to stimulus	-	-	-
PGSC0003DMG400032789	1.32427	0.000828836	Up	MBOAT, membrane-bound O-acyltransferase family	ko:K11155	ko00561,ko00830,ko01100,ko04975,map00561,map00830,map01100,map04975	2.3.1.20,2.3.1.75,2.3.1.76
PGSC0003DMG400017620	1.32417	0.00222638	Up	POT family	ko:K14638	-	-
PGSC0003DMG400032093	1.32329	0.000273406	Up	-	-	-	-
PGSC0003DMG400018943	1.32291	5.27046e-10	Up	ATP sulfurylase 1, chloroplastic-like	ko:K13811	ko00230,ko00261,ko00450,ko00920,ko01100,ko01120,ko01130,map00230,map00261,map00450,map00920,map01100,map01120,map01130	2.7.1.25,2.7.7.4
PGSC0003DMG400019720	1.32279	7.49062e-06	Up	Conserved gene of	-	-	-
PGSC0003DMG400030817	1.32222	4.36076e-08	Up	Folate-sensitive fragile site protein Fra10Ac1	ko:K13121	-	-
PGSC0003DMG400021818	1.3208	0.000246405	Up	Carbohydrate transporter	-	-	-
PGSC0003DMG400026566	1.32032	0.00171335	Up	ralf-like 27	-	-	-
PGSC0003DMG402029166	1.32015	4.07564e-08	Up	Protein kinase domain	ko:K00908,ko:K07359	ko04140,ko04152,ko04211,ko04920,ko04921,ko05034,map04140,map04152,map04211,map04920,map04921,map05034	2.7.11.17
PGSC0003DMG400036713	1.31948	0.000361108	Up	Belongs to the glyceraldehyde-3-phosphate dehydrogenase family	ko:K05298	ko00710,ko01100,ko01120,ko01200,map00710,map01100,map01120,map01200	1.2.1.13
PGSC0003DMG400035905	1.31842	2.18624e-07	Up	Secreted protein acidic and rich in cysteine Ca binding region	ko:K13448	ko04626,map04626	-
PGSC0003DMG400000050	1.31788	0.044243	Up	Ccr4-not transcription complex	ko:K12604	ko03018,map03018	-
PGSC0003DMG400019465	1.31755	2.10439e-12	Up	Hippocampus abundant	-	-	-
PGSC0003DMG400027788	1.3173	0.000306874	Up	Protein of unknown function (DUF740)	-	-	-
PGSC0003DMG400007951	1.31392	0.000256614	Up	DNA-binding domain in plant proteins such as APETALA2 and EREBPs	ko:K09286	-	-
PGSC0003DMG400027758	1.31344	0.0013	Up	RNase H family protein	-	-	-
PGSC0003DMG400000879	1.31333	0.000480857	Up	ABC-2 family transporter protein	-	-	-
PGSC0003DMG400016223	1.31301	3.52071e-06	Up	Removal of H(2)O(2), oxidation of toxic reductants, biosynthesis and degradation of lignin, suberization, auxin catabolism, response to environmental stresses such as wounding, pathogen attack and oxidative stress	ko:K00430	ko00940,ko01100,ko01110,map00940,map01100,map01110	1.11.1.7
PGSC0003DMG400041998	1.31239	0.000187035	Up	Alpha/beta hydrolase family	-	-	-
PGSC0003DMG400005442	1.312	3.12066e-05	Up	GPI-anchored protein	-	-	-
PGSC0003DMG400016497	1.31184	0.00934813	Up	RNA binding	-	-	-
PGSC0003DMG400000984	1.31121	0.026895	Up	3-oxo-5-alpha-steroid 4-dehydrogenase	ko:K10258,ko:K12343	ko00062,ko00140,ko01040,ko01110,ko01212,map00062,map00140,map01040,map01110,map01212	1.3.1.22,1.3.1.93
PGSC0003DMG400015319	1.31035	8.84517e-06	Up	WD domain, G-beta repeat	ko:K10143	ko04115,ko04120,ko04712,map04115,map04120,map04712	2.3.2.27
PGSC0003DMG400027633	1.31009	0.0147509	Up	9-cis-epoxycarotenoid dioxygenase	ko:K09840	ko00906,ko01100,ko01110,map00906,map01100,map01110	1.13.11.51
PGSC0003DMG400008833	1.30991	3.12395e-07	Up	Rare lipoprotein A (RlpA)-like double-psi beta-barrel	ko:K20628	-	-
PGSC0003DMG400013007	1.3098	1.03598e-09	Up	RNA binding	-	-	-
PGSC0003DMG400027916	1.3088	0.000589005	Up	Myo-inositol-1-phosphate synthase	ko:K01858	ko00521,ko00562,ko01100,ko01130,map00521,map00562,map01100,map01130	5.5.1.4
PGSC0003DMG400026598	1.30689	6.66412e-09	Up	-	-	-	-
PGSC0003DMG402005859	1.30687	5.92031e-06	Up	Domain of unknown function (DUF4033)	-	-	-
PGSC0003DMG402014659	1.30645	0.00122413	Up	-	-	-	-
PGSC0003DMG400023407	1.30633	2.54957e-09	Up	RNA-binding protein	-	-	-
PGSC0003DMG400010170	1.30587	0.0253768	Up	Soybean trypsin inhibitor (Kunitz) family of protease inhibitors	-	-	-
PGSC0003DMG400010625	1.30581	2.14354e-06	Up	Belongs to the peptidase S10 family	ko:K09756,ko:K16296	ko00940,map00940	2.3.1.91
PGSC0003DMG400007112	1.30467	0.0202697	Up	transparent testa 1	-	-	-
PGSC0003DMG400011578	1.30466	0.000903703	Up	Core-2/I-Branching enzyme	ko:K20891	-	-
PGSC0003DMG400016032	1.30383	0.0258726	Up	Glutaredoxin	ko:K03676	-	-
PGSC0003DMG400006429	1.30323	0.0113812	Up	Tyrosine phosphatase family	ko:K18045	-	3.1.3.48
PGSC0003DMG400008441	1.30208	8.94939e-05	Up	leucine-rich repeat extensin-like protein	-	-	-
PGSC0003DMG400004636	1.30195	0.0394259	Up	EamA-like transporter family	-	-	-
PGSC0003DMG400009571	1.30119	6.33091e-07	Up	Protein kinase domain	-	-	-
PGSC0003DMG401014619	1.2991	0.000180477	Up	Serine racemase	ko:K12235	ko00260,ko01100,map00260,map01100	5.1.1.18
PGSC0003DMG400007037	1.29775	0.00159359	Up	Phosphatidylinositol 3- and 4-kinase	-	-	-
PGSC0003DMG400023738	1.29726	0.000119084	Up	-	-	-	-
PGSC0003DMG400025259	1.29653	7.21585e-06	Up	Belongs to the disease resistance NB-LRR family	ko:K13457	ko04626,map04626	-
PGSC0003DMG400004415	1.29603	0.00198832	Up	Protein kinase domain	ko:K08867	-	2.7.11.1
PGSC0003DMG400028627	1.29565	0.0113328	Up	Leucine rich repeat	-	-	-
PGSC0003DMG400026500	1.29536	9.0238e-05	Up	The light-harvesting complex (LHC) functions as a light receptor, it captures and delivers excitation energy to photosystems with which it is closely associated	ko:K08916	ko00196,ko01100,map00196,map01100	-
PGSC0003DMG400014787	1.295	0.000430329	Up	-	-	-	-
PGSC0003DMG400004652	1.29499	2.14004e-07	Up	Aminotransferase class-V	ko:K00830	ko00250,ko00260,ko00630,ko00680,ko01100,ko01110,ko01120,ko01130,ko01200,ko04146,map00250,map00260,map00630,map00680,map01100,map01110,map01120,map01130,map01200,map04146	2.6.1.44,2.6.1.45,2.6.1.51
PGSC0003DMG400007051	1.29351	1.19166e-05	Up	Ribosomal protein L4	ko:K02926	ko03010,map03010	-
PGSC0003DMG402011204	1.29337	0.000241073	Up	-	-	-	-
PGSC0003DMG400004802	1.29294	4.24249e-06	Up	Belongs to the ATG8 family	ko:K08341	ko04068,ko04136,ko04137,ko04138,ko04139,ko04140,ko04212,ko04371,ko04621,ko04727,ko05167,map04068,map04136,map04137,map04138,map04139,map04140,map04212,map04371,map04621,map04727,map05167	-
PGSC0003DMG400007099	1.29292	4.19755e-05	Up	Multiprotein bridging factor 1	ko:K03627	-	-
PGSC0003DMG400030625	1.29292	1.45723e-05	Up	Leucine-rich repeat receptor-like serine threonine-protein kinase BAM1	-	-	-
PGSC0003DMG400008863	1.29242	8.34942e-06	Up	-	-	-	-
PGSC0003DMG400046427	1.29182	0.0044682	Up	Belongs to the sulfotransferase 1 family	ko:K22312	-	2.8.2.39
PGSC0003DMG400029239	1.29145	0.0158675	Up	Belongs to the class I-like SAM-binding methyltransferase superfamily. Cation-independent O- methyltransferase family	ko:K16040	ko00945,map00945	2.1.1.240
PGSC0003DMG401007391	1.29037	0.00524635	Up	DNA repair metallo-beta-lactamase	ko:K15340	-	-
PGSC0003DMG402006809	1.29027	0.0139266	Up	-	-	-	-
PGSC0003DMG400003727	1.29014	7.39634e-08	Up	TB2/DP1, HVA22 family	ko:K17338	-	-
PGSC0003DMG400006733	1.29003	8.28621e-11	Up	Mitosis protein DIM1	ko:K12859	ko03040,map03040	-
PGSC0003DMG400022199	1.28998	0.0140947	Up	Membrane bound O-acyl transferase family	-	-	-
PGSC0003DMG400001374	1.28857	1.09992e-10	Up	Cytochrome p450	ko:K09590	ko00905,ko01100,ko01110,map00905,map01100,map01110	-
PGSC0003DMG400003697	1.28759	3.13176e-07	Up	-	-	-	-
PGSC0003DMG400022335	1.28732	7.80595e-07	Up	Cotton fibre expressed protein	-	-	-
PGSC0003DMG400000384	1.28716	3.04608e-11	Up	Protein of unknown function, DUF538	-	-	-
PGSC0003DMG402022314	1.28702	4.89678e-08	Up	Belongs to the ATG8 family	ko:K08341	ko04068,ko04136,ko04137,ko04138,ko04139,ko04140,ko04212,ko04371,ko04621,ko04727,ko05167,map04068,map04136,map04137,map04138,map04139,map04140,map04212,map04371,map04621,map04727,map05167	-
PGSC0003DMG402009338	1.28675	0.0184792	Up	Leucine rich repeat	-	-	-
PGSC0003DMG400030081	1.28656	0.00101974	Up	Plant protein of unknown function (DUF868)	-	-	-
PGSC0003DMG400025079	1.28651	0.000178911	Up	Belongs to the TRAFAC class dynamin-like GTPase superfamily. Dynamin Fzo YdjA family	ko:K14754,ko:K17065	ko04139,ko04214,ko04217,ko04621,ko04668,ko05162,ko05164,ko05165,map04139,map04214,map04217,map04621,map04668,map05162,map05164,map05165	3.6.5.5
PGSC0003DMG400024382	1.2865	0.00500693	Up	DNA recombination	ko:K07466	ko03030,ko03420,ko03430,ko03440,ko03460,map03030,map03420,map03430,map03440,map03460	-
PGSC0003DMG400020433	1.28571	6.80078e-10	Up	4Fe-4S single cluster domain of Ferredoxin I	-	-	-
PGSC0003DMG400028217	1.28567	2.95971e-06	Up	-	-	-	-
PGSC0003DMG400010963	1.28535	0.000302262	Up	Wall-associated receptor	-	-	-
PGSC0003DMG400020505	1.28441	0.000368155	Up	Photosystem I reaction center subunit	ko:K02698	ko00195,ko01100,map00195,map01100	-
PGSC0003DMG400022494	1.28416	0.00159578	Up	-	ko:K03006	ko00230,ko00240,ko01100,ko03020,ko05016,ko05168,ko05169,map00230,map00240,map01100,map03020,map05016,map05168,map05169	2.7.7.6
PGSC0003DMG400031203	1.28388	1.23726e-05	Up	Conserved gene of	-	-	-
PGSC0003DMG400030082	1.28346	0.0290725	Up	Copper amine oxidase, N2 domain	ko:K00276	ko00260,ko00350,ko00360,ko00410,ko00950,ko00960,ko01100,ko01110,map00260,map00350,map00360,map00410,map00950,map00960,map01100,map01110	1.4.3.21
PGSC0003DMG400002386	1.28165	0.00411964	Up	Staygreen protein	ko:K22013	ko00860,ko01110,map00860,map01110	4.99.1.10
PGSC0003DMG402021239	1.28077	1.37339e-05	Up	Allows the formation of correctly charged Gln-tRNA(Gln) through the transamidation of misacylated Glu-tRNA(Gln) in chloroplasts and mitochondria. The reaction takes place in the presence of glutamine and ATP through an activated gamma-phospho- Glu-tRNA(Gln)	ko:K02433	ko00970,ko01100,map00970,map01100	6.3.5.6,6.3.5.7
PGSC0003DMG400017191	1.28071	4.0894e-05	Up	Belongs to the UDP-glycosyltransferase family	ko:K21354	-	2.4.1.330
PGSC0003DMG400030715	1.28051	2.10849e-05	Up	Glycosyl hydrolase family 79, N-terminal domain	ko:K07964	ko00531,ko01100,ko05205,map00531,map01100,map05205	3.2.1.166
PGSC0003DMG401027116	1.28046	1.67536e-05	Up	Lignin degradation and detoxification of lignin-derived products	ko:K05909	-	1.10.3.2
PGSC0003DMG400030551	1.28029	6.33584e-06	Up	Multicopper oxidase	-	-	-
PGSC0003DMG400031109	1.27952	0.000789376	Up	isoform X1	-	-	-
PGSC0003DMG400016677	1.27907	0.0226214	Up	Domain of unknown function (DUF4219)	-	-	-
PGSC0003DMG400022306	1.27887	2.75267e-07	Up	Oral cancer-overexpressed protein 1 homolog	-	-	-
PGSC0003DMG400023635	1.27884	3.3836e-06	Up	Helicase associated domain (HA2) Add an annotation	ko:K12818	ko03040,map03040	3.6.4.13
PGSC0003DMG400004684	1.27871	2.16124e-05	Up	Region found in RelA / SpoT proteins	ko:K00951	ko00230,map00230	2.7.6.5
PGSC0003DMG400005338	1.27853	0.0063312	Up	Aux IAA proteins are short-lived transcriptional factors that function as repressors of early auxin response genes at low auxin concentrations	ko:K14484	ko04075,map04075	-
PGSC0003DMG400016361	1.27787	0.000361108	Up	Thioredoxin X	ko:K03671	ko04621,ko05418,map04621,map05418	-
PGSC0003DMG402027210	1.27764	0.0118789	Up	Belongs to the UDP-glycosyltransferase family	ko:K13495	ko00908,map00908	2.4.1.215
PGSC0003DMG400025605	1.27713	0.0301577	Up	Conserved gene of	-	-	-
PGSC0003DMG402008399	1.27686	2.78306e-05	Up	BTB POZ domain-containing protein FBL11	ko:K10268	-	-
PGSC0003DMG400013378	1.27628	3.48154e-07	Up	Peptidase family M48	-	-	-
PGSC0003DMG400017412	1.27565	0.0175799	Up	-	-	-	-
PGSC0003DMG400024399	1.27505	1.67536e-05	Up	-	-	-	-
PGSC0003DMG401026486	1.27499	0.000706802	Up	-	-	-	-
PGSC0003DMG400011280	1.27423	1.48299e-05	Up	Kinase/pyrophosphorylase	ko:K20115	-	2.7.11.32,2.7.4.27
PGSC0003DMG400026237	1.27394	1.79745e-05	Up	Cotton fibre expressed protein	-	-	-
PGSC0003DMG400017644	1.27342	2.89513e-06	Up	zinc finger	-	-	-
PGSC0003DMG400012549	1.27316	0.000151365	Up	Class-II DAHP synthetase family	ko:K01626	ko00400,ko01100,ko01110,ko01130,ko01230,ko02024,map00400,map01100,map01110,map01130,map01230,map02024	2.5.1.54
PGSC0003DMG400008846	1.27312	0.00605674	Up	Fusaric acid resistance protein-like	-	-	-
PGSC0003DMG400015903	1.27302	7.91377e-07	Up	Armadillo/beta-catenin-like repeats	-	-	-
PGSC0003DMG400031081	1.27208	7.84158e-07	Up	ATPase family associated with various cellular activities (AAA)	-	-	-
PGSC0003DMG400008545	1.26984	0.000314807	Up	Blue/Ultraviolet sensing protein C terminal	ko:K12118	ko04712,map04712	-
PGSC0003DMG400003094	1.26957	0.00330267	Up	Belongs to the iron ascorbate-dependent oxidoreductase family	-	-	-
PGSC0003DMG400022148	1.26953	1.00149e-08	Up	Belongs to the actin family	ko:K16616	-	-
PGSC0003DMG400027393	1.26949	0.0142368	Up	Belongs to the iron ascorbate-dependent oxidoreductase family	ko:K06892	ko00940,ko01110,map00940,map01110	-
PGSC0003DMG400005464	1.26914	1.03035e-07	Up	Rhodanese Homology Domain	-	-	-
PGSC0003DMG400022660	1.26896	2.95971e-06	Up	-	-	-	-
PGSC0003DMG400014262	1.26854	1.62455e-06	Up	-	-	-	-
PGSC0003DMG400001611	1.26845	0.00317369	Up	Auxin-induced	ko:K14488	ko04075,map04075	-
PGSC0003DMG402019060	1.26787	0.000752567	Up	sucrose-phosphate synthase	ko:K00696	ko00500,ko01100,map00500,map01100	2.4.1.14
PGSC0003DMG401012961	1.26562	0.000799658	Up	Belongs to the peptidase A1 family	-	-	-
PGSC0003DMG400021830	1.2656	0.0349437	Up	Pollen proteins Ole e I like	-	-	-
PGSC0003DMG400030833	1.26535	0.00818748	Up	Ring finger domain	ko:K10635	-	2.3.2.27
PGSC0003DMG400028757	1.26524	0.00182486	Up	fiber protein Fb15	-	-	-
PGSC0003DMG400001179	1.26508	2.67981e-08	Up	Carboxylesterase family	ko:K15889	ko00900,ko01120,ko01130,map00900,map01120,map01130	-
PGSC0003DMG400022634	1.26476	1.45788e-05	Up	HEAT repeat associated with sister chromatid cohesion	-	-	-
PGSC0003DMG400002104	1.2642	1.9715e-07	Up	Fusaric acid resistance protein-like	-	-	-
PGSC0003DMG400014532	1.2635	4.29896e-06	Up	Cofactor assembly of complex C subunit B	-	-	-
PGSC0003DMG400031346	1.26338	1.17738e-08	Up	Protein of unknown function, DUF538	-	-	-
PGSC0003DMG400016823	1.26299	0.0349713	Up	ADP binding	ko:K13459	ko04626,map04626	-
PGSC0003DMG400000619	1.26259	2.18159e-07	Up	Methyl-CpG binding domain	-	-	-
PGSC0003DMG400020638	1.26254	0.00619381	Up	PDDEXK-like family of unknown function	-	-	-
PGSC0003DMG400021399	1.26216	5.16456e-09	Up	Lysosomal Pro-X carboxypeptidase	ko:K01285	ko04614,ko04974,map04614,map04974	3.4.16.2
PGSC0003DMG400001950	1.26179	0.000508469	Up	late embryogenesis abundant protein	-	-	-
PGSC0003DMG400013230	1.26141	0.00347151	Up	Cytochrome p450	ko:K00512,ko:K07418,ko:K15472	ko00140,ko00590,ko00591,ko00909,ko01100,ko01110,ko04212,ko04726,ko04750,ko04913,ko04917,ko04927,ko04934,map00140,map00590,map00591,map00909,map01100,map01110,map04212,map04726,map04750,map04913,map04917,map04927,map04934	1.14.13.121,1.14.14.1,1.14.14.19,1.14.14.32
PGSC0003DMG400001570	1.26132	2.70407e-06	Up	Occurs in almost all aerobically respiring organisms and serves to protect cells from the toxic effects of hydrogen peroxide	ko:K03781	ko00380,ko00630,ko01110,ko01130,ko01200,ko04011,ko04016,ko04068,ko04146,ko04211,ko04212,ko04213,ko05014,map00380,map00630,map01110,map01130,map01200,map04011,map04016,map04068,map04146,map04211,map04212,map04213,map05014	1.11.1.6
PGSC0003DMG400028777	1.26046	1.24133e-07	Up	Salicylic acid-binding protein 2	ko:K20802	ko00460,ko01110,map00460,map01110	4.1.2.10
PGSC0003DMG400022273	1.26032	6.66273e-10	Up	RPM1-interacting protein	-	-	-
PGSC0003DMG400046688	1.26023	0.00580394	Up	-	-	-	-
PGSC0003DMG400030273	1.26013	1.85842e-07	Up	-	-	-	-
PGSC0003DMG400023126	1.26012	0.00246671	Up	Ribonuclease H protein	-	-	-
PGSC0003DMG401006673	1.25948	0.00306984	Up	-	-	-	-
PGSC0003DMG400006149	1.25933	0.0062095	Up	The light-harvesting complex (LHC) functions as a light receptor, it captures and delivers excitation energy to photosystems with which it is closely associated	ko:K08912,ko:K08913	ko00196,ko01100,map00196,map01100	-
PGSC0003DMG400007992	1.25814	0.00255826	Up	Leucine-zipper of ternary complex factor MIP1	-	-	-
PGSC0003DMG400021431	1.25771	0.00039789	Up	basic region leucin zipper	-	-	-
PGSC0003DMG400030264	1.25653	0.010243	Up	ATP binding protein	-	-	-
PGSC0003DMG402007034	1.25517	9.54291e-06	Up	Lignin degradation and detoxification of lignin-derived products	ko:K05909	-	1.10.3.2
PGSC0003DMG400008674	1.25513	2.71697e-05	Up	Transcriptional Coactivator p15 (PC4)	-	-	-
PGSC0003DMG400026262	1.25452	6.20239e-08	Up	mediator of RNA polymerase II transcription subunit	-	-	-
PGSC0003DMG400007019	1.25362	2.36227e-07	Up	Transketolase, thiamine diphosphate binding domain	ko:K00615	ko00030,ko00710,ko01051,ko01100,ko01110,ko01120,ko01130,ko01200,ko01230,map00030,map00710,map01051,map01100,map01110,map01120,map01130,map01200,map01230	2.2.1.1
PGSC0003DMG400033046	1.25302	0.0101907	Up	Dof domain, zinc finger	ko:K16222	ko04712,map04712	-
PGSC0003DMG402011297	1.25301	0.0109653	Up	CCT motif	ko:K12128,ko:K12130	ko04712,map04712	-
PGSC0003DMG402001610	1.25295	0.035393	Up	Auxin-induced	ko:K14488	ko04075,map04075	-
PGSC0003DMG400005668	1.25218	0.0152786	Up	conserved protein UCP031088, alpha beta hydrolase	-	-	-
PGSC0003DMG400008011	1.25218	6.3328e-06	Up	bZIP transcription factor TRAB1-like	ko:K14432	ko04075,map04075	-
PGSC0003DMG401008955	1.25186	4.53086e-07	Up	Glutathione S-transferase, N-terminal domain	-	-	-
PGSC0003DMG400013852	1.25167	0.0439346	Up	Domain of unknown function (DUF4283)	-	-	-
PGSC0003DMG402012981	1.25141	5.6201e-07	Up	Wall-associated receptor kinase galacturonan-binding	ko:K04733	ko04010,ko04064,ko04620,ko04621,ko04624,ko04722,ko05133,ko05140,ko05142,ko05145,ko05152,ko05162,ko05164,map04010,map04064,map04620,map04621,map04624,map04722,map05133,map05140,map05142,map05145,map05152,map05162,map05164	2.7.11.1
PGSC0003DMG400001442	1.25136	1.85201e-07	Up	Belongs to the ClpA ClpB family	ko:K03695	ko04213,map04213	-
PGSC0003DMG400023561	1.25053	0.00201056	Up	-	-	-	-
PGSC0003DMG401022752	1.25027	0.0392573	Up	GMC oxidoreductase	ko:K00108,ko:K21270	ko00260,ko01100,map00260,map01100	1.1.3.49,1.1.99.1
PGSC0003DMG400028801	1.25024	0.000850737	Up	Leucine rich repeat N-terminal domain	ko:K04733	ko04010,ko04064,ko04620,ko04621,ko04624,ko04722,ko05133,ko05140,ko05142,ko05145,ko05152,ko05162,ko05164,map04010,map04064,map04620,map04621,map04624,map04722,map05133,map05140,map05142,map05145,map05152,map05162,map05164	2.7.11.1
PGSC0003DMG400024968	1.24999	0.00560913	Up	NPH3 family	-	-	-
PGSC0003DMG400017434	1.24988	3.42721e-07	Up	Belongs to the glyceraldehyde-3-phosphate dehydrogenase family	ko:K00134	ko00010,ko00710,ko01100,ko01110,ko01120,ko01130,ko01200,ko01230,ko04066,ko05010,map00010,map00710,map01100,map01110,map01120,map01130,map01200,map01230,map04066,map05010	1.2.1.12
PGSC0003DMG400024584	1.24976	0.00478817	Up	Alpha-N-acetylglucosaminidase (NAGLU) C-terminal domain	ko:K01205	ko00531,ko01100,ko04142,map00531,map01100,map04142	3.2.1.50
PGSC0003DMG400015597	1.24939	1.39116e-07	Up	Belongs to the cyclin family	ko:K18810	-	-
PGSC0003DMG400004964	1.24917	0.00215575	Up	In Between Ring fingers	ko:K11975	-	2.3.2.31
PGSC0003DMG400004304	1.24888	0.00771224	Up	endoplasmic reticulum	ko:K10950	ko04141,ko05110,map04141,map05110	-
PGSC0003DMG400036760	1.2485	1.54084e-07	Up	Salicylic acid-binding protein 2	ko:K20802	ko00460,ko01110,map00460,map01110	4.1.2.10
PGSC0003DMG400005958	1.24767	0.000193758	Up	Phosphatidylinositol-4-phosphate 5-Kinase	ko:K00921	ko00562,ko04070,ko04145,ko04810,map00562,map04070,map04145,map04810	2.7.1.150
PGSC0003DMG400023612	1.24736	0.00496887	Up	Serine-threonine protein kinase, plant-type	ko:K04730,ko:K04733,ko:K13420	ko04010,ko04016,ko04064,ko04620,ko04621,ko04624,ko04626,ko04722,ko05133,ko05140,ko05142,ko05145,ko05152,ko05162,ko05164,ko05169,map04010,map04016,map04064,map04620,map04621,map04624,map04626,map04722,map05133,map05140,map05142,map05145,map05152,map05162,map05164,map05169	2.7.11.1
PGSC0003DMG400022655	1.24702	1.7809e-05	Up	Lipase (class 3)	-	-	-
PGSC0003DMG400009073	1.24701	0.0182611	Up	Mediates both low-affinity uptake and efflux of sugar across the membrane	ko:K15382	-	-
PGSC0003DMG400015823	1.24622	0.00022561	Up	Protein of unknown function, DUF599	-	-	-
PGSC0003DMG402004281	1.24571	0.00160749	Up	-	-	-	-
PGSC0003DMG400027068	1.24541	0.038082	Up	serine threonine-protein kinase	-	-	-
PGSC0003DMG400027761	1.24424	7.40104e-09	Up	FR47-like protein	ko:K20793	-	2.3.1.258
PGSC0003DMG400031350	1.2437	6.9757e-15	Up	Amino acid kinase family	ko:K09903	ko00240,ko01100,map00240,map01100	2.7.4.22
PGSC0003DMG400023972	1.24342	0.000171614	Up	Iron-sulfur assembly protein IscA-like	ko:K22063	-	-
PGSC0003DMG400009397	1.24279	0.000310034	Up	isoform X1	-	-	-
PGSC0003DMG400024943	1.24236	9.93875e-05	Up	-	-	-	-
PGSC0003DMG400004655	1.24231	6.99293e-05	Up	5'-AMP-activated protein kinase beta subunit, interation domain	ko:K07199	ko04068,ko04152,ko04211,ko04213,ko04371,ko04530,ko04710,ko04714,ko04910,ko04920,ko04921,ko04922,ko04931,ko04932,ko05410,map04068,map04152,map04211,map04213,map04371,map04530,map04710,map04714,map04910,map04920,map04921,map04922,map04931,map04932,map05410	-
PGSC0003DMG400020341	1.24154	2.99489e-05	Up	kDa class I heat shock	ko:K13993	ko04141,map04141	-
PGSC0003DMG400009509	1.24063	0.000614203	Up	Heat shock protein	ko:K04079	ko04141,ko04151,ko04217,ko04612,ko04621,ko04626,ko04657,ko04659,ko04914,ko04915,ko05200,ko05215,ko05418,map04141,map04151,map04217,map04612,map04621,map04626,map04657,map04659,map04914,map04915,map05200,map05215,map05418	-
[truncated: 4,143 more rows]

## Sheet: DP_24h _vs_ DP_0h
Gene	Log2FoldChange	padj	Up/Down	Annotation	KEGG_ko	KEGG_Pathway	EC
[truncated: 3,485 more rows]

## Sheet: MA_24h _vs_ MA_0h
Gene	Log2FoldChange	padj	Up/Down	Annotation	KEGG_ko	KEGG_Pathway	EC
[truncated: 3,647 more rows]

[truncated: 4 more sheets: DP_72h _vs_ DP_0h, MA_72h _vs_ MA_0h, DP_120h _vs_ DP_0h, MA_120h _vs_ MA_0h]
