# Supplementary material for: Metabolic reprogramming and transcriptomic adaptation contribute to glyphosate resistance in potato cultivars
Source: Front Plant Sci. 2026 Feb 12;17:1757471. doi: 10.3389/fpls.2026.1757471 (PMC12935873; doi:10.3389/fpls.2026.1757471)
Supplement: Supplementary Table 4 — Metabolite accumulation profiles showing differential regulation in DP and MA. [file Table4.xlsx]

## Sheet: DP 1 h vs 0 h
Metabolite	Log2(FoldChange)	VIP
Leucyl-phenylalanine	3.63381	1.71414
12-Oxophytodienoic acid	3.47474	1.32259
3-Dehydrosphinganine	2.47294	1.35957
4-Hydroxychalcone	2.38988	1.20268
3-Ethoxy-3-oxopropanoic acid	2.11945	1.3388
L-Alanyl-L-leucine	2.0019	1.39823
Gentiopicroside	1.92862	1.62528
N-Caffeoylputrescine	1.91872	1.0288
Podocarpic acid	1.91775	1.44589
Ferulic acid	1.89652	1.35852
Orotic acid	1.86949	1.268
p-Coumaric acid	1.8225	1.71512
Trans-Citridic acid	1.75369	1.42183
5-O-Caffeoylshikimic acid	1.73881	1.2502
L-(-)-Threonine	1.72786	1.00895
Higenamine	1.60404	1.39876
Caffeic acid	1.55654	1.68906
Tropine	1.54139	1.23018
Naringenin	1.53811	1.36423
Pinobanksin	1.51029	1.01356
trans-Chalcone	1.49421	1.74161
Eriodictyol	1.46321	1.133
L-(-)-Malic acid	1.43056	1.70129
2-(Formylamino)benzoic acid	1.42655	1.60836
D-Cycloserine	1.41702	1.65722
N-Acetylglycine	1.38247	1.33401
N-Hydroxy tryptamine	1.35425	1.10781
Isoferulic Acid	1.35094	1.11899
Hippuric acid	1.34705	1.50437
D-(+)-Glucono-1,5-lactone	1.3441	1.04243
7,8-Dihydroxyflavone	1.3114	1.26527
Gallic acid	1.29276	1.54738
Agmatine	1.27663	1.39397
L-Malic acid	1.2731	1.63222
L-γ-Glutamyl-L-leucine	1.22298	1.70711
Rosmarinic acid	1.21953	1.06517
Apigenin-7-glucuronide	1.19643	1.31513
2'-O-Methyladenosine	1.18649	1.5821
9S-Hydroperoxy-10E,12Z-octadecadienoic acid	1.18566	1.52217
Tryptamine	1.16736	1.07536
Malvidin-3-O-glucoside (Oenin)	1.16066	1.68141
Citrinin	1.15027	1.34135
Serotonin	1.14888	1.02955
D-Panthenol	1.10787	1.30666
N-Carbamoyl-DL-aspartic acid	1.10074	1.16049
Pantothenol	1.08821	1.39837
Sinapic acid	1.08545	1.60745
L-Fucitol	1.06435	1.55281
Epigallocatechin	1.02938	1.57198
Esculetin	1.02278	1.59124
3-Dehydro-L-Threonic Acid	1.02198	1.6551
Cyanidin-3-O-rutinoside (Keracyanin)	1.02061	1.41995
Spermidine	1.02023	1.40565
Cyclic AMP	1.01721	1.35362
Citraconic acid	1.00335	1.02381
Ribulose-5-phosphate	-1.01063	1.01834
N-acetyldopamine	-1.01859	1.75396
1-Aminocyclopropane carboxylic acid	-1.03525	1.12328
N-Acetylputrescine	-1.04415	1.72087
Purine	-1.04885	1.4326
Uridine 5’-diphosphate	-1.0576	1.61639
1-Methyl-6-oxo-1,6-dihydropyridine-3-carboxamide	-1.06491	1.34627
Acetosyringone	-1.07258	1.58686
Adenosine 5'-monophosphate monohydrate	-1.07445	1.57315
Tangeretin	-1.08156	1.60873
1-Palmitoyl-sn-glycero-3-phosphocholine	-1.13293	1.36595
γ-Aminobutyric acid	-1.1336	1.57707
Apigenin 6,8-C-diglucoside	-1.1653	1.41396
Iminodiacetic acid	-1.18137	1.6718
3-Isopropylmalic Acid	-1.18163	1.22212
Methyl 5-hydroxyoxindole-3-acetate	-1.18973	1.71693
6-Methylflavone	-1.20708	1.18022
6-Hydroxynicotinic acid	-1.20922	1.42803
4-Hydroxy-2-Oxopentanoic Acid	-1.21887	1.71693
1-Methyl-6-oxo-1,6-dihydropyridine-3-carboxylic acid	-1.23127	1.24986
Luteolin-8-C-Glucoside (Orientin)	-1.23194	1.10877
Phosphocholine	-1.24341	1.51396
Glucaric acid	-1.25339	1.47258
Phenethylamine	-1.261	1.71144
LysoPC(18:2(9Z,12Z))	-1.26948	1.59941
Pimelic acid	-1.29414	1.63495
L-Cysteine	-1.29604	1.73398
2-Aminoadipic acid (L-Homoglutamic acid)	-1.29696	1.15823
N-Acetyl-D-glucosamine 1-phosphate	-1.29891	1.49532
Benzamide	-1.29978	1.72577
Wilforlide A	-1.33109	1.60899
Uridine-5'-Diphosphate-D-Xylose	-1.35515	1.70045
Evodiamine	-1.37875	1.73861
DL-Octopamine hydrochloride	-1.37972	1.53219
Gardenoside	-1.41053	1.16772
3-Hydroxy-3-methylpentane-1,5-dioic acid	-1.41345	1.66748
DL-2-Aminoadipic acid	-1.44787	1.25563
Glutathione oxidized	-1.45398	1.35525
Trans-4-Hydroxy-L-proline	-1.45606	1.31607
Nicotianamine	-1.45884	1.76552
4-Hydroxyacetophenone	-1.46753	1.60109
H-Abu-OH	-1.46953	1.68923
Choline alfoscerate	-1.4715	1.37484
2-Aminoethanesulfonic acid	-1.47309	1.5953
N -acetylglucosamine-6-phosphate	-1.4839	1.62085
D-Mannose 1-phosphate	-1.49096	1.68544
β- NADP	-1.49624	1.35423
sn-Glycero-3-phosphocholine	-1.49848	1.46904
D-Glucosamine 1-phosphate	-1.49853	1.5484
Methionine sulfoxide	-1.51013	1.42244
Glycerophosphoglycerol	-1.5121	1.7605
Isethionic acid	-1.51382	1.39067
Cytidine 5'-monophosphate (Cytidylic acid)	-1.51546	1.4814
Glycerophosphocholine	-1.52713	1.54597
2-Amino-4-methoxyphenol	-1.61429	1.17036
D-Fructose 6-phosphate	-1.64542	1.68812
Isochlorogenic acid A	-1.66817	1.67171
Phenylacetaldehyde	-1.70547	1.46283
Isochlorogenic acid B	-1.70876	1.66405
N-Methyl-4-aminobutyric acid	-1.71522	1.71
D-Glucose 6-phosphate	-1.73521	1.73138
L-Homomethionine	-1.73655	1.47636
Flavin adenine dinucleotide (disodium salt)	-1.74706	1.55196
Glucose-1-phosphate	-1.75892	1.7361
Mannose 1-phosphate	-1.75974	1.68757
1,3-Dicaffeoylquinic acid	-1.795	1.68026
Phenylpyruvic acid	-1.80672	1.7317
O-Phosphocholine	-1.83596	1.7502
Isochlorogenic acid C	-1.83688	1.66801
1-Eicosanol	-1.90715	1.11376
L-Saccharopine	-1.91058	1.47277
NADP (Nicotinamide adenine dinucleotide phosphate)	-2.03901	1.60833
β-Nicotinamide mononucleotide	-2.08709	1.34667
3-Methylbenzaldehyde	-2.09954	1.49347
Argininosuccinic acid	-2.11293	1.41925
N-α-Acetyl-L-glutamine	-2.26104	1.6127

## Sheet: DP 24 h vs 0 h
Metabolite	Log2(FoldChange)	VIP
N-Feruloyl putrescine	5.02386	1.03331
N-Acetyl-L-Tryptophan	4.14069	1.08488
Leucyl-phenylalanine	3.63381	1.70444
12-Oxophytodienoic acid	3.47474	1.62951
3-Dehydrosphinganine	2.47294	1.52873
4-Hydroxychalcone	2.38988	1.31787
3-Ethoxy-3-oxopropanoic acid	2.11945	1.4957
L-Alanyl-L-leucine	2.0019	1.52728
Gentiopicroside	1.92862	1.54375
N-Caffeoylputrescine	1.91872	1.26868
Podocarpic acid	1.91775	1.50068
Ferulic acid	1.89652	1.56382
Orotic acid	1.86949	1.27352
p-Coumaric acid	1.8225	1.72187
Trans-Citridic acid	1.75369	1.31714
Calycosin-7-O-beta-D-glucoside	1.74587	1.12692
5-O-Caffeoylshikimic acid	1.73881	1.50246
Higenamine	1.60404	1.40603
Butin	1.60238	1.17817
Caffeic acid	1.55654	1.66292
Tropine	1.54139	1.19455
Naringenin	1.53811	1.56121
Pinobanksin	1.51029	1.21301
trans-Chalcone	1.49421	1.69947
Eriodictyol	1.46321	1.36001
L-(-)-Malic acid	1.43056	1.72812
N-Acetyl-L-phenylalanine	1.42785	1.16187
2-(Formylamino)benzoic acid	1.42655	1.52979
D-Cycloserine	1.41702	1.53091
N-Acetylglycine	1.38247	1.33296
N-Hydroxy tryptamine	1.35425	1.11617
Naringenin chalcone	1.35189	1.16175
Isoferulic Acid	1.35094	1.17097
Uridine 5'-monophosphate	1.35031	1.02341
Hippuric acid	1.34705	1.39588
7,8-Dihydroxyflavone	1.3114	1.27043
(±)-Naringenin	1.30011	1.04885
4',5,7-Trihydroxyflavanone	1.29364	1.00527
Gallic acid	1.29276	1.45229
Agmatine	1.27663	1.33113
L-Malic acid	1.2731	1.68774
Chicory acid	1.22659	1.10988
L-γ-Glutamyl-L-leucine	1.22298	1.69921
Rosmarinic acid	1.21953	1.16815
Apigenin-7-glucuronide	1.19643	1.19101
2'-O-Methyladenosine	1.18649	1.51669
9S-Hydroperoxy-10E,12Z-octadecadienoic acid	1.18566	1.58276
Tryptamine	1.16736	1.21004
Malvidin-3-O-glucoside (Oenin)	1.16066	1.61918
Citrinin	1.15027	1.49908
Serotonin	1.14888	1.09009
D-Panthenol	1.10787	1.41561
N-Carbamoyl-DL-aspartic acid	1.10074	1.12213
Pantothenol	1.08821	1.38229
Sinapic acid	1.08545	1.5189
L-Fucitol	1.06435	1.38052
Epigallocatechin	1.02938	1.50709
Esculetin	1.02278	1.64122
3-Dehydro-L-Threonic Acid	1.02198	1.60624
Cyanidin-3-O-rutinoside (Keracyanin)	1.02061	1.30647
Spermidine	1.02023	1.46881
Cyclic AMP	1.01721	1.35587
Citraconic acid	1.00335	1.00125
Ribulose-5-phosphate	-1.01063	1.08581
N-acetyldopamine	-1.01859	1.74292
1-Aminocyclopropane carboxylic acid	-1.03525	1.14121
N-Acetylputrescine	-1.04415	1.69
Purine	-1.04885	1.49307
Uridine 5’-diphosphate	-1.0576	1.56457
1-Methyl-6-oxo-1,6-dihydropyridine-3-carboxamide	-1.06491	1.25576
Acetosyringone	-1.07258	1.64671
Adenosine 5'-monophosphate monohydrate	-1.07445	1.6419
(R)-5-Oxopyrrolidine-2-carboxylic acid	-1.07544	1.01201
Tangeretin	-1.08156	1.46302
1-Palmitoyl-sn-glycero-3-phosphocholine	-1.13293	1.22058
γ-Aminobutyric acid	-1.1336	1.57365
Apigenin 6,8-C-diglucoside	-1.1653	1.53219
Iminodiacetic acid	-1.18137	1.68159
3-Isopropylmalic Acid	-1.18163	1.19272
Methyl 5-hydroxyoxindole-3-acetate	-1.18973	1.70444
6-Methylflavone	-1.20708	1.13445
6-Hydroxynicotinic acid	-1.20922	1.47287
4-Hydroxy-2-Oxopentanoic Acid	-1.21887	1.69743
1-Methyl-6-oxo-1,6-dihydropyridine-3-carboxylic acid	-1.23127	1.3599
Luteolin-8-C-Glucoside (Orientin)	-1.23194	1.18657
Phosphocholine	-1.24341	1.44544
Glucaric acid	-1.25339	1.41822
Phenethylamine	-1.261	1.64932
LysoPC(18:2(9Z,12Z))	-1.26948	1.49547
Pimelic acid	-1.29414	1.68277
L-Cysteine	-1.29604	1.68175
2-Aminoadipic acid (L-Homoglutamic acid)	-1.29696	1.15272
N-Acetyl-D-glucosamine 1-phosphate	-1.29891	1.59151
Benzamide	-1.29978	1.68069
Wilforlide A	-1.33109	1.50585
Uridine-5'-Diphosphate-D-Xylose	-1.35515	1.69182
Evodiamine	-1.37875	1.70862
DL-Octopamine hydrochloride	-1.37972	1.61129
Gardenoside	-1.41053	1.22986
3-Hydroxy-3-methylpentane-1,5-dioic acid	-1.41345	1.72105
DL-2-Aminoadipic acid	-1.44787	1.24157
Glutathione oxidized	-1.45398	1.28602
Trans-4-Hydroxy-L-proline	-1.45606	1.22554
Nicotianamine	-1.45884	1.74831
4-Hydroxyacetophenone	-1.46753	1.58624
H-Abu-OH	-1.46953	1.6802
Choline alfoscerate	-1.4715	1.33513
2-Aminoethanesulfonic acid	-1.47309	1.47918
N -acetylglucosamine-6-phosphate	-1.4839	1.58393
D-Mannose 1-phosphate	-1.49096	1.6783
β- NADP	-1.49624	1.31736
sn-Glycero-3-phosphocholine	-1.49848	1.38911
D-Glucosamine 1-phosphate	-1.49853	1.60806
Methionine sulfoxide	-1.51013	1.40461
Glycerophosphoglycerol	-1.5121	1.74608
Isethionic acid	-1.51382	1.47877
Cytidine 5'-monophosphate (Cytidylic acid)	-1.51546	1.51125
Glycerophosphocholine	-1.52713	1.50391
2-Amino-4-methoxyphenol	-1.61429	1.21298
D-Fructose 6-phosphate	-1.64542	1.51018
Isochlorogenic acid A	-1.66817	1.63434
Phenylacetaldehyde	-1.70547	1.53365
Isochlorogenic acid B	-1.70876	1.61784
N-Methyl-4-aminobutyric acid	-1.71522	1.71276
D-Glucose 6-phosphate	-1.73521	1.63982
L-Homomethionine	-1.73655	1.35574
Flavin adenine dinucleotide (disodium salt)	-1.74706	1.6443
Glucose-1-phosphate	-1.75892	1.68518
Mannose 1-phosphate	-1.75974	1.53476
1,3-Dicaffeoylquinic acid	-1.795	1.64455
Phenylpyruvic acid	-1.80672	1.69051
O-Phosphocholine	-1.83596	1.71139
Isochlorogenic acid C	-1.83688	1.64037
1-Eicosanol	-1.90715	1.13723
L-Saccharopine	-1.91058	1.37558
NADP (Nicotinamide adenine dinucleotide phosphate)	-2.03901	1.64657
β-Nicotinamide mononucleotide	-2.08709	1.378
3-Methylbenzaldehyde	-2.09954	1.61765
Argininosuccinic acid	-2.11293	1.476
N-α-Acetyl-L-glutamine	-2.26104	1.57179

## Sheet: DP 72 h vs 0 h
Metabolite	Log2(FoldChange)	VIP
N-Hydroxy tryptamine	7.65084	1.3736
N-Caffeoylputrescine	6.55844	1.40621
p-Coumaroyltyramine	5.90734	1.4178
Tryptamine	5.50557	1.41103
N-Feruloyl putrescine	5.43438	1.3712
Trans-5-O-(4-Coumaroyl)shikimate	4.50925	1.3981
N-Feruloylputrescine	4.32778	1.40386
N-Acetyl-L-leucine	4.05063	1.41066
Leucyl-phenylalanine	3.98111	1.37563
Ophthalmic acid	3.96895	1.35915
2-Isopropylmalate	3.91629	1.41752
N-Acetylmethionine	3.91153	1.38688
Agmatine	3.81328	1.1448
p-Coumaroylagmatine	3.77212	1.41584
Orotic acid	3.76651	1.36521
N-p-Coumaroyl agmatine	3.67592	1.41272
p-Coumaroylputrescine	3.56373	1.41775
N-Acetylglycine	3.55396	1.3489
Indole-3-acetyl-L-aspartic acid	3.44455	1.19959
L-(-)-Threonine	3.42613	1.24058
Leu-Leu	3.35357	1.41854
13-HPODE	3.3431	1.41243
3-Dehydrosphinganine	3.33776	1.34903
N-Acetyl-L-phenylalanine	3.2382	1.41245
Cannabisin F	3.21224	1.3405
A-Ketoglutaric acid	3.17025	1.25858
N-Feruloylagmatine	3.00363	1.41078
Gallic acid	2.96903	1.34857
N-Feruloyltyramine	2.9468	1.40473
N-Acetyl-L-Tryptophan	2.86166	1.32713
β-Pseudouridine	2.78195	1.0323
L-Homoserine	2.78195	1.31457
5-O-Caffeoylshikimic acid	2.73535	1.41253
5-oxoproline	2.70324	1.12412
3-Amino-4-hydroxybenzoic acid	2.69578	1.36093
Oxoadipic acid	2.68826	1.33621
9(10)-EpOME;(9R,10S)-(12Z)-9,10-Epoxyoctadecenoic acid	2.65584	1.40608
4-Pyridoxic acid	2.65449	1.4086
D-Allothreonine	2.63245	1.37545
Pantetheine	2.60256	1.14037
Vanillylmandelic acid	2.55053	1.09307
Trans-4-Hydroxy-L-proline	2.52985	1.28507
N-p-Coumaroyl putrescine	2.52759	1.37794
L-Methionine	2.52717	1.4014
O-Acetylserine	2.50562	1.31508
Calycosin-7-O-beta-D-glucoside	2.46042	1.1685
L-γ-Glutamyl-L-leucine	2.45943	1.40533
Sinapoylcholine	2.44417	1.36628
L-Histidine	2.43385	1.37237
9-Hydroxy-12-oxo-10(E),15(Z)-octadecadienoic acid	2.41721	1.38808
Quinic Acid	2.37581	1.33578
2,6-Diaminooimelic acid	2.30973	1.31082
Acetyl-L-lysine	2.19235	1.3908
5-Acetamidopentanoic Acid	2.17615	1.4008
L-Prolylglycine	2.16569	1.32898
7,8-Dihydroxyflavone	2.16159	1.32137
Trans-Citridic acid	2.149	1.15715
4-Pyridoxate	2.11394	1.18242
L-Valine	2.10582	1.38313
N-Acetyl-L-tyrosine	2.07924	1.35171
3-Ethoxy-3-oxopropanoic acid	2.07243	1.27752
DL-Norvaline	2.06699	1.37697
Glutaric acid	2.06155	1.40598
10Z-Nonadecenoic acid	2.05685	1.39399
γ-Glutamylphenylalanine	2.05612	1.40192
Trimethyllysine	2.04791	1.37773
Acetylvaline	1.99359	1.39455
6-Methylmercaptopurine	1.98973	1.40753
L-Allo-isoleucine	1.96443	1.39159
H-D-Trp-OH	1.94924	1.40923
trans-Cinnamate	1.94829	1.38074
Rosmarinic acid	1.94669	1.35384
7,8-Dihydro-L-biopterin	1.94273	1.30951
D-Phenylalanine	1.94061	1.39251
9(Z),11(E),13(E)-Octadecatrienoic Acid methyl ester	1.93047	1.38648
3-Amino-4-methylpentanoic acid	1.92151	1.38183
8-Amino-7-oxononanoic acid	1.91528	1.40637
N-Acetyl-DL-tryptophan	1.90835	1.19892
L-Phenylalanine	1.90454	1.40508
9S-Hydroperoxy-10E,12Z-octadecadienoic acid	1.89155	1.28196
3,4-Dihydroxybenzoic acid	1.89052	1.41276
Ac-Ala-OH	1.8898	1.38174
Methyl 4-hydroxyphenylacetate	1.88341	1.03537
2-Hydroxy-2-methylbutyric acid	1.87929	1.37097
Benzamidine	1.87013	1.40419
p-Coumaric acid	1.84753	1.39046
L-(-)-Tyrosine	1.83001	1.39161
D-Leucine	1.82716	1.39093
Isofraxidin	1.82558	1.16502
L-Tryptophan	1.81427	1.40668
L-Isoleucine	1.79884	1.38313
5-Amino-3H-imidazole-4-Carboxamide	1.79553	1.14173
Benzaldehyde	1.79442	1.25224
4-Nitrophenol	1.78476	1.35269
L-Norleucine	1.77219	1.38551
Isovalerylcarnitine	1.77177	1.28286
3-Methylxanthine	1.77078	1.35622
2-Aminoadipic acid (L-Homoglutamic acid)	1.7662	1.21605
L-Leucine	1.76299	1.38331
Saccharopine	1.74995	1.37434
5-Aminolevulinate	1.74345	1.29896
L-Citrulline	1.73507	1.30733
DL-2-Aminoadipic acid	1.72155	1.23275
Creatine	1.71241	1.19681
Punicic acid	1.68885	1.40171
Linolenic acid	1.68626	1.40017
D-gamma-Glu-Gly	1.68407	1.38194
Glutathione reduced form	1.67317	1.08262
gingerglycolipid B	1.67078	1.38375
6-Aminocaproic acid	1.66976	1.275
Arginine	1.65476	1.18043
L-(+)-Arginine	1.64616	1.13623
Ornithine	1.6336	1.3719
Isoquinoline	1.62335	1.33485
Stearidonic acid	1.62068	1.33535
H-HomoArg-OH	1.60309	1.39012
Quininic acid	1.60189	1.09379
Sinensetin	1.59377	1.2572
L-Saccharopine	1.58847	1.31142
L-Alanyl-L-leucine	1.58052	1.22133
3-Methylmalic acid	1.57257	1.35573
Vanillin	1.56533	1.38579
Acetosyringone	1.55647	1.06311
Piperidine	1.54455	1.34828
Chicory acid	1.54367	1.28851
7-Methylxanthine	1.5289	1.34325
2-Hydroxyglutaric Acid	1.51785	1.40652
DIBOA	1.48979	1.35763
Xanthosine	1.48549	1.35009
Sphingosine	1.47182	1.1408
2-(Formylamino)benzoic acid	1.46775	1.24803
L-5-Hydroxytryptophan	1.46642	1.27358
Protocatechuic acid	1.46092	1.27295
trans-Vaccenic acid	1.45983	1.24417
Cinnamyl Alcohol	1.45596	1.17995
2-(Dimethylamino)guanosine	1.42266	1.3725
2,3-Dihydroxybenzoic Acid	1.42192	1.39134
1-Methylguanosine	1.41197	1.40585
Hippuric acid	1.41031	1.2016
Caffeic acid	1.37476	1.32014
D-Glutamine	1.3492	1.36518
L-(+)-Lysine	1.33734	1.38094
L-Glutamine	1.33099	1.39477
N2-methylguanosine	1.31073	1.40558
Robustine	1.28878	1.18567
Tetrahydro-2H-pyran-2-one	1.2879	1.11233
2,5-Dihydroxybenzoic acid	1.28343	1.1342
3-Ureidopropionic Acid	1.27157	1.19168
Butanone acid	1.26497	1.31818
Epigallocatechin	1.24575	1.19196
N-α-Acetyl-L-ornithine	1.24367	1.07236
L-Alanyl-L-Phenylalanine	1.24362	1.32309
4,6-Dioxoheptanoic acid	1.22499	1.31775
1-Aminocyclopropane carboxylic acid	1.19038	1.23882
Ferulic acid	1.18834	1.40215
Kaurenoic acid	1.18356	1.2389
Methyloxalacetic acid diethyl ester	1.16211	1.38055
Spermidine	1.15385	1.24306
5-Hydroxysalicylic acid	1.1452	1.3203
Esculetin	1.14202	1.34567
gamma-Nonanolactone	1.14156	1.27095
2'-O-Methyladenosine	1.13163	1.26421
9,12,13-TriHOME; 9(S),12(S),13(S)-Trihydroxy-10(E)-octadecenoic acid	1.1316	1.2026
N-α-Acetyl-L-arginine	1.11757	1.38372
Tricin	1.10925	1.3763
D-Threonic Acid	1.10287	1.32802
Allantoin	1.09722	1.15412
2',4'-Dihydroxyacetophenone	1.09538	1.33467
Uric acid	1.09444	1.30448
Gentiopicroside	1.09225	1.00961
Glycyl-L-valine	1.06962	1.28218
Sinapoyl malate	1.06474	1.08383
Malvidin-3-O-glucoside (Oenin)	1.06222	1.24641
D-Glucoronic acid	1.0367	1.34609
D-Galactaric acid	1.03064	1.20595
D-Saccharic acid	1.02572	1.22089
Sinapic acid	1.02087	1.20249
L-Proline	1.01097	1.24779
Tuberonic acid glucoside	1.01095	1.3179
Scopoletin(7-Hydroxy-5-methoxycoumarin)	1.00775	1.0805
androsin	-1.00083	1.00205
Dibenzoyl Thiamine	-1.00138	1.3926
Shikimic acid	-1.00645	1.40442
3-Furoic acid	-1.00813	1.35557
2'-Deoxycytidine-5'-diphosphate	-1.01468	1.33712
6-Hydroxykaempferol 3-O-β-D-glucoside	-1.02564	1.38416
p-Coumaric acid-4-O-glucoside	-1.0284	1.36832
p-Hydroxycinnamic acid	-1.033	1.40381
Quercetin 3-O-β-D-xylopyranoside	-1.0346	1.36081
Arbutin	-1.03753	1.34984
Indole-3-butyric acid	-1.04158	1.3672
13(S)-HODE;13(S)-Hydroxyoctadeca-9Z,11E-dienoic acid	-1.04218	1.32189
1-Palmitoyl-sn-glycero-3-phosphocholine	-1.04608	1.14667
Dihydrojasmonic acid	-1.05221	1.2315
Apigenin 6,8-C-diglucoside	-1.06757	1.21867
N-Acetylputrescine	-1.07843	1.18404
DL-Glutamic acid	-1.08386	1.37637
2-Phenylethanol	-1.0915	1.33576
Feruloyl glucose	-1.09402	1.29382
2-hydroxymethyl benzoic acid	-1.10122	1.3069
3-methoxy-4-hydroxybenzoic acid	-1.10264	1.20862
L-Glutamic acid	-1.10334	1.35419
Isosalipurposide	-1.11016	1.3174
Naringenin 7-O-glucoside (Prunin)	-1.11133	1.33187
Phloretin-4'-O-glucoside (Trilobatin)	-1.11579	1.373
5'-Deoxy-5'-(methylthio)adenosine	-1.13199	1.3267
D-Glucuronic acid	-1.1396	1.36166
Quercetin 3-O-(6''-O-malonyl)-β-D-glucoside	-1.14303	1.40395
Naringenin-7-O-Neohesperidoside(Naringin)	-1.17267	1.35096
Uridine 5'-diphosphate	-1.18164	1.03831
4-Hydroxybenzoic acid	-1.18565	1.17917
3-Hydroxypicolinic acid	-1.19712	1.28729
5'-Deoxy-5'-Methylthioadenosine	-1.19988	1.24791
D-Glucose 6-phosphate	-1.21269	1.38115
Nicotinamide	-1.21643	1.3641
LysoPC(16:0)	-1.21826	1.15249
Methyl deacetylasperulosidate	-1.22036	1.30478
Glucose-1-phosphate	-1.23317	1.31024
Sorbitol-6-phosphate	-1.23489	1.31762
Isoacteoside	-1.23772	1.0206
Luteolin-8-C-Glucoside (Orientin)	-1.23848	1.00684
D- Tagatose	-1.24783	1.29587
Ribulose-5-phosphate	-1.24905	1.18506
Niacinamide	-1.24966	1.37471
D-Fructose 6-phosphate	-1.25163	1.41244
Mannose 1-phosphate	-1.25223	1.34979
Cadaverine	-1.25511	1.08448
Naringenin 7-O-neohesperidoside (Naringin)	-1.26096	1.36075
DIBOA-glucoside	-1.26108	1.20567
N-(2-Methylbenzoyl)glycine	-1.26203	1.29183
6-Hydroxynicotinic acid	-1.26581	1.11836
Cyanidin 3-O-glucoside	-1.27634	1.3391
Trigonelline	-1.29309	1.35505
LPC 16:0/0:0	-1.30601	1.16014
D-Fructose-1,6-biphosphate	-1.32248	1.39003
4-Hydroxybenzaldehyde	-1.34281	1.26915
2-Deoxyribose 1-phosphate	-1.34325	1.32211
Deoxyguanosine	-1.3527	1.35794
Pantothenate	-1.37319	1.39926
Pentadecanoic Acid	-1.40089	1.39014
O-Phosphorylethanolamine	-1.42159	1.3631
Argininosuccinic acid	-1.43539	1.22254
L-Arabitol	-1.43588	1.12702
S-Allyl-L-cysteine	-1.44471	1.1221
Uridine 5'-diphospho-D-glucose	-1.45449	1.3733
2-Hydroxy-2-methyl-3-oxobutanoic acid	-1.49249	1.3329
Kynurenic acid	-1.53227	1.12902
Pinoresinol diglucoside	-1.55254	1.01355
Nanofin	-1.55636	1.31607
3-Isopropylmalic Acid	-1.55708	1.1136
O-Phospho-L-serine	-1.56689	1.18045
5-Aminovaleric acid	-1.6029	1.09097
(E)-2-(Methoxycarbonylmethyl)butenedioate	-1.60917	1.06673
Glu-Glu	-1.61416	1.12256
N-acetyldopamine	-1.63308	1.36977
Naringenin-7-O-Rutinoside(Narirutin)	-1.63743	1.36975
Aminophylline	-1.64457	1.35114
Jasmonic acid	-1.64755	1.15892
Quercetin 3-O-a-L-rhamnoside (Quercitrin)	-1.64909	1.37386
Apigenin-7-glucuronide	-1.66398	1.00312
Uridine-5'-Diphosphate-D-Xylose	-1.68215	1.36437
L-Ascorbic acid	-1.70236	1.31453
5-Hydroxymethylfurfural	-1.73452	1.35423
Citicoline	-1.75629	1.19223
3,4-Dihydroxybenzeneacetic acid	-1.76674	1.02623
Adenosine 5'-monophosphate monohydrate	-1.78144	1.22883
2-Methylsuccinic acid	-1.78383	1.31708
Methyl caffeate	-1.79949	1.26697
Cytidine 5'-monophosphate (Cytidylic acid)	-1.80565	1.13093
3-Phospho-D-glyceric acid	-1.8109	1.36249
LysoPC(18:2(9Z,12Z))	-1.8162	1.38291
Dimethylmalonic acid	-1.8425	1.35112
N-Acetyl-L-glutamic acid	-1.88629	1.35313
N-Acetylisatin	-1.89559	1.39294
Petunidin-3-O-glucoside	-1.91843	1.36352
2-Methylenesuccinic acid	-1.92084	1.34658
4-Hydroxy-2-Oxopentanoic Acid	-1.92216	1.41155
Isomaltose	-1.94712	1.38803
Cholestenone	-1.96601	1.39493
Heneicosane	-1.97739	1.24566
Quercetin-3-O-α-L-rhamnoside(Quercitrin )	-1.99607	1.35644
Evodiamine	-2.04715	1.35899
γ-Aminobutyric acid	-2.09133	1.40061
Coniferin	-2.09357	1.23361
(-)-Aspartic acid	-2.12352	1.3586
Adenosine 5'-monophosphate	-2.16315	1.16975
Oxalosuccinic acid	-2.19415	1.3955
D-Glucose 1,6-bisphosphate	-2.19727	1.35209
D-Glucosamine 1-phosphate	-2.20163	1.37341
Nicotianamine	-2.22706	1.37531
H-Abu-OH	-2.23173	1.40798
N-Methyl-4-aminobutyric acid	-2.24447	1.33472
L-AsparticAcid	-2.29407	1.36816
Gallocatechin	-2.29788	1.19845
Iminodiacetic acid	-2.30225	1.36492
3-Hydroxy-3-methylpentane-1,5-dioic acid	-2.37989	1.38773
Syringic acid	-2.50014	1.32307
Glycerophosphocholine	-2.53839	1.32299
Xylotriose	-2.54413	1.14201
Choline alfoscerate	-2.6384	1.32805
Isochlorogenic acid A	-2.65016	1.39136
sn-Glycero-3-phosphocholine	-2.65548	1.29307
Isochlorogenic acid B	-2.66538	1.39628
(S)-2-Phenyloxirane	-2.66973	1.34518
1,3-Dicaffeoylquinic acid	-2.74839	1.39942
Isochlorogenic acid C	-2.75285	1.39255
Methyl 5-hydroxyoxindole-3-acetate	-2.75504	1.41358
Phosphocholine	-2.77089	1.38582
Adenosine 5'-Diphosphate	-2.77498	1.39452
Hydroxyphenethylamine	-2.77698	1.35944
Gelsemine	-2.85454	1.39508
3-Methylbenzaldehyde	-2.88867	1.33896
L-Tyramine	-2.97432	1.378
O-Phosphocholine	-3.07043	1.41782
3,4-Dimethoxyphenethylamine	-3.19525	1.30033
Purine	-3.20276	1.39048
Glycerophosphoglycerol	-3.29086	1.36989
β- NADP	-3.30929	1.33803
Phenylacetaldehyde	-3.40511	1.38054
Flavin adenine dinucleotide (disodium salt)	-3.69454	1.39324
N-Acetyl-DL-glutamic acid	-3.81912	1.36633
NADP (Nicotinamide adenine dinucleotide phosphate)	-4.11452	1.32995
2-Undecanone	-4.19912	1.20953
1-Eicosanol	-4.22552	1.21882
Phenylpyruvic acid	-4.34746	1.41362
Phenethylamine	-5.24697	1.40882
Benzamide	-5.43188	1.40294
L-Cysteine	-6.63333	1.41001

## Sheet: DP 120 h vs 0 h
Metabolite	Log2(FoldChange)	VIP
N-Acetyl-L-Tryptophan	5.12958	1.43217
N-Acetyl-DL-tryptophan	4.17976	1.39946
Leucyl-phenylalanine	3.76445	1.40254
Allantoin	3.13719	1.40927
N-Feruloyl putrescine	3.09026	1.31053
Leu-Leu	2.93414	1.2282
7,8-Dihydro-L-biopterin	2.67724	1.36499
L-(-)-Threonine	2.66422	1.10941
L-Histidine	2.53612	1.39462
Agmatine	2.46261	1.27021
Glycyl-L-valine	2.42278	1.30963
L-(-)-Tyrosine	2.3809	1.41288
L-5-Hydroxytryptophan	2.29341	1.32938
N-α-Acetyl-L-ornithine	2.27929	1.23774
L-(+)-Arginine	2.22651	1.25652
3-Dehydrosphinganine	2.19947	1.29062
3-Ureidopropionic Acid	2.12835	1.34078
Arginine	2.12528	1.28162
1,2,4-Trihydroxybenzene	2.10573	1.06991
Chicory acid	2.05109	1.40013
p-Coumaroyltyramine	1.93569	1.23666
8-Amino-7-oxononanoic acid	1.89966	1.43992
H-D-Trp-OH	1.88835	1.43865
trans-Cinnamate	1.87719	1.3908
Gallic acid	1.87458	1.24927
DIBOA	1.86245	1.39118
D-Allothreonine	1.85445	1.25957
N-Acetyl-L-phenylalanine	1.85334	1.14118
N-Feruloylputrescine	1.84783	1.02962
L-Ornithine	1.84547	1.32264
Cannabisin F	1.84024	1.14292
Sinensetin	1.77987	1.26265
L-Homoserine	1.76974	1.10815
L-Tryptophan	1.75234	1.43212
N-Alpha-Acetyl-L-Asparagine	1.74211	1.26041
6-Methylmercaptopurine	1.74054	1.41676
D-Phenylalanine	1.69254	1.39218
L-Phenylalanine	1.68424	1.42107
D-Asparagine	1.67211	1.26502
L-Asparagine	1.6592	1.28602
D-gamma-Glu-Gly	1.62293	1.41799
Isovalerylcarnitine	1.57984	1.26701
Benzamidine	1.577	1.41297
N-Acetylglycine	1.57017	1.2009
Ligustroflavone	1.55639	1.34268
3-Methylxanthine	1.55264	1.34089
(-)-Jasmonoyl-L-Isoleucine	1.51331	1.33333
L-Proline	1.51154	1.29761
Sphingosine	1.50067	1.21814
N-Nornuciferine	1.49966	1.04026
Benzaldehyde	1.49693	1.3076
(R)-pyrrolidine-2-carboxylic acid	1.49634	1.34189
N-[(-)-Jasmonoyl]-(L)-Isoleucine (JA-L-Ile)	1.46238	1.31994
Isoquinoline	1.3915	1.35566
Wighteone	1.38763	1.00754
Malvidin-3-O-glucoside (Oenin)	1.37945	1.30869
Cyanidin-3-O-rutinoside (Keracyanin)	1.3509	1.09988
L-Allo-isoleucine	1.32371	1.38085
Trans-Citridic acid	1.30598	1.01429
Ac-Ala-OH	1.30597	1.35038
3-Amino-4-methylpentanoic acid	1.28804	1.35991
L-Norleucine	1.27246	1.36662
L-Leucine	1.25555	1.38609
Cafestol	1.23911	1.30627
trans-Vaccenic acid	1.21448	1.35469
gamma-Nonanolactone	1.20886	1.02047
L-SelenoMethionine	1.20448	1.04121
D-Leucine	1.20121	1.36127
Acetyl-L-lysine	1.18896	1.41868
L-Isoleucine	1.18877	1.35248
Curdione	1.16687	1.33806
Ornithine	1.15369	1.3796
Myricetin	1.12359	1.07563
gingerglycolipid B	1.11398	1.35226
Piperidine	1.11233	1.2982
1-Methylguanosine	1.10782	1.41557
L-Methionine	1.08325	1.17653
L-Valine	1.07627	1.23809
DL-Norvaline	1.07332	1.19662
Trimethyllysine	1.06683	1.36075
7-Methylxanthine	1.04376	1.27306
S-Methyl-L-cysteine	1.04212	1.00448
N-Feruloyltyramine	1.04049	1.14654
O-Phosphorylethanolamine	1.03985	1.36239
L-Alanyl-L-Phenylalanine	1.03363	1.36167
Calycosin-7-O-beta-D-glucoside	1.00963	1.30069
D-Glucose 6-phosphate	-1.00144	1.35953
Kaempferol-3-O-rutinoside(Nicotiflorin)	-1.00767	1.27359
Shanzhiside methyl ester	-1.00799	1.27514
S-Adenosyl-L-methionine	-1.00843	1.12334
6-Hydroxycoumarin	-1.01139	1.3855
Stachyose	-1.01359	1.07686
2-Aminoisobutyric acid	-1.01582	1.32975
2'-Deoxycytidine-5'-diphosphate	-1.01796	1.41209
D-Fructose	-1.04036	1.28197
Cytidine	-1.04139	1.3788
Nobiletin	-1.04324	1.34253
Putrescine	-1.04392	1.31739
Quercetin 3-O-glucoside (Isotrifoliin)	-1.05673	1.33003
Aminophylline	-1.05842	1.40856
Cholestenone	-1.05949	1.36285
Shikimic acid	-1.05997	1.40163
Punicic acid	-1.0613	1.38954
Nordihydroguaiaretic acid	-1.0736	1.34939
Quercetin-3-O-β-D-Galactoside (Hyperin)	-1.07718	1.41828
Salicylic acid	-1.08049	1.15963
Uridine 5'-diphospho-D-glucose	-1.08138	1.32852
4-Hydroxybenzoic acid	-1.08267	1.15034
Isocitric Acid	-1.08308	1.3385
1-beta-D-Arabinofuranosyluracil	-1.09005	1.40493
Nicotinate D-ribonucleoside	-1.10332	1.26069
Quercetin-3-O-rutinoside (Rutin)	-1.1065	1.41367
Kaempferol 3-O-β-D-neohesperidoside	-1.1138	1.33571
S-Adenosylmethionine	-1.11557	1.24527
Senkyunolide H	-1.11946	1.42816
Methylenesuccinic acid	-1.11948	1.36182
10Z-Nonadecenoic acid	-1.12229	1.38955
D-Glucose	-1.12325	1.09384
4-O-Caffeoyl quinic acid (criptochlorogenic acid)	-1.12363	1.40309
3-Hydroxypicolinic acid	-1.12837	1.38917
D-tartaric acid	-1.12971	1.01246
4,6-Dihydroxyquinoline	-1.13079	1.24362
Uridine	-1.13493	1.41784
Sorbitol-6-phosphate	-1.14167	1.21368
L-Arabitol	-1.14285	1.18524
Luteolin-7-O-glucoside(Cynaroside)	-1.14322	1.31628
Creatine	-1.14503	1.23707
Glabridin	-1.14925	1.28306
p-Aminobenzoate	-1.15013	1.40824
Uracil	-1.15032	1.43946
Luteolin 7-O-glucoside (Cynaroside)	-1.15953	1.34335
2,6-Dihydroxybenzoic acid	-1.16036	1.39885
3-Furoic acid	-1.16739	1.38437
L-Uridine	-1.18111	1.41201
Linoleic acid	-1.19209	1.32446
9(Z),11(E),13(E)-Octadecatrienoic Acid methyl ester	-1.19961	1.4022
17-Hydroxylinolenic acid	-1.20271	1.37988
Deoxyadenosine	-1.20335	1.18382
Cytidine 5'-monophosphate (Cytidylic acid)	-1.2117	1.23049
Feruloyl glucose	-1.21453	1.39672
Quercetin-3-O-β-D-glucoside(Isoquercitrin)	-1.21864	1.43305
Pimelic acid	-1.22495	1.3643
Pyridoxine	-1.22511	1.41592
2'-Hydroxyacetophenone	-1.23623	1.27678
13S-Hydroxy-9Z,11E,15Z-octadecatrienoic acid	-1.24093	1.35474
Glucoerucin	-1.24936	1.38265
DIMBOA glucoside	-1.25001	1.42761
D(+)-Glucose	-1.25605	1.35392
Phenylalanylalanine	-1.26411	1.16567
Spermidine	-1.27755	1.3257
Hesperetin 7-O-neohesperidoside (Neohesperidin)	-1.27872	1.28754
Pantothenol	-1.27899	1.09798
Guanosine	-1.28018	1.43684
Tectoridin	-1.28167	1.41496
Isoliquiritin	-1.28388	1.05526
2-Hydroxyadenosine	-1.28574	1.42742
Adenosine 5'-Diphosphate	-1.29104	1.37549
Gelsemine	-1.29141	1.3849
Quercetin 3-O-(6''-O-malonyl)-β-D-glucoside	-1.29463	1.38916
Nicotianamine	-1.29791	1.3509
4-Coumaric acid	-1.30117	1.41435
4-Aminobenzoic acid	-1.30209	1.42971
Dihydroquercetin(Taxifolin)	-1.30634	1.18991
Cadaverine	-1.32356	1.34212
Rhodionin	-1.3323	1.39754
2,3-Dihydroxybenzoic Acid	-1.33232	1.34579
D- Tagatose	-1.36189	1.4269
1,4-Diaminobutane (dihydrochloride)	-1.37344	1.15281
5-Hydroxymethylfurfural	-1.37558	1.42308
Isethionic acid	-1.38126	1.18613
4-Hydroxybenzyl Alcohol	-1.38658	1.12005
Protocatechuic aldehyde	-1.39217	1.42475
Citramalate	-1.41504	1.12895
2,5-Dihydroxybenzoic acid	-1.41927	1.13281
Coumarin	-1.4196	1.29576
Vitamin B2	-1.42261	1.44271
Riboflavin	-1.4467	1.43671
2,4-Dihydroxy benzoic acid	-1.44708	1.34584
Isosalipurposide	-1.45005	1.3948
Quercetin 3-gentiobioside	-1.46392	1.43632
Isorhamnetin-3-O-rutinoside (Narcissin)	-1.46686	1.43214
Isorhamnetin 3-O-neohesperidoside	-1.47584	1.40502
Kaempferol-3-O-galactoside (Trifolin)	-1.48634	1.37934
Nicotinic acid	-1.49179	1.35609
Glutathione oxidized	-1.49263	1.11715
Sucrose-6-phosphate	-1.49664	1.41349
Quercetin 3-O-β-D-xylopyranoside	-1.50727	1.4219
Hispidulin-7-O-Glucoside	-1.50767	1.4341
Petroselinic acid	-1.51002	1.2936
6-Hydroxynicotinic acid	-1.51207	1.27924
Gluconic acid	-1.51216	1.31962
N-Acetyl-L-glutamic acid	-1.52882	1.32988
3-O-p-Coumaroyl quinic acid	-1.52885	1.43195
cis-4-Hydroxy-L-proline	-1.52896	1.40626
Kynurenic acid	-1.56514	1.14042
Quercetin-3-O-sophoroside (Baimaside)	-1.57869	1.44137
1-Kestose	-1.5838	1.02869
Trigonelline	-1.58913	1.38464
Deoxyguanosine	-1.6008	1.30847
Quercetin-7-O-Glucoside	-1.60136	1.42948
Atractylenolide II	-1.60326	1.1951
Naringenin 7-O-glucoside (Prunin)	-1.60756	1.42988
Uridine 5'-diphosphate	-1.61406	1.19762
11-Octadecanoic acid(Vaccenic acid)	-1.6174	1.3427
Trehalose 6-phosphate	-1.61846	1.31469
6-Hydroxykaempferol 6,7-Diglucoside	-1.62099	1.43704
Isomaltose	-1.63091	1.399
Alantolactone	-1.63558	1.37983
N-Methyl-4-aminobutyric acid	-1.64321	1.39248
Indole-3-butyric acid	-1.64351	1.43289
2,6-Dimethylhydroquinone	-1.64357	1.30155
4-Hydroxybenzaldehyde	-1.64697	1.41023
Epicatechin	-1.64761	1.00782
3,4-Dimethoxyphenethylamine	-1.65183	1.06387
Quercetin 3-O-galactoside (Hyperin)	-1.65703	1.42569
Dimethylmalonic acid	-1.6627	1.3903
D-Gluconic acid	-1.68381	1.33733
Naringenin-7-O-Rutinoside(Narirutin)	-1.69044	1.41156
(E)-2-(Methoxycarbonylmethyl)butenedioate	-1.70051	1.40602
(R)-5-Oxopyrrolidine-2-carboxylic acid	-1.71249	1.06545
6-Hydroxykaempferol 3-O-β-D-glucoside	-1.71963	1.4315
Pantothenate	-1.73466	1.42986
Geniposidic acid	-1.75256	1.43351
Nicotinamide	-1.80824	1.42965
5-Feruloylquinic acid	-1.8194	1.43181
N-acetyldopamine	-1.82296	1.37842
Allantoic acid	-1.82913	1.20811
Phloretin-4'-O-glucoside (Trilobatin)	-1.83045	1.43969
DIBOA-glucoside	-1.83704	1.33747
alpha-Naphthoflavone	-1.83756	1.32516
5-Hydroxysalicylic acid	-1.85972	1.23181
Uridine-5'-Diphosphate-D-Xylose	-1.85982	1.4359
Delphinidin-3-O-glucoside (Mirtillin)	-1.86354	1.4306
N-Acetyl-DL-glutamic acid	-1.86892	1.41538
L-(-)-Cystine	-1.89069	1.28111
3-Phospho-D-glyceric acid	-1.89107	1.44333
Adenosine 3'-monophosphate	-1.91528	1.32776
LysoPC(18:2(9Z,12Z))	-1.93808	1.38166
Glu-Glu	-1.9458	1.15671
Cyanidin 3-O-glucoside	-1.95077	1.39166
Delphinidin-3-O-rutinoside	-1.95173	1.40638
Niacinamide	-1.95606	1.44176
6-Methylflavone	-1.97347	1.16778
13(S)-HODE;13(S)-Hydroxyoctadeca-9Z,11E-dienoic acid	-1.97507	1.41563
2-Methylsuccinic acid	-1.98281	1.33211
D-Glucuronic acid	-1.98646	1.41383
Methyl caffeate	-1.98857	1.41057
Methyl L-pyroglutamate	-1.98987	1.19308
Pyruvic acid	-2.00487	1.28868
Argininosuccinic acid	-2.03336	1.31779
Naringenin 7-O-neohesperidoside (Naringin)	-2.10166	1.42178
2-Methylenesuccinic acid	-2.11727	1.33935
Salicylic Acid 2-O-β-Glucoside	-2.16082	1.43497
D-Glucosamine 1-phosphate	-2.18871	1.27081
1-Eicosanol	-2.21085	1.04691
Ferulic acid methyl ester	-2.22569	1.34082
3,4-Dimethoxycinnamic acid	-2.30581	1.40007
Phenylpyruvic acid	-2.34838	1.38186
sn-Glycero-3-phosphocholine	-2.41025	1.30675
Flavin adenine dinucleotide (disodium salt)	-2.42838	1.39641
β- NADP	-2.43434	1.21783
Petunidin-3-O-glucoside	-2.44401	1.41893
2-Deoxyribose 1-phosphate	-2.45896	1.36561
4-Hydroxy-2-Oxopentanoic Acid	-2.5148	1.27112
Glycerophosphocholine	-2.53087	1.30444
5'-Deoxy-5'-(methylthio)adenosine	-2.53514	1.43282
Trans-4-Hydroxycinnamic Acid Methyl Ester	-2.55139	1.40764
Choline alfoscerate	-2.55713	1.29858
3-Methylbenzaldehyde	-2.59396	1.3538
5'-Deoxy-5'-Methylthioadenosine	-2.6366	1.41453
Quercetin 3-O-a-L-rhamnoside (Quercitrin)	-2.63875	1.41895
(S)-2-Phenyloxirane	-2.67924	1.41927
(E)-3-(4-Methoxyphenyl)acrylic acid	-2.704	1.41219
2-Hydroxy-2-methyl-3-oxobutanoic acid	-2.70829	1.39597
NADP (Nicotinamide adenine dinucleotide phosphate)	-2.84061	1.25985
Oxalosuccinic acid	-2.9038	1.43331
N-Acetylisatin	-3.01827	1.44559
Hydroxyphenethylamine	-3.08801	1.41692
Purine	-3.11691	1.4175
L-Tyramine	-3.19107	1.41996
Quercetin-3-O-α-L-rhamnoside(Quercitrin )	-3.20805	1.36992
Isochlorogenic acid A	-3.30194	1.43951
Phenylacetaldehyde	-3.30246	1.40972
Ribose	-3.33062	1.38031
Isochlorogenic acid B	-3.35517	1.43981
Folic acid	-3.41289	1.31418
Isochlorogenic acid C	-3.42561	1.4373
1,3-Dicaffeoylquinic acid	-3.48258	1.43805
3-Hydroxy-3-methylpentane-1,5-dioic acid	-3.6199	1.43184
Glycerophosphoglycerol	-3.7112	1.43023
Benzamide	-4.64443	1.43933
Phenethylamine	-4.65308	1.44319
L-Cysteine	-5.06694	1.38288

## Sheet: MA 1 h vs 0 h
Metabolite	Log2(FoldChange)	VIP
5-Hydroxyindole-3-acetic acid	2.68126	1.05314
Indole	2.4915	1.64032
4-Hydroxysphinganine	2.42299	1.16421
4-Isopropylbenzoic acid	2.40658	1.28959
p-Coumaroylagmatine	2.29524	1.39684
Quininic acid	2.17653	1.60964
Indole-3-acetyl-L-aspartic acid	2.16582	1.51651
2-Naphthol	2.14529	1.65212
Quercetin	2.10726	1.56515
N-Caffeoylputrescine	2.09698	1.36378
Sinapoylcholine	2.02204	1.67069
S-Adenosylmethionine	1.9655	1.54176
S-Adenosyl-L-methionine	1.85312	1.54602
3-(4-Hydroxyphenyl)-propionic acid	1.74287	1.30586
2-Methylbenzaldehyde	1.70215	1.66004
gamma-Nonanolactone	1.63771	1.36635
Leu-Leu	1.61358	1.36623
3,4-Dihydroxybenzeneacetic acid	1.60028	1.35946
4-Acetamidobutyric acid	1.52876	1.31212
2-Deoxyribose 1-phosphate	1.4752	1.39657
(R)-5-Oxopyrrolidine-2-carboxylic acid	1.47276	1.46822
Sinapic acid	1.46964	1.40477
1-Methyl-6-oxo-1,6-dihydropyridine-3-carboxylic acid	1.43835	1.39709
Apigenin 6,8-C-diglucoside	1.43048	1.57188
2'-O-Methyladenosine	1.42638	1.6878
5-Hydroxy-L-tryptophan	1.34787	1.72555
Melatonin	1.30288	1.24309
Cis-4-Hydroxy-D-proline	1.29938	1.6271
Coumarin-3-carboxylic Acid	1.28256	1.63636
Pinoresinol diglucoside	1.27483	1.25138
Thiamine (Vitamin B1)	1.27372	1.7684
4,6-Dihydroxyquinoline	1.24793	1.17998
4-Methyl-2-oxovalerate	1.21887	1.28159
Inosine	1.21684	1.63408
Hypoxanthine	1.21339	1.67484
Diosmetin-7-O-Beta-D-Glucopyranoside	1.21308	1.1092
O-Acetyl-L-serine	1.17482	1.81443
DL-Glutamic acid	1.16176	1.66876
Propyl gallate	1.15819	1.21793
Thymol	1.14691	1.24304
Apigenin-7-O-(6''-malonyl)glucoside	1.13911	1.41086
Isoliquiritin	1.12804	1.53805
Scopoletin(7-Hydroxy-5-methoxycoumarin)	1.12344	1.59618
Methyl deacetylasperulosidate	1.10618	1.42272
5'-Deoxy-5'-Methylthioadenosine	1.10529	1.52937
D-Lactulose	1.09832	1.35569
Allantoic acid	1.07936	1.6429
N-glucosylnicotinate	1.049	1.79141
Cichoriin	1.04753	1.78075
N-p-Coumaroyl agmatine	1.04216	1.65823
L-γ-Glutamyl-L-leucine	1.03944	1.18226
Progesterone	1.03317	1.71031
Veratric acid	1.01347	1.67486
Sinapoyl malate	1.01191	1.54573
γ-Glutamylphenylalanine	1.00824	1.21471
Nobiletin	-1.00926	1.65005
2-Methylglutaric acid	-1.01915	1.4555
2-Aminoadipic acid (L-Homoglutamic acid)	-1.03369	1.11151
6-Hydroxynicotinic acid	-1.03815	1.17704
Agmatine (sulfate)	-1.05945	1.22886
Quinic Acid	-1.07926	1.7543
D-Glucose 6-phosphate	-1.08776	1.56726
H-Abu-OH	-1.09919	1.16086
Adenosine 5'-Diphosphate	-1.10113	1.8053
D-Alanine	-1.11076	1.31719
D-Fructose 6-phosphate	-1.11207	1.52869
9,12,13-TriHOME; 9(S),12(S),13(S)-Trihydroxy-10(E)-octadecenoic acid	-1.11855	1.60448
L-Arabinose (DL-Arabinose)	-1.12728	1.66091
4-Hydroxyacetophenone	-1.13253	1.63012
Deoxycytidine	-1.15593	1.21481
2'-Hydroxyacetophenone	-1.19414	1.69387
Salicylic acid	-1.20838	1.39263
3-Phenoxybenzoic acid	-1.22872	1.56461
Dihydrocaffeic acid	-1.2645	1.0923
Valyllysine	-1.27471	1.54836
4-Hydroxybenzyl Alcohol	-1.27742	1.13056
4-Hydroxybenzoic acid	-1.34823	1.45222
3,4-Dihydroxybenzaldehyde	-1.37494	1.44248
β-Alanine	-1.39859	1.57462
2-Isopropylmalate	-1.40185	1.65061
Epicatechin	-1.40703	1.20488
Diethanolamine	-1.43305	1.1501
Flavin adenine dinucleotide (disodium salt)	-1.43537	1.68606
L-Alanine	-1.46299	1.67248
Heneicosane	-1.51623	1.57746
Dihydroferulic Acid	-1.53399	1.51863
N-Methyl-4-aminobutyric acid	-1.54883	1.4809
Scutellarein tetramethyl ether	-1.55109	1.37037
Ethyl caffeate	-1.57618	1.45134
Allantoin	-1.57983	1.17041
Gallocatechol	-1.58382	1.40337
N-Methylglycine	-1.69567	1.71255
NADP (Nicotinamide adenine dinucleotide phosphate)	-1.71647	1.63407
D-Panthenol	-1.73154	1.59026
Nicotinic acid adenine dinucleotide	-1.7346	1.1036
Pantothenol	-1.76455	1.73369
Agmatine	-1.79715	1.01946
(-)-Menthol	-2.07651	1.29655
Hesperetin 7-rutinoside (Hesperidin)	-2.11221	1.70838
5-oxoproline	-2.19571	1.17611
Tricin	-2.19855	1.73432
2-Undecanone	-2.24105	1.61739
Methyl isovanillate	-2.26243	1.29097
Cynarin	-2.36055	1.74654
β- NADP	-2.56267	1.71968
Glutathione oxidized	-2.63387	1.5056
L-(+)-Tartaric acid	-2.63524	1.75859
Jasmonic acid	-3.25025	1.76089
(-)-Jasmonoyl-L-Isoleucine	-4.84716	1.81807
N-[(-)-Jasmonoyl]-(L)-Isoleucine (JA-L-Ile)	-4.93219	1.81693

## Sheet: MA 24 h vs 0 h
Metabolite	Log2(FoldChange)	VIP
5-O-Caffeoylshikimic acid	5.18782	1.64951
N-Caffeoylputrescine	3.57277	1.55607
Podocarpic acid	3.38511	1.72648
Rosmarinic acid	3.07022	1.42632
p-Coumaraldehyde	2.95331	1.49875
Sinapoylcholine	2.93583	1.30242
4-Pyridoxate	2.81586	1.52517
Leu-Leu	2.76837	1.67513
p-Coumaroylagmatine	2.73122	1.6789
3-(4-Hydroxyphenyl)-propionic acid	2.63496	1.4828
Quininic acid	2.52621	1.58667
Costunolide	2.41583	1.10624
4-Hydroxysphinganine	2.4073	1.14823
N-p-Coumaroyl agmatine	2.19988	1.58795
Sinapic acid	2.14915	1.59324
Indole	2.12202	1.55796
Quercetin	1.96298	1.24314
Trans-5-O-(4-Coumaroyl)shikimate	1.93817	1.70291
5-Hydroxyindole-3-acetic acid	1.90648	1.00472
2-Naphthol	1.88012	1.38387
Pinoresinol diglucoside	1.84315	1.39142
Jasmonic acid	1.83587	1.55265
1-Methyl-6-oxo-1,6-dihydropyridine-3-carboxylic acid	1.82954	1.29038
Hippuric acid	1.7998	1.30059
Melatonin	1.78217	1.28111
N-Hydroxy tryptamine	1.72296	1.48861
(S)-2-Hydroxy-3-phenylpropanoic acid	1.6641	1.35045
Putrescine	1.55645	1.67678
Serotonin	1.52194	1.46284
7,8-Dihydroxyflavone	1.51615	1.51002
L-Cysteine	1.51048	1.21065
p-Coumaric acid	1.4974	1.47989
Isoacteoside	1.48598	1.64753
Scopoletin(7-Hydroxy-5-methoxycoumarin)	1.43233	1.44561
Methyl deacetylasperulosidate	1.42936	1.68744
D-Kynurenine	1.40167	1.70256
12-Oxophytodienoic acid	1.39738	1.4762
L-Alanyl-L-Phenylalanine	1.39278	1.50991
4-Ethoxyphenol	1.35596	1.50126
2-Hydroxy-3-phenylpropanoic acid	1.33216	1.51759
Coumarin-3-carboxylic Acid	1.33214	1.56811
Methyl oleate	1.32263	1.17249
5-Aminovaleric acid	1.31806	1.38554
N-Feruloylagmatine	1.31388	1.70338
Isoliquiritin	1.30736	1.53877
Licochalcone C	1.29956	1.4129
L-(-)-Threonine	1.29262	1.13668
p-Coumaroylputrescine	1.28592	1.3667
1,2,4-Trihydroxybenzene	1.2765	1.11284
Cichoriin	1.27399	1.71121
Esculin(6,7-DihydroxyCoumarin-6-glucoside)	1.27186	1.68904
D-Lactulose	1.25733	1.39768
Apigenin-7-glucuronide	1.24347	1.1751
5-Hydroxy-L-tryptophan	1.23569	1.35829
N-Nornuciferine	1.23473	1.24161
Ponicidin	1.19371	1.19491
L-Malic acid	1.19359	1.38363
Esculetin	1.19166	1.65747
Tomatine	1.18553	1.59981
Petroselinic acid	1.17288	1.33312
Notoginsenoside Ft1	1.16605	1.17035
L-Alanyl-L-leucine	1.16401	1.23981
Veratric acid	1.15494	1.38169
D- Tagatose	1.15415	1.36777
Nicotinamide	1.15403	1.73573
Syringin	1.15334	1.06194
Pantetheine	1.15103	1.06471
L-(-)-Malic acid	1.14308	1.35489
Spermidine	1.13414	1.10809
Melibiose	1.12905	1.67955
Apigenin-7-O-(6''-malonyl)glucoside	1.12051	1.46316
5,6-Dihydrouridine	1.11679	1.23948
L-Kynurenine	1.09768	1.6985
Cafestol	1.08497	1.25055
Cyanidin-3-O-glucoside (Kuromanin)	1.0654	1.45341
1,4-Diaminobutane (dihydrochloride)	1.05716	1.36274
11-Octadecanoic acid(Vaccenic acid)	1.04417	1.28336
Ethyl cinnamate	1.04357	1.46595
Niacinamide	1.01961	1.62472
Nanofin	1.01239	1.10814
Gallic acid	1.00983	1.41894
Neochlorogenic acid(5-O-Caffeoylquinic acid)	1.00422	1.65756
Citicoline	-1.00827	1.19579
4-Hydroxyacetophenone	-1.00977	1.45259
3-Hydroxyvaleric acid	-1.02616	1.04819
(E)-2-(Methoxycarbonylmethyl)butenedioate	-1.0376	1.63617
Homogentisic acid	-1.0497	1.17549
γ-Aminobutyric acid	-1.0546	1.15147
1-Aminocyclopropane carboxylic acid	-1.05942	1.36815
Agmatine (sulfate)	-1.05945	1.13046
Saccharopine	-1.06292	1.46272
2-Methylenesuccinic acid	-1.06402	1.72954
O-Phosphorylethanolamine	-1.07926	1.44634
D-Arabinono-1,4-lactone	-1.08419	1.14385
D-Mannoheptulose	-1.08896	1.33223
D-Glucose	-1.0891	1.57343
Glucose-1-phosphate	-1.09214	1.52916
trans-Vaccenic acid	-1.09826	1.44549
Dihydroxyacetone phosphate	-1.10151	1.68601
Deoxycytidine	-1.1091	1.14144
Methionine sulfoxide	-1.11292	1.31085
Uridine diphosphate -acetylglucosamine	-1.11961	1.40048
D-Glucosamine 1-phosphate	-1.12179	1.47038
Acetosyringone	-1.12811	1.10689
Ribulose-5-phosphate	-1.12833	1.27881
2-Aminoethanesulfonic acid	-1.13374	1.66545
Heneicosane	-1.14048	1.41558
Mannose 1-phosphate	-1.16961	1.52999
L-Ornithine	-1.18119	1.63533
2-Amino-4-methoxyphenol	-1.20614	1.15299
4-Hydroxy-2-Oxopentanoic Acid	-1.21026	1.70305
3-Phospho-D-glyceric acid	-1.21481	1.59977
sn-Glycerol 3-phosphate	-1.22002	1.55439
3,4-Dihydroxybenzoic acid	-1.23347	1.40052
N -acetylglucosamine-6-phosphate	-1.2337	1.59017
2-Hydroxy-2-methyl-3-oxobutanoic acid	-1.23919	1.62608
Choline alfoscerate	-1.26679	1.52884
L-Homomethionine	-1.27739	1.27258
D-Glucose 6-phosphate	-1.2863	1.47765
Diethyl phosphate	-1.28757	1.03204
D-(+)-Galactose	-1.28897	1.44457
2-Methylsuccinic acid	-1.30446	1.71255
Pyruvic acid	-1.30783	1.54061
Adenosine 5'-Diphosphate	-1.31207	1.46803
Glucosamine-6-phosphate	-1.31509	1.29521
Phenylacetaldehyde	-1.31684	1.06676
Glycerophosphocholine	-1.3356	1.54185
Hesperetin 7-rutinoside (Hesperidin)	-1.3507	1.32536
Cis-4-Hydroxy-D-proline	-1.35694	1.32446
(S)-(?)-Perillyl alcohol	-1.36576	1.16737
D-Fructose 6-phosphate	-1.38188	1.50792
Ethyl carbamate	-1.38879	1.46711
H-Abu-OH	-1.4282	1.27232
Heptadecanoic acid	-1.43068	1.15399
Allantoin	-1.45174	1.03665
Isochlorogenic acid C	-1.46009	1.49264
Flavin adenine dinucleotide (disodium salt)	-1.47072	1.59392
O-Phospho-L-serine	-1.48707	1.28441
Dehydroascorbic acid	-1.51615	1.55823
Isochlorogenic acid A	-1.52146	1.48425
Cynarin	-1.52957	1.18428
3-Hydroxy-3-methyl butyric acid	-1.54911	1.38372
Glycerophosphoglycerol	-1.561	1.56154
1,3-Dicaffeoylquinic acid	-1.5612	1.50514
p-Coumaroyltyramine	-1.56355	1.30144
D-Glucose 1,6-bisphosphate	-1.57156	1.37364
Isochlorogenic acid B	-1.61165	1.54169
Xylotriose	-1.61407	1.58888
Panose	-1.65796	1.06875
Cytosine	-1.6824	1.6051
N-Feruloyltyramine	-1.69	1.44534
D-Alanine	-1.7001	1.50611
sn-Glycero-3-phosphocholine	-1.72226	1.56157
L-Saccharopine	-1.73098	1.47144
Uridine-5'-Diphosphate-D-Xylose	-1.73542	1.61231
L-Alanine	-1.83165	1.59643
(-)-Menthol	-1.84126	1.1887
β-Alanine	-1.90323	1.58968
Dihydroferulic Acid	-1.93024	1.42693
α-Terpineol	-1.98986	1.49942
N-Methylglycine	-2.01787	1.60377
DL-2-Aminoadipic acid	-2.05415	1.51533
Nicotinic acid adenine dinucleotide	-2.06295	1.17963
Dibenzoyl Thiamine	-2.10861	1.63379
Riboprine	-2.12903	1.61463
Maltotriose	-2.16971	1.47614
N-Methyl-4-aminobutyric acid	-2.17779	1.69742
2-Undecanone	-2.17956	1.50304
2-Aminoadipic acid (L-Homoglutamic acid)	-2.22097	1.54329
5-oxoproline	-2.227	1.1776
Coniferyl alcohol	-2.29729	1.50212
NADP (Nicotinamide adenine dinucleotide phosphate)	-2.54604	1.55795
Maleic acid	-2.70867	1.3664
Glutathione reduced form	-2.80525	1.00884
L-(+)-Tartaric acid	-2.84701	1.68132
L-Proline	-2.8927	1.36638
(R)-pyrrolidine-2-carboxylic acid	-3.15113	1.415
β- NADP	-3.16814	1.54043
Gallocatechol	-3.52196	1.58806
2,4-Dihydroxypyrimidine-5-carboxylic Acid	-4.22628	1.4365
Glutathione oxidized	-5.34173	1.57347

## Sheet: MA 72 h vs 0 h
Metabolite	Log2(FoldChange)	VIP
Trans-5-O-(4-Coumaroyl)shikimate	6.13328	1.51111
N-Caffeoylputrescine	5.54656	1.46702
D-Allothreonine	4.90386	1.50557
5-O-Caffeoylshikimic acid	4.80177	1.49067
4-Pyridoxate	4.58416	1.44207
L-(-)-Threonine	4.57815	1.39918
Leu-Leu	4.50623	1.48965
L-Homoserine	4.25683	1.49781
Indole-3-carboxylic acid	4.03781	1.29843
2-Isopropylmalate	3.9514	1.45032
S-(5'-Adenosy)-L-homocysteine	3.74481	1.08953
A-Ketoglutaric acid	3.7274	1.4871
Indole	3.71349	1.44796
N-Acetyl-L-Tryptophan	3.63339	1.44896
5-Hydroxyindole-3-acetic acid	3.62969	1.41484
p-Coumaroylagmatine	3.48188	1.47778
N-Acetylmethionine	3.43061	1.50588
N-p-Coumaroyl agmatine	3.42258	1.48622
Indole-3-acetyl-L-aspartic acid	3.34209	1.45967
N-Acetyl-DL-tryptophan	3.34129	1.45605
p-Coumaroyltyramine	3.3175	1.37013
Sphingosine	3.25254	1.36949
13-HPODE	3.21897	1.2002
Xanthosine	3.03081	1.47648
Glutaric acid	3.02845	1.42859
gamma-Nonanolactone	2.92358	1.46161
3-Amino-4-hydroxybenzoic acid	2.92335	1.04105
Protocatechuic acid	2.83277	1.13462
Indole-3-carboxaldehyde	2.7661	1.33238
Quininic acid	2.72524	1.46701
Leucyl-phenylalanine	2.71039	1.47972
4-Pyridoxic acid	2.70185	1.42334
Podocarpic acid	2.67342	1.44063
N-Acetyl-L-phenylalanine	2.67257	1.42792
L-Alanyl-L-leucine	2.59646	1.44517
Calycosin-7-O-beta-D-glucoside	2.45456	1.41992
9(10)-EpOME;(9R,10S)-(12Z)-9,10-Epoxyoctadecenoic acid	2.43496	1.3598
Gallic acid	2.37906	1.39686
2-Naphthol	2.37073	1.06518
Pantetheine	2.35533	1.47183
Ophthalmic acid	2.24983	1.2677
1-Methyladenosine	2.20145	1.43155
Sinapoylcholine	2.19608	1.16774
N-Acetyl-L-leucine	2.14112	1.37185
Xanthine	2.11141	1.20404
Guanidinosuccinic acid	2.11008	1.13834
Oxoadipic acid	2.10807	1.25045
4-Acetamidobutyric acid	2.09975	1.23386
β-Nicotinamide mononucleotide	2.06034	1.42909
8-Amino-7-oxononanoic acid	2.06026	1.41725
Xylitol	2.05536	1.09073
D-gamma-Glu-Gly	2.04736	1.42815
3-(4-Hydroxyphenyl)-propionic acid	2.0226	1.24475
Chicory acid	2.01855	1.4352
1-Palmitoyl-sn-glycero-3-phosphocholine	1.99169	1.40402
Cyclic AMP	1.98761	1.06455
Costunolide	1.98556	1.28165
L-Alanyl-L-Phenylalanine	1.97326	1.46019
Cannabisin F	1.96387	1.30626
L-Tryptophan	1.95871	1.42208
L-Citrulline	1.95818	1.48069
2',4'-Dihydroxyacetophenone	1.9557	1.40627
Tricin	1.94586	1.37233
H-D-Trp-OH	1.94551	1.43174
p-Coumaric acid	1.90992	1.38182
Robustine	1.90804	1.43482
p-Coumaroylputrescine	1.90673	1.27278
Ligustroflavone	1.9026	1.42199
N-Acetyl-L-tyrosine	1.89907	1.35561
10Z-Nonadecenoic acid	1.89106	1.26252
Isoacteoside	1.88711	1.38088
Orotic acid	1.88339	1.29182
Isovalerylcarnitine	1.8782	1.43306
Punicic acid	1.83505	1.29147
1-Methyl-6-oxo-1,6-dihydropyridine-3-carboxamide	1.81499	1.42341
2-hydroxyhexadecanoic acid	1.78706	1.39483
9-Hydroxy-12-oxo-10(E),15(Z)-octadecadienoic acid	1.78035	1.38289
LPC 16:0/0:0	1.74371	1.28698
1,2,4-Trihydroxyanthraquinone	1.74011	1.42595
Ingenol	1.72506	1.03736
Isoquinoline	1.72306	1.38573
2,6-Diaminooimelic acid	1.70823	1.28218
3-Hydroxyacetophenone	1.68378	1.44221
Scopoletin(7-Hydroxy-5-methoxycoumarin)	1.67303	1.39963
N-Feruloyltyramine	1.65939	1.15687
D-Glutamine	1.63449	1.40283
4-Nitrophenol	1.63129	1.25055
3-Dehydrosphinganine	1.6241	1.46147
Dihydrojasmonic acid	1.62178	1.18348
N-Feruloylagmatine	1.61993	1.46351
Linolenic acid	1.60809	1.27343
Ponicidin	1.57578	1.15864
L-(+)-Lysine	1.55997	1.46906
L-Glutamine	1.55971	1.43877
3-Methylmalic acid	1.53357	1.29305
L-Histidine	1.52783	1.38591
Diosmetin-7-O-Beta-D-Glucopyranoside	1.52283	1.38114
Ethyl cinnamate	1.5021	1.35376
Sinensetin	1.47133	1.33641
Vanillin	1.46426	1.41521
Acetyl-L-lysine	1.46078	1.45915
N2-methylguanosine	1.4576	1.3212
N-α-Acetyl-L-arginine	1.44926	1.3914
Pinoresinol	1.43572	1.31593
Trimethyllysine	1.42977	1.45109
Nicotinamide	1.42919	1.40222
1-Methylguanosine	1.42622	1.26625
Diethanolamine	1.42298	1.1616
Stearidonic acid	1.42167	1.35905
L-Serine	1.38759	1.07571
Coumarin-3-carboxylic Acid	1.38098	1.17912
Aminomalonic acid	1.37847	1.37532
Benzaldehyde	1.34859	1.18347
2-Hydroxyglutaric Acid	1.3464	1.37658
S-Methyl-L-cysteine	1.33269	1.34658
1-Naphthylamine	1.3292	1.49688
L-Methionine	1.32677	1.37105
Trans-Citridic acid	1.31448	1.44759
Succinic acid	1.31228	1.34271
L-(-)-Malic acid	1.30514	1.20371
Putrescine	1.30203	1.43871
D-Phenylalanine	1.29875	1.16449
Methylmalonic acid	1.29811	1.35332
3-Hydroxy-2-methylpyridine	1.29714	1.071
L-Saccharopine	1.2881	1.21856
5-Hydroxy-L-tryptophan	1.28551	1.17385
L-Phenylalanine	1.28373	1.16425
L-Malic acid	1.28352	1.2751
Methyl deacetylasperulosidate	1.28069	1.32971
5,5'-Dehydrodivanillate	1.27642	1.47582
Malvidin-3-O-glucoside (Oenin)	1.2695	1.20109
LysoPC(16:0)	1.26567	1.15191
6-Methylmercaptopurine	1.26465	1.14745
Benzamidine	1.26148	1.15234
Cichoriin	1.25436	1.489
N-Benzoyl-(2R,3S)-3-phenylisoserine	1.24481	1.27418
H-HomoArg-OH	1.24388	1.51141
Niacinamide	1.24303	1.38643
Cafestol	1.23764	1.36513
2-(Formylamino)benzoic acid	1.23625	1.09063
7,8-Dihydroxyflavone	1.23476	1.401
Tryptophol	1.23394	1.02692
Sinapoyl malate	1.23373	1.06027
Indole-3-carboxylate	1.23228	1.28086
Succinyladenosine	1.22971	1.32267
Esculetin	1.22332	1.49991
7-Methylxanthine	1.20855	1.16288
Caffeic aldehyde	1.1732	1.27237
3-Methylxanthine	1.17207	1.07855
(S)-2-Hydroxy-3-phenylpropanoic acid	1.16913	1.07043
Esculin(6,7-DihydroxyCoumarin-6-glucoside)	1.1612	1.47851
Asp-phe	1.15906	1.41
N-Acetylglycine	1.13744	1.26775
2,6-Dimethoxy-1,4-benzoquinone	1.13523	1.37792
L-Pipecolic acid	1.1345	1.36964
Epigallocatechin	1.13348	1.49217
DL-Serine	1.13158	1.13888
1,3,5-Benzenetriol	1.11738	1.34695
N-(2-Methylbenzoyl)glycine	1.10185	1.2871
trans-Cinnamate	1.08614	1.04465
Mandelic acid	1.07294	1.10835
L-5-Hydroxytryptophan	1.06509	1.15036
1-Aminocyclopropane carboxylic acid	1.04492	1.10156
6-Ethoxydihydrosanguinarine	1.04439	1.36824
Tyrosol	1.03361	1.40295
5,6-Dihydrouridine	1.028	1.04569
O-Acetylserine	1.02383	1.09822
Nonadecanoic acid	1.01857	1.00749
Inosine	1.01672	1.15018
Citramalate	-1.02467	1.05039
D-Fructose 6-phosphate	-1.02548	1.32857
3-Hydroxycinnamic Acid	-1.0268	1.22913
N-Monomethyl-L-arginine	-1.03813	1.04784
Isorhamnetin 3-O-β-D-Glucoside	-1.05513	1.33846
Cis-4-Hydroxy-D-proline	-1.06504	1.47924
5-Methoxy-N,N-dimethyltryptamine	-1.07777	1.40105
4-Coumaric acid	-1.07782	1.3687
Linoleic acid	-1.07889	1.36681
Quercetagetin-7-O-glucoside	-1.07983	1.35475
3-Hydroxy-3-methylpentane-1,5-dioic acid	-1.08619	1.03962
Adenosine	-1.09497	1.21958
Glabridin	-1.09833	1.35941
Isorhamnetin-3-O-rutinoside (Narcissin)	-1.09846	1.35357
Sesamin	-1.10838	1.23426
Coniferin	-1.11792	1.27604
2'-Deoxycytidine-5'-diphosphate	-1.11956	1.27099
Maltol	-1.12604	1.16307
D- Tagatose	-1.12807	1.16049
O-Acetyl-L-serine	-1.13493	1.4852
N,N-Dimethyl-5-methoxytryptamine	-1.14026	1.41908
Phosphocholine	-1.14447	1.41576
cis-4-Hydroxy-L-proline	-1.14711	1.20321
3-Hydroxypicolinic acid	-1.14999	1.43461
p-Aminobenzoate	-1.16657	1.41476
Folinic acid	-1.17226	1.3595
Uridine diphosphate -acetylglucosamine	-1.18245	1.2307
Scutellarein tetramethyl ether	-1.18409	1.06883
10-Formyl-THF	-1.18627	1.32056
Tropine	-1.19232	1.37824
L-Glutamic acid	-1.20027	1.47146
Stachyose	-1.20461	1.27405
γ-Aminobutyric acid	-1.20731	1.09431
Methyl 4-hydroxyphenylacetate	-1.22422	1.28577
Feruloyl glucose	-1.23433	1.34266
p-Coumaric acid-4-O-glucoside	-1.25253	1.40883
L-Citramalic acid	-1.25594	1.21329
Cholesterol	-1.25982	1.42068
Phloretin-4'-O-glucoside (Trilobatin)	-1.26722	1.31071
Trigonelline	-1.27188	1.42505
4-Hydroxyisoleucine	-1.29754	1.31076
sn-Glycerol 3-phosphate	-1.31659	1.33384
Adenosine 5'-Diphosphate	-1.32131	1.36674
DL-Glutamic acid	-1.3348	1.39084
N -acetylglucosamine-6-phosphate	-1.34375	1.42907
O-Phospho-L-serine	-1.35317	1.34142
α-Terpineol	-1.35382	1.07586
H-Abu-OH	-1.3658	1.10094
Phenethylamine	-1.38487	1.41229
Valyllysine	-1.38787	1.17065
Benzamide	-1.39301	1.4065
Ribose	-1.40374	1.2706
O-Phosphocholine	-1.4095	1.43362
Naringenin-7-O-Rutinoside(Narirutin)	-1.426	1.19336
Afzelechin(3,5,7,4'-Tetrahydroxyflavan)	-1.42637	1.09738
LysoPC(18:2(9Z,12Z))	-1.43981	1.40173
Naringenin 7-O-glucoside (Prunin)	-1.44295	1.23006
3-Hydroxy-3-methyl butyric acid	-1.45701	1.13531
Formononetin 7-O-glucoside (Ononin)	-1.46117	1.29503
Nicotianamine	-1.47271	1.4871
Atractylenolide II	-1.48848	1.19534
2'-Deoxyadenosine monohydrate	-1.48862	1.44208
Quercetin 3-O-a-L-rhamnoside (Quercitrin)	-1.49829	1.06243
Apigenin-7-glucuronide	-1.50499	1.01179
Deoxyadenosine	-1.51258	1.43099
Uridine-5'-Diphosphate-D-Xylose	-1.51962	1.41412
Isosalipurposide	-1.52542	1.2923
L-threo-3-Methylaspartate	-1.53907	1.38867
Ribulose-5-phosphate	-1.5558	1.46158
Pantothenate	-1.55932	1.4303
Hesperetin 7-rutinoside (Hesperidin)	-1.57418	1.23219
Quercetin 3-O-β-D-xylopyranoside	-1.59666	1.27264
Indole-3-butyric acid	-1.60005	1.44677
Evodiamine	-1.61795	1.44539
Pyridoxal-5'-phosphate	-1.63525	1.2606
5-Hydroxymethylfurfural	-1.65238	1.46139
L-Arabinose (DL-Arabinose)	-1.65391	1.45992
Dehydroascorbic acid	-1.65682	1.36781
Jasmonic acid	-1.65873	1.15482
Phenylacetaldehyde	-1.66184	1.00443
Methyl 5-hydroxyoxindole-3-acetate	-1.68568	1.49664
N-[(-)-Jasmonoyl]-(L)-Isoleucine (JA-L-Ile)	-1.68998	1.38568
Isomaltose	-1.69032	1.43205
L-AsparticAcid	-1.70685	1.41891
(-)-Jasmonoyl-L-Isoleucine	-1.71546	1.36704
Naringenin-7-O-Neohesperidoside(Naringin)	-1.71986	1.06096
Gallocatechol	-1.73811	1.29823
Dihydroferulic Acid	-1.7727	1.19695
Deoxyguanosine	-1.775	1.48779
Maltotriose	-1.77761	1.16975
Alantolactone	-1.78191	1.33881
Quercetin-3-O-α-L-rhamnoside(Quercitrin )	-1.78567	1.25744
N-Acetyl-L-glutamic acid	-1.78942	1.37821
Oxalic acid dihydrate	-1.79413	1.37647
6-Methoxy-2-naphthoic acid	-1.82215	1.1361
(S)-2-Phenyloxirane	-1.82789	1.34617
D-Glucose 1,6-bisphosphate	-1.87294	1.4844
Riboprine	-1.89957	1.22746
Oxalosuccinic acid	-1.93003	1.4055
Methoxyacetic acid	-1.96716	1.2353
Nobiletin	-1.9703	1.49445
Naringenin 7-O-neohesperidoside (Naringin)	-1.97654	1.33091
Iminodiacetic acid	-2.03474	1.39068
(-)-Aspartic acid	-2.07111	1.43302
3,4-Dimethoxycinnamic acid	-2.12758	1.44915
L-(-)-Cystine	-2.14098	1.47958
Purine	-2.15012	1.34375
L-(+)-Tartaric acid	-2.16192	1.35439
Ferulic acid methyl ester	-2.18006	1.41381
N-Acetylputrescine	-2.28223	1.49933
Hydroxyphenethylamine	-2.28845	1.34712
D-Panthenol	-2.29045	1.4488
Isochlorogenic acid C	-2.32991	1.36086
N-Methyl-4-aminobutyric acid	-2.3374	1.37792
Cyanidin-3-O-rutinoside (Keracyanin)	-2.3996	1.23355
1,3-Dicaffeoylquinic acid	-2.42633	1.37137
Isochlorogenic acid B	-2.45057	1.37758
Isochlorogenic acid A	-2.45473	1.37328
2-Amino-4-methoxyphenol	-2.4592	1.20392
Cholestenone	-2.48316	1.49302
Ethyl carbamate	-2.4918	1.41485
D-Glucosamine 1-phosphate	-2.5018	1.33947
Pantothenol	-2.50467	1.49467
2'-Hydroxy-4'-methylacetophenone	-2.52026	1.37502
Safflomin A	-2.52356	1.07178
Xylotriose	-2.53814	1.2765
Cytosine	-2.54085	1.45277
Dimethylmalonic acid	-2.5433	1.50528
D-Alanine	-2.56752	1.40695
L-Tyramine	-2.57128	1.39553
2-Hydroxy-2-methyl-3-oxobutanoic acid	-2.61271	1.43965
5-oxoproline	-2.61614	1.09304
Aminophylline	-2.64669	1.48884
Phenylpyruvic acid	-2.67961	1.47653
L-Proline	-2.6859	1.11604
N-Acetyl-DL-glutamic acid	-2.71086	1.27028
β-Alanine	-2.71249	1.45578
L-Alanine	-2.75875	1.4796
4-Hydroxy-2-Oxopentanoic Acid	-2.77704	1.48868
N-Methylglycine	-2.81317	1.48179
Maleic acid	-2.84054	1.1563
Choline alfoscerate	-2.87294	1.44144
(R)-pyrrolidine-2-carboxylic acid	-2.88136	1.15632
2-Methylenesuccinic acid	-2.91295	1.45873
Pyruvic acid	-3.01424	1.4732
Flavin adenine dinucleotide (disodium salt)	-3.03973	1.48418
Glycerophosphocholine	-3.06749	1.46411
(E)-2-(Methoxycarbonylmethyl)butenedioate	-3.14122	1.39497
Gelsemine	-3.15121	1.49448
2-Methylsuccinic acid	-3.18854	1.47512
Glutathione oxidized	-3.20563	1.38542
Dibenzoyl Thiamine	-3.20676	1.50911
sn-Glycero-3-phosphocholine	-3.29439	1.49235
Glycerophosphoglycerol	-3.29638	1.48478
3-Phospho-D-glyceric acid	-3.52283	1.49494
NADP (Nicotinamide adenine dinucleotide phosphate)	-3.98694	1.46145
β- NADP	-4.27543	1.45969
Folic acid	-4.3552	1.30287
2-Undecanone	-4.47936	1.47977

## Sheet: MA 120 h vs 0 h
Metabolite	Log2(FoldChange)	VIP
Trans-5-O-(4-Coumaroyl)shikimate	6.71609	1.33006
2-Isopropylmalate	5.52955	1.26102
5-Hydroxy-L-tryptophan	5.40846	1.32546
3-Amino-4-hydroxybenzoic acid	5.40275	1.37353
4-Pyridoxate	5.21041	1.27542
L-5-Hydroxytryptophan	5.12707	1.3654
5-O-Caffeoylshikimic acid	4.5233	1.32603
N-Acetyl-L-phenylalanine	4.15614	1.32101
Indole-3-acetyl-L-aspartic acid	4.12887	1.36401
N-Acetylmethionine	3.83415	1.33267
S-Methyl-L-cysteine	3.75803	1.34656
gamma-Nonanolactone	3.61011	1.26286
Xanthosine	3.49766	1.31315
1-Palmitoyl-sn-glycero-3-phosphocholine	3.48054	1.34712
N-Caffeoylputrescine	3.36106	1.16113
Gallic acid	3.35648	1.32481
LPC 16:0/0:0	3.27599	1.32436
Glutaric acid	3.15672	1.38328
4-Pyridoxic acid	3.0398	1.30989
N-Acetyl-L-leucine	2.99402	1.31777
Oxoadipic acid	2.74746	1.16664
1-Methyl-6-oxo-1,6-dihydropyridine-3-carboxamide	2.74162	1.37487
LysoPC(16:0)	2.72547	1.30337
N-α-Acetyl-L-arginine	2.67728	1.3957
N-Acetyl-L-tyrosine	2.6568	1.3009
β-Pseudouridine	2.63174	1.36178
p-Coumaroyltyramine	2.63159	1.32855
Cannabisin F	2.61097	1.28038
L-Alanyl-L-leucine	2.60597	1.28671
L-Histidine	2.55598	1.35086
N-α-Acetyl-L-glutamine	2.44877	1.08629
7,8-Dihydroxyflavone	2.43369	1.20639
3-Hydroxy-2-methylpyridine	2.42303	1.39174
N-p-Coumaroyl agmatine	2.3976	1.02548
3-Methylmalic acid	2.38039	1.32327
2-Hydroxyglutaric Acid	2.32467	1.27789
N-Acetylglycine	2.30971	1.37446
Sinapoylcholine	2.30835	1.17694
3-Hydroxyacetophenone	2.28331	1.32746
Calycosin-7-O-beta-D-glucoside	2.09349	1.37304
5-Acetamidopentanoic Acid	2.08092	1.36519
L-γ-Glutamyl-L-leucine	2.0377	1.32412
N2-methylguanosine	2.01907	1.38907
Aminomalonic acid	2.01866	1.37123
D-Arabinono-1,4-lactone	2.00769	1.37097
Succinyladenosine	1.9621	1.36042
Acetylvaline	1.94379	1.34118
Methylmalonic acid	1.94249	1.36676
1-Methylguanosine	1.93916	1.39302
L-(-)-Malic acid	1.93659	1.20393
D-Phenylalanine	1.92308	1.36525
7-Methylxanthine	1.91221	1.35632
Succinic acid	1.89954	1.35398
Protocatechuic acid	1.87339	1.38959
2,6-Diaminooimelic acid	1.8704	1.13586
Orotic acid	1.86971	1.23349
Benzamidine	1.84044	1.3789
Benzaldehyde	1.83591	1.36522
Prim-O-glucosylcimifugin	1.83586	1.28545
Asp-phe	1.82634	1.3703
6-Methylmercaptopurine	1.80874	1.36136
L-Malic acid	1.80265	1.04718
Cyclic AMP	1.7878	1.37124
Indole-3-carboxaldehyde	1.76704	1.29283
Ophthalmic acid	1.74726	1.14653
2'-O-Methyladenosine	1.74605	1.35563
L-Phenylalanine	1.73972	1.36971
3-Dehydro-L-Threonic Acid	1.72228	1.29049
8-Amino-7-oxononanoic acid	1.71783	1.23433
2,3-Dihydroxy-3-Methylbutanoic Acid	1.71707	1.28797
3-Ureidopropionic Acid	1.7145	1.31613
L-Prolylglycine	1.70426	1.34481
D-gamma-Glu-Gly	1.68926	1.17185
Rosmarinic acid	1.6568	1.23072
L-Ornithine	1.65183	1.11898
3-Methylxanthine	1.6499	1.31872
D-Glutamine	1.64046	1.29989
γ-Glutamylphenylalanine	1.63546	1.36474
L-Tryptophan	1.61061	1.19496
L-(+)-Lysine	1.5999	1.31927
H-D-Trp-OH	1.5961	1.04928
L-Glutamine	1.59416	1.30321
trans-Cinnamate	1.59053	1.35111
Anisic acid	1.57086	1.33622
2-Deoxyribose 1-phosphate	1.56367	1.24318
p-Hydroxycinnamic acid	1.55475	1.11805
D-Allothreonine	1.54027	1.09173
Adenine	1.52241	1.33649
2-Aminoadipic acid (L-Homoglutamic acid)	1.5177	1.3878
N-Feruloyltyramine	1.48079	1.2905
DL-2-Aminoadipic acid	1.47616	1.38169
Uric acid	1.46162	1.37752
L-Asparagine	1.36328	1.1933
N-Acetyl-D-glucosamine 1-phosphate	1.34993	1.38892
2,5-Dihydroxybenzoic acid	1.34277	1.33921
Quinic Acid	1.33504	1.19278
Trimethyllysine	1.32614	1.37888
5-Amino-3H-imidazole-4-Carboxamide	1.32394	1.15045
N-Oleoylethanolamine	1.31736	1.2655
Acetyl-L-lysine	1.3097	1.38646
p-Coumaric acid	1.28738	1.11497
Creatine	1.28564	1.37632
2-Methylglutaric acid	1.28304	1.2712
Dihydrojasmonic acid	1.27622	1.26861
D-Asparagine	1.2713	1.26259
2-(Dimethylamino)guanosine	1.25645	1.37919
Pinoresinol	1.23299	1.31427
Methoxyindoleacetic acid	1.21695	1.00573
Apigenin 6,8-C-diglucoside	1.20808	1.33458
Thymidine	1.19742	1.33866
Methyl indole-3-acetate	1.19088	1.12659
alpha-Naphthoflavone	1.1843	1.34404
2-Aminoethanesulfonic acid	1.15489	1.32126
Uridine 5'-monophosphate	1.14619	1.19022
H-HomoArg-OH	1.12966	1.38887
3-Methylglutaric acid	1.0902	1.35625
Dihydroxyacetone phosphate	1.06945	1.34142
N-Feruloylagmatine	1.06797	1.2337
N6-Acetyl-L-lysine	1.03633	1.1857
Cinnamic acid	1.03374	1.33887
N-(2-Methylbenzoyl)glycine	1.01748	1.35511
p-Coumaric acid-4-O-glucoside	-1.0032	1.34905
Didymin	-1.01371	1.32964
Isorhamnetin-3-O-rutinoside (Narcissin)	-1.01722	1.36022
L-AsparticAcid	-1.0253	1.34598
L-Isoleucine	-1.02584	1.28312
D-Maltose	-1.03572	1.08368
Maleic acid	-1.03692	1.26057
N-Acetylputrescine	-1.03917	1.05105
1,4-Diaminobutane (dihydrochloride)	-1.04395	1.34139
β-Lapachone	-1.04819	1.27156
DIMBOA glucoside	-1.04914	1.36575
Choline alfoscerate	-1.06167	1.21963
(+)-cis,trans-Abscisic acid (ABA)	-1.06425	1.24765
β-Nicotinamide mononucleotide	-1.06475	1.03985
Ac-Ala-OH	-1.06647	1.2302
Eriodictyol 7-O-glucoside	-1.06841	1.36822
5,7-Dihydroxychromone	-1.07616	1.15415
Isoastilbin	-1.078	1.28883
D-Leucine	-1.08868	1.27314
Adenosine 5'-Diphosphate	-1.08924	1.04749
12-Oxophytodienoic acid	-1.09227	1.27885
Hispidulin-7-O-Glucoside	-1.1043	1.27641
Kaempferol 3-O-galactoside (Trifolin)	-1.10787	1.2164
Hesperetin 7-O-neohesperidoside (Neohesperidin)	-1.10939	1.05704
(R)-pyrrolidine-2-carboxylic acid	-1.11114	1.34871
Melibiose	-1.11295	1.21118
Formononetin 7-O-glucoside (Ononin)	-1.12175	1.39274
3-Hydroxycinnamic Acid	-1.12698	1.38429
Naringenin-7-O-Neohesperidoside(Naringin)	-1.14543	1.28488
Gallocatechin	-1.14845	1.29706
3-Hydroxyvaleric acid	-1.15423	1.11561
Trigonelline	-1.16272	1.28042
4-Hydroxy-2-Oxopentanoic Acid	-1.1645	1.03184
L-Allo-isoleucine	-1.16742	1.27578
D-Glucosamine 1-phosphate	-1.18346	1.06881
3-O-Acetylpinobanksin	-1.19666	1.21965
N-Methyl-4-aminobutyric acid	-1.2003	1.36967
2-Hydroxy-2-methyl-3-oxobutanoic acid	-1.20711	1.30677
Methyl 4-hydroxyphenylacetate	-1.23155	1.30235
L-Norleucine	-1.23265	1.26093
Phenethylamine	-1.24339	1.36023
D-Cycloserine	-1.24484	1.13621
Rhodionin	-1.24818	1.20138
L-Proline	-1.25702	1.27101
Quercetin 3-O-(6''-O-malonyl)-β-D-glucoside	-1.25963	1.29509
Glycerophosphocholine	-1.26122	1.20787
Oxalosuccinic acid	-1.26548	1.27694
N-glucosylnicotinate	-1.2655	1.25324
Naringenin 7-O-neohesperidoside (Naringin)	-1.28581	1.06946
Apigenin-7-O-(6''-malonyl)glucoside	-1.31795	1.30916
N,N-Dimethyl-5-methoxytryptamine	-1.32734	1.37978
L-Leucine	-1.33688	1.33946
Benzamide	-1.33837	1.33303
Putrescine	-1.34398	1.30805
Stachyose	-1.35588	1.2154
5-Methoxy-N,N-dimethyltryptamine	-1.36242	1.35814
Naringenin 7-O-glucoside (Prunin)	-1.41516	1.34802
Quercetin 3-O-galactoside (Hyperin)	-1.46978	1.31303
Oxalic acid dihydrate	-1.47283	1.11961
Isosalipurposide	-1.4811	1.31138
Quercetin 3-O-β-D-xylopyranoside	-1.48263	1.33858
6-Hydroxykaempferol 3-O-β-D-glucoside	-1.48967	1.29268
2'-Deoxyinosine-5'-monophosphate	-1.4952	1.37311
Ribose	-1.51701	1.2261
Arbutin	-1.52702	1.33216
Quercetin-7-O-Glucoside	-1.53468	1.32103
Diethyl phosphate	-1.54306	1.12015
5-Aminolevulinate	-1.54667	1.05109
Indole-3-butyric acid	-1.55443	1.3771
2-Hydroxy-6-methoxybenzoic acid	-1.56463	1.32152
Caffeic acid	-1.56695	1.2826
Pantothenate	-1.57061	1.27157
3,4-Dimethoxycinnamic acid	-1.57375	1.32628
cis-4-Hydroxy-L-proline	-1.57617	1.31009
2-Methylenesuccinic acid	-1.58536	1.08837
Jasmonic acid	-1.59189	1.25706
Piperidine	-1.59353	1.27508
Ferulic acid methyl ester	-1.6299	1.20714
Carnosol	-1.63001	1.39179
Glabridin	-1.63086	1.21288
L-Glutamic acid	-1.64513	1.29864
6-Aminocaproic acid	-1.65902	1.27933
Iminodiacetic acid	-1.66463	1.38473
Kaempferol-3-O-sambubioside	-1.66825	1.38392
Ornithine	-1.6885	1.36024
Flavin adenine dinucleotide (disodium salt)	-1.70033	1.33109
Pyrogallic acid	-1.70853	1.26636
4-Methoxycinna Maldehyde	-1.71354	1.21692
2-Methylsuccinic acid	-1.75154	1.03127
Phloretin-4'-O-glucoside (Trilobatin)	-1.78032	1.32304
(-)-Aspartic acid	-1.86276	1.37983
DL-Glutamic acid	-1.86716	1.34054
Cytosine	-1.90149	1.37485
4-Aminobenzoic acid	-1.9046	1.35999
4,6-Dihydroxyquinoline	-1.99584	1.00278
(-)-Jasmonoyl-L-Isoleucine	-2.00994	1.25318
3-Phospho-D-glyceric acid	-2.05882	1.35981
Folic acid	-2.05889	1.14252
L-threo-3-Methylaspartate	-2.07083	1.38774
1,3-Dicaffeoylquinic acid	-2.07784	1.21656
Cholestenone	-2.08197	1.06891
Isochlorogenic acid C	-2.0889	1.17347
N-[(-)-Jasmonoyl]-(L)-Isoleucine (JA-L-Ile)	-2.09768	1.28932
Citicoline	-2.10196	1.03096
5-Hydroxymethylfurfural	-2.10929	1.23931
Isochlorogenic acid A	-2.11713	1.16863
(E)-2-(Methoxycarbonylmethyl)butenedioate	-2.11989	1.31691
Glycerophosphoglycerol	-2.12707	1.34307
Isochlorogenic acid B	-2.13549	1.30021
D-(+)-Galactose	-2.24786	1.13246
Methoxyacetic acid	-2.26525	1.21087
Aminophylline	-2.26709	1.29663
L-Alanine	-2.27482	1.00169
N-Acetyl-DL-glutamic acid	-2.31173	1.25513
Fumaric acid	-2.31567	1.17095
Pyruvic acid	-2.34047	1.25278
Quercetin 3-O-a-L-rhamnoside (Quercitrin)	-2.38508	1.20913
Glutathione oxidized	-2.4769	1.22588
Dibenzoyl Thiamine	-2.60531	1.39584
Gelsemine	-2.69313	1.34511
2,5-Dihydroxyacetophenone	-4.1068	1.38215
O-Acetyl-L-serine	-5.17642	1.3394
